# Supplementary material for: Predicting effective microRNA target sites in mammalian mRNAs
Source: eLife. 2015 Aug 12;4:e05005. doi: 10.7554/eLife.05005 (PMC4532895; doi:10.7554/eLife.05005)
Supplement: Supplementary file 1. — Normalized values for fold changes (log2) of mRNAs detectable in the compendium of 74 sRNA transfection datasets. DOI: http://dx.doi.org/10.7554/eLife.05005.024 [file elife05005s002.xlsx]

## Sheet: SuppFile1
Supplementary File 1. Normalized log2(mRNA change) values corresponding to mRNAs detectable in 74 sRNA transfection experiments in HeLa cells. mRNAs passing the criteria for use in developing and training the model are also indicated. mRNAs with gene expression levels too low to accurately quantify fold changes are indicated as "N/A" values.
RefSeq ID	Used in training	Gene symbol	1595297366	1595297383	1595297389	1595297394	1595297399	1595297422	1595297427	1595297432	1595297491	1595297496	1595297501	1595297507	1595297513	1595297518	1595297524	1595297530	1595297535	1595297564	1595297588	1595297595	1595297605	1595297614	1595297621	1595297627	1595297644	1595297650	1595297662	16012097016666	16012097016667	16012097016668	16012097016669	16012097017938	16012097017939	16012097017952	16012097017953	16012097018568	251209725411	GSM119707	GSM119708	GSM119710	GSM119743	GSM119745	GSM119746	GSM119747	GSM119749	GSM119750	GSM119759
NM_000014	yes	A2M	0.128236	-0.075038	-0.112888	0.0659677	-0.052879	0.149903	-0.00672249	-0.0238603	-0.0352291	0.0513789	0.000659335	-0.00766034	-0.487595	0.341047	-0.262042	-0.0476104	0.183799	0.0268799	0.0449467	-0.0641312	0.0214676	-0.2042	0.267637	0.11313	0.0531918	0.144282	0.0839593	-0.35128	0.266958	0.0237746	-0.135019	-0.073194	0.171601	-0.328676	0.291784	0.107953	-0.106531	0.292714	-0.0950965	-0.0611317	-0.328991	0.403298	0.195833	-0.128198	0.0582634	-0.0595026	-0.114571
NM_000015	no	NAT2	0.036856	0.142391	-0.140294	0.351381	0.127471	-0.00280397	-0.201961	-0.00820029	-0.0797197	0.188676	0.0901378	-0.1809	0.0825143	0.0420378	0.0341784	0.0671965	-0.141395	-0.00888128	-0.132304	0.0218914	0.164165	-0.037362	-0.02381	0.00417956	-0.150991	0.121542	-0.0647386	-0.188824	0.279308	0.225072	-0.0809886	0.32269	-0.254948	0.0578064	0.331109	-0.126397	-0.239168	-0.329118	0.0511989	-0.0260076	0.15776	0.143968	0.0861455	0.150637	0.0988917	-0.0434337	-0.00256268
NM_000017	no	ACADS	-0.15482	0.16818	-0.272257	-0.114158	-0.0830699	0.0305853	0.0275297	-0.00977095	0.0318866	-0.0622843	-0.0687997	-0.0498839	0.0732162	-0.0454458	0.0901118	-0.0232515	-0.0347862	0.0325119	-0.0146634	0.0277361	0.171146	-0.00630793	-0.0656311	0.0402018	0.00767793	-0.00492597	0.0235478	0.319415	-0.163458	0.088671	-0.127784	0.171706	-0.150925	0.0408732	-0.285744	-0.104301	-0.0916571	0.0782471	-0.078065	-0.0354568	0.00462826	0.192714	-0.0674103	-0.127635	-0.405811	-0.684211	-0.301072
NM_000019	yes	ACAT1	-0.00878358	-0.0182366	0.00778089	-0.147218	-0.33891	0.02715	0.156617	0.0341856	-0.115184	-0.00816566	0.0169787	0.064524	-0.0346466	0.12659	-0.131267	-0.0318705	0.0617061	0.109391	0.0862984	0.0782877	-0.119918	-0.0844184	0.188891	0.0939327	0.119422	-0.0059543	-0.0160212	-0.139765	0.107487	-0.151649	0.317915	0.204123	-0.382828	0.132343	-0.60648	0.029469	-0.0209172	0.0318022	-0.0643587	-0.0436638	0.0287996	-0.32777	-1.45749	0.0419772	0.0777934	0.0439116	0.0150675
NM_000021	no	PSEN1	-0.0595157	-0.128415	0.0682482	0.0806337	0.0971827	0.0608736	-0.0828285	-0.0954285	0.0686182	-0.177262	0.0656647	0.0867928	0.121326	0.0980157	0.204361	0.10464	-0.0169447	-0.232974	0.0149017	0.0155066	0.0428972	0.219836	-0.0541582	-0.188122	0.0682464	0.157579	0.0673102	0.0117071	-0.0492801	0.0871648	0.0885828	0.162229	0.0190091	-0.0858829	0.0921969	-0.105109	0.396817	-0.288078	0.0176103	0.0714056	-0.00156082	0.201405	-0.0473846	0.025206	-0.0200367	-0.000888453	-0.0319103
NM_000023	no	SGCA	0.0488126	-0.0705157	0.072061	-0.1505	0.0663383	0.0868872	0.0821818	-0.0395388	-0.280515	0.227249	0.1057	-0.499265	0.0896198	0.127516	0.143669	0.0898846	0.0727912	-0.0238303	-0.112263	0.0765688	0.0147166	-0.0232386	0.0223709	0.0508542	-0.0146755	0.0592605	0.011904	0.0706656	-0.152298	-0.017136	-0.0854777	0.16663	0.16741	0.0326519	0.00663171	0.0322977	0.177755	-0.133454	0.0945549	0.127557	-0.0967315	-0.0716621	0.0614827	0.0375001	0.134088	0.00363879	-0.0759835
NM_000025	no	ADRB3	N/A	N/A	N/A	N/A	N/A	N/A	N/A	N/A	N/A	N/A	N/A	N/A	N/A	N/A	N/A	N/A	N/A	N/A	N/A	N/A	N/A	N/A	N/A	N/A	N/A	N/A	N/A	N/A	N/A	N/A	N/A	N/A	N/A	N/A	N/A	N/A	N/A	-0.0340031	-0.0110083	0.191165	-0.316428	0.252581	0.306682	-0.103615	-0.477523	0.498677	-0.00639927
NM_000027	no	AGA	0.00623633	-0.00691543	-0.0760934	0.104674	-0.181161	0.16422	-0.0126414	-0.057113	0.0336829	0.0248692	-0.0741944	-0.0309526	-0.0813066	0.139797	0.126592	0.0566493	0.0219846	-0.0929885	0.00720144	0.125787	0.130944	-0.0918141	0.163799	0.135657	-0.14676	0.0460755	-0.0628232	0.0656109	-0.11222	-0.283762	0.165082	0.14053	0.0122483	-0.0188315	-0.0478146	-0.327754	0.0253715	0.104707	-0.12206	0.0145723	-0.0949091	0.292368	0.0529876	-0.0670418	0.0150676	0.0900276	-0.128665
NM_000029	no	AGT	0.27606	0.133939	0.0507621	-0.0687498	-0.153032	-0.0918731	0.246976	0.281644	-0.417957	0.109836	-0.17605	0.131958	-0.29471	0.072653	-0.0558676	-0.0475971	-0.317299	0.355978	0.360245	0.0466824	0.161512	0.320605	-0.142521	-0.530475	0.222875	0.275743	0.151621	-0.602714	-0.0247392	0.21204	-0.194087	0.210072	0.101132	0.0309256	0.349861	-0.333249	0.0164975	-0.0269325	-0.142496	-0.179045	-0.212034	-0.07695	0.0144059	0.0515466	0.200057	0.0394637	0.473892
NM_000030	no	AGXT	0.345635	-0.178181	-0.107921	0.504805	0.222021	0.114968	-0.107255	-0.146624	0.183893	-0.406213	-0.134442	-0.0773065	-0.159106	0.244565	0.118307	0.0871773	0.0144039	0.0985593	-0.455026	0.137536	0.0616683	0.202459	-0.112196	-0.141279	0.0393208	0.405838	0.280057	-0.57612	-0.016354	1.13592	-0.174988	0.302911	-0.166477	0.143442	0.85657	-0.487137	-0.816397	-0.0421726	-0.00050185	-0.000645082	-0.0314779	0.107114	0.0263053	0.0182654	0.125864	0.00960763	-0.175771
NM_000031	yes	ALAD	-0.0095497	-0.0578972	0.164866	-0.00792254	0.120907	-0.0604226	-0.001147	-0.0339836	-0.257245	-0.27732	0.144178	-0.195863	-0.0247168	0.317208	-0.25441	-0.00544908	0.125443	0.079129	0.146914	-0.111977	-0.227125	0.0293384	0.120348	-0.256098	-0.00986409	-0.0776209	-0.122262	0.431839	0.442832	-0.183672	-0.122421	0.161153	0.0288696	0.171481	-0.136484	0.257102	-0.24581	0.10701	0.268296	-0.0772984	-0.0484474	0.422135	0.121406	0.0921461	-0.0432558	-0.0290053	-0.159891
NM_000033	no	ABCD1	N/A	N/A	N/A	N/A	N/A	N/A	N/A	N/A	N/A	N/A	N/A	N/A	N/A	N/A	N/A	N/A	N/A	N/A	N/A	N/A	N/A	N/A	N/A	N/A	N/A	N/A	N/A	N/A	N/A	N/A	N/A	N/A	N/A	N/A	N/A	N/A	N/A	0.0190184	-0.00974029	0.00810139	0.0462179	-0.0644342	-0.0152559	-0.113741	-0.248029	-0.107096	0.0948359
NM_000035	no	ALDOB	0.115368	-0.018189	0.0507401	-0.0443741	-0.032342	0.0167321	0.0240305	-0.0438736	0.0560986	-0.0910963	-0.0814544	0.0166157	-0.00239155	-0.0162134	-0.0218259	-0.0919298	0.150654	0.0160159	-0.0752094	0.0523453	-0.110495	0.0120431	0.0431758	-0.0048297	0.0520374	0.0217023	-0.0133827	0.28807	-0.315581	0.0672158	0.0753751	-0.125559	0.158605	-0.104717	-0.0693919	0.172573	0.096374	-0.30762	0.0871813	-0.0490687	-0.0704754	0.41546	0.140959	-0.106164	-0.727043	0.137262	0.0864088
NM_000036	no	AMPD1	-0.480061	-0.0840816	0.466219	0.210064	0.380759	-0.147069	0.21628	-0.383265	-0.508915	-0.303054	-0.348859	0.171194	0.514743	0.535705	0.427779	-0.582834	0.263396	-0.086668	-0.365648	0.264994	0.0718952	-0.497221	0.28206	-0.257158	0.0556156	0.274231	0.416136	-0.774135	-0.194594	0.371526	0.449254	0.302094	-0.0938769	-0.245431	0.601335	0.0208584	0.0400198	0.349513	-0.153772	0.0503298	0.0354482	-0.0563985	0.263476	0.048693	-0.00349908	-0.126902	-0.103817
NM_000041	no	APOE	-0.00947724	-0.0853773	0.0516005	0.116621	-0.133618	-0.0326059	0.112164	0.0217621	-0.00115134	0.0891501	0.0384778	0.0641565	0.075579	0.101087	-0.181045	-0.167876	-0.0415754	0.00409224	-0.0240932	-0.00656474	-0.00316663	-0.109738	0.191139	-0.115539	-0.17162	-0.0975988	0.0380056	0.597985	0.614395	-0.166498	0.31886	-0.321806	-0.446519	0.573277	0.00722026	-0.158719	-0.242827	0.120674	-0.0216311	0.00140756	-0.00999213	-0.0128626	0.0108304	-0.0666564	0.00550161	-0.151806	0.147192
NM_000042	no	APOH	N/A	N/A	N/A	N/A	N/A	N/A	N/A	N/A	N/A	N/A	N/A	N/A	N/A	N/A	N/A	N/A	N/A	N/A	N/A	N/A	N/A	N/A	N/A	N/A	N/A	N/A	N/A	N/A	N/A	N/A	N/A	N/A	N/A	N/A	N/A	N/A	N/A	0.264135	-0.186625	0.0804591	0.0879676	-0.318055	-0.562817	0.02835	0.197443	-0.240344	0.205084
NM_000045	no	ARG1	-0.156235	0.21156	0.538651	0.314922	-0.799444	-0.863321	-0.463925	0.100046	0.195529	-0.301809	-0.205678	0.345322	-0.12365	-0.557785	-0.142268	0.391272	0.682627	0.239626	-0.719634	0.271727	-0.108497	0.555656	0.24938	-0.424654	0.413572	-0.170151	0.0886931	-0.356454	0.616694	-0.320392	-0.147916	0.153443	-0.146818	-0.74648	0.962344	-0.190734	0.30788	0.119414	0.00918429	0.104131	0.0982091	-0.0267225	-0.151009	-0.166874	0.235459	0.0604097	0.0331184
NM_000046	yes	ARSB	0.108326	-0.166263	0.191439	0.174221	-0.149274	0.216058	-0.211113	-0.349894	-0.153598	-0.187368	-0.181095	0.141182	-0.0189167	0.00595062	0.111669	0.0979498	-0.000240609	0.0228946	-0.037212	-0.0140675	0.00862681	-0.36672	-0.059047	0.00260843	-0.00399517	0.0219887	0.0676922	-0.475591	-0.544699	0.355894	-0.462316	0.119026	0.109932	-0.414564	0.616473	-0.0367617	0.0480649	-0.0786782	-0.122162	0.161236	-0.0558905	0.221038	-0.0524632	0.153939	-0.0242212	0.0328778	-0.0210589
NM_000047	no	ARSE	0.106035	-0.271284	-0.382422	0.118197	0.146045	0.0187453	0.131196	-0.0212999	0.1044	0.110051	-0.202046	0.0692593	-0.061049	-0.159011	0.0706088	0.112973	-0.0154598	-0.168942	0.311459	-0.0860029	0.118605	-0.119592	0.0339663	-0.118006	0.102394	0.0217234	-0.0889103	0.412946	-0.00486593	0.0785608	-0.596673	0.161692	-0.391201	-0.116226	0.128352	0.0400175	-0.0052672	0.084328	0.00998151	0.108555	-0.113139	0.0221207	-0.0495066	0.0999424	-0.154674	-0.0353226	-0.0792695
NM_000048	no	ASL	-0.0121666	-0.0249848	0.0853003	-0.0501879	-0.0734153	0.0810834	-0.0437313	0.00697229	-0.312348	0.117527	-0.0336332	-0.0373442	0.134395	0.119646	-0.00954379	0.0509151	0.178111	0.0670565	0.0660082	0.0232826	0.152181	0.0440045	0.112722	-0.111038	0.0806195	0.0801209	-0.0385038	-0.490231	0.265055	0.207458	-0.268945	0.270213	0.0203989	0.091743	0.0648854	-0.264572	-0.247205	0.217035	0.201084	0.0522265	-0.102584	0.181345	-0.00385551	-0.0818251	-0.0432038	0.0395833	-0.081815
NM_000049	no	ASPA	0.0956339	0.10828	0.0446571	-0.0448205	0.0484703	-0.100167	-0.091214	-0.00849721	-0.0778329	0.0892545	0.0195046	-0.13609	-0.168129	0.31171	-0.0523928	0.195386	0.176456	0.037105	0.143506	0.203358	0.0196543	0.0787606	0.00336565	0.0577765	0.057882	0.0201414	0.070807	0.195024	-0.340472	0.794195	-0.584454	0.042522	0.113649	-0.461035	0.133233	-0.103199	-0.0913555	-0.0403356	-0.108413	0.20433	-0.275749	-0.102037	-0.155644	0.012597	0.420718	0.0386447	0.106211
NM_000052	no	ATP7A	N/A	N/A	N/A	N/A	N/A	N/A	N/A	N/A	N/A	N/A	N/A	N/A	N/A	N/A	N/A	N/A	N/A	N/A	N/A	N/A	N/A	N/A	N/A	N/A	N/A	N/A	N/A	N/A	N/A	N/A	N/A	N/A	N/A	N/A	N/A	N/A	N/A	-0.391093	-0.156537	-0.397816	-0.0556264	-0.0772819	0.0316148	0.0889258	0.311135	0.0450951	0.0985313
NM_000054	no	AVPR2	N/A	N/A	N/A	N/A	N/A	N/A	N/A	N/A	N/A	N/A	N/A	N/A	N/A	N/A	N/A	N/A	N/A	N/A	N/A	N/A	N/A	N/A	N/A	N/A	N/A	N/A	N/A	N/A	N/A	N/A	N/A	N/A	N/A	N/A	N/A	N/A	N/A	-0.0357444	-0.0577895	0.192364	0.00769097	-0.0430381	0.0449216	0.0260585	-0.030676	0.0485246	-0.0438473
NM_000055	no	BCHE	0.192832	-0.133887	0.0230766	-0.15573	-0.169769	0.104589	-0.0864509	0.0779531	0.0442004	-0.113337	-0.0420123	-0.142744	-0.0252614	0.0738302	-0.144444	0.100874	-0.181971	0.0346673	0.101248	0.123579	-0.00823611	-0.0541141	0.0621022	0.109247	-0.140107	0.0154801	0.103277	0.0599372	-0.29627	0.0676618	-0.0257631	0.0873725	-0.0131993	0.217049	-0.177799	-0.226715	0.18076	0.154029	-0.13959	-0.0440534	-0.322441	-0.0363301	0.297969	-0.146129	0.171349	0.201875	0.0398906
NM_000057	no	BLM	-0.26126	0.0361607	0.0122592	-0.0550102	0.0539438	0.063491	0.0433068	0.0245228	-0.0566663	-0.0423091	-0.0166011	-0.127607	0.0330781	0.241643	0.14272	-0.137301	-0.00506955	0.0785575	-0.104281	0.102241	0.11412	-0.168701	0.0577159	0.387237	0.0885207	-0.161478	0.0112713	-0.262063	-0.0829122	-0.157823	0.280383	0.0356881	0.0518941	0.094011	0.0877647	-0.344163	0.0342111	-0.0402508	-0.178725	-0.0547656	0.0216395	-0.11025	-0.116892	0.106095	-0.631213	0.122987	0.0747387
NM_000059	no	BRCA2	0.346558	0.10185	-0.0103489	0.155524	0.118173	-0.0695697	0.0919333	0.174004	0.0847667	0.115012	0.070057	-0.0364369	-0.161724	0.179756	0.185654	0.117458	-0.0192737	0.524353	-0.350131	-0.355299	-0.356687	0.0260488	-0.10173	0.273557	-0.0481133	0.579094	-0.324029	-0.161015	0.000722056	-0.582892	0.272685	-0.20358	-0.04217	-0.256018	-0.16156	0.633332	-0.690918	0.198933	-0.14015	-0.0161658	0.0452877	0.147599	0.221394	-0.122244	-0.0459303	0.0617635	0.0519235
NM_000060	no	BTD	-0.196379	-0.187472	0.0628536	0.0221049	-0.00441936	0.0552627	0.0474269	0.0702133	0.0965149	0.0469441	0.0611286	-0.0134615	0.0167897	0.111074	-0.0241443	-0.0038653	-0.205431	0.137185	0.029033	-0.0807243	-0.121858	0.0109578	-0.00740082	0.0762079	-0.0521825	-0.00442452	-0.0360283	-1.07067	2.56225	-0.415308	-0.249667	-0.216736	-0.397187	-0.124325	0.521266	0.00603796	0.00173775	-0.0382487	0.0175998	0.0595496	-0.0488339	0.00690023	0.0195784	0.0755974	-0.19027	0.0153373	0.043365
NM_000061	no	BTK	-0.0115385	-0.0321082	0.139165	0.151432	-0.563309	0.228984	-0.196686	0.00951907	0.02783	0.128285	0.097208	-0.182839	-0.248368	-0.00579804	-0.0833952	-0.0608028	0.17669	-0.256888	0.173276	0.100797	-0.21822	0.189372	0.168585	0.0602008	0.112745	0.0183902	-0.17625	0.232319	-0.374009	0.45602	0.0711644	-0.0273762	-0.118272	-0.516687	0.25549	-0.0573694	-0.394638	-0.057102	0.00603777	-0.275214	0.0288539	-0.228374	-0.00919541	0.166052	-0.301836	0.421592	0.297415
NM_000064	yes	C3	-0.0189828	0.0491335	-0.0191176	-0.115469	0.10195	0.172134	0.0193921	-0.118451	0.0138976	-0.247026	-0.072185	-0.147985	-0.00176836	0.0472569	-0.0443271	0.191828	0.145838	0.0997875	-0.0976819	0.0243812	-0.111846	-0.187688	0.00121127	0.0511488	0.279149	0.223627	-0.0657904	-0.370216	0.282427	0.0876821	0.0285261	-0.141954	0.324388	-0.323894	0.133566	0.486936	-0.122482	-0.0911576	0.029271	0.108466	0.0335535	-0.0489621	-0.152409	-0.121227	0.07918	-0.08206	0.165445
NM_000066	no	C8B	N/A	N/A	N/A	N/A	N/A	N/A	N/A	N/A	N/A	N/A	N/A	N/A	N/A	N/A	N/A	N/A	N/A	N/A	N/A	N/A	N/A	N/A	N/A	N/A	N/A	N/A	N/A	N/A	N/A	N/A	N/A	N/A	N/A	N/A	N/A	N/A	N/A	-0.141693	-0.0543973	-0.0842802	0.602642	0.230286	-0.457279	0.0801616	-0.103172	-0.3397	-0.227615
NM_000067	no	CA2	0.173723	0.0712747	0.149226	-0.0429587	0.0359136	-0.0891074	-0.00892438	-0.120897	-0.0281614	-0.275771	0.0416016	0.0697427	0.143923	-0.0151698	-0.252584	-0.0301162	0.081863	0.0223432	-0.0940881	-0.0163209	0.0267332	0.0609977	0.0464892	-0.183026	0.249199	-0.0745127	0.039136	0.226765	-0.284765	0.0794726	0.0853232	-0.125782	-0.223492	0.275829	-0.0863141	0.167189	0.184145	-0.355238	0.362538	0.120124	-0.212867	0.195579	-0.116917	-0.332662	0.0963208	-0.059888	0.30636
NM_000069	no	CACNA1S	-0.139284	0.151243	-0.134681	0.033071	0.0845696	-0.0637222	-0.0525902	0.0468969	-0.00883129	-0.0846947	0.0849006	0.0816753	0.254122	0.0730187	-0.0552161	-0.121146	0.123764	-0.0117832	-0.0708196	-0.0396199	0.155734	-0.230535	-0.00500052	0.236386	-0.0600888	-0.099952	-0.0535319	-0.0527226	0.0951202	-0.0655694	0.0931812	0.134818	-0.158505	-0.0192202	-0.0182886	0.046405	0.1742	-0.0456072	-0.00788206	0.0786658	-0.0320876	0.04856	-0.152354	0.125089	-0.0176982	-0.212145	0.448404
NM_000071	no	CBS	-0.3107	-1.17961	0.00532686	-0.0299094	0.122759	-0.0316139	-0.0337228	0.0681288	-0.118992	-0.042721	-0.0411658	-0.03384	0.145472	0.0637106	0.103898	0.00812597	-0.0569299	0.0677978	0.0372681	0.10625	0.0270343	-0.135936	-0.000603871	-0.0979093	0.178404	-0.0626855	0.0098838	-0.00724712	-0.0551003	-0.0190973	0.102422	-0.104742	-0.020595	0.229338	-0.209836	0.010715	0.130682	0.0756916	0.0794543	0.0689738	0.0357177	-0.0514458	-0.13505	-0.136169	0.0428079	0.0212785	0.0722133
NM_000073	no	CD3G	0.457659	0.568438	0.29219	-0.244266	0.216361	-0.293505	0.0994266	0.0598	0.245531	0.0415054	0.26531	-0.11684	0.134515	-0.0228035	-0.368571	-0.0963861	0.0221247	-0.392457	0.0298748	-0.675471	0.143767	-0.0748812	-0.0501035	0.265613	0.196916	0.173146	0.27496	0.0357606	0.01803	0.0387993	0.0543269	-0.0174027	-0.0173824	-0.0309702	0.117289	0.231455	-0.227792	0.0546986	-0.224004	0.067478	-0.0625632	-0.051422	0.0503222	-0.00317224	-0.0188681	-0.0279844	-0.000329717
NM_000075	no	CDK4	0.214291	0.141486	-0.27463	0.0197604	0.0303961	-0.0161335	0.0304743	0.12217	0.034367	0.209596	0.0752793	0.0985869	-0.857402	0.100134	-0.0359228	0.259272	0.18047	0.115201	0.141843	0.091119	0.457146	0.0258893	-0.171094	0.102891	0.326229	-1.78901	0.066819	-0.135168	-0.051639	-0.0014942	-0.130168	0.0761692	0.194587	-0.257762	0.0967988	0.234754	-0.0576248	0.234054	0.0371094	0.0468452	0.0377356	0.132507	-0.161125	-0.116851	0.0477347	0.0634234	0.170958
NM_000077	no	CDKN2A	0.133194	-0.00104873	0.0478387	-0.1068	0.108307	0.0102237	0.0658021	0.0180218	0.0626278	0.132442	-0.0867947	-0.170438	0.0820034	0.0399199	0.0251441	0.0706099	0.0772926	0.178625	0.220972	-0.0930963	0.112882	0.0666692	-0.361598	-0.282467	-0.000785157	0.166249	-0.00770023	0.326356	-0.221411	0.0464581	-0.168743	-0.13101	0.112395	0.108947	0.290524	-0.458884	0.320801	0.0372235	0.104286	-0.285055	-0.0182836	0.0314815	-0.0132258	0.085251	0.0884884	0.0441382	-0.0287946
NM_000078	no	CETP	0.78578	0.0588528	0.424951	0.249941	-0.0615111	-0.119165	-0.0867824	0.047463	0.0449953	0.653039	-0.306708	0.070364	-0.150495	-0.114059	-0.0421978	0.0227688	-0.208673	-0.0637906	0.0849113	0.109392	-0.0919772	-0.20728	-0.160721	-0.0266656	-0.0249741	-0.145972	0.153932	0.57803	0.386552	-0.416428	-0.44292	0.138625	-0.0473083	-0.778558	0.127441	0.333093	0.204422	0.0386713	0.0370012	-0.0777021	-0.247989	0.0111638	0.154404	-0.175333	0.217077	0.053362	0.151757
NM_000079	no	CHRNA1	0.12671	0.0804601	0.00682834	-0.0708002	0.00994236	-0.030478	0.165675	0.0147636	-0.0970686	-0.0591052	-0.0016698	0.054884	0.00899249	-0.0415505	-0.0223565	-0.00564759	0.00558953	-0.0979291	0.157232	-0.0722501	0.0601676	-0.0463695	-0.114799	0.117061	-0.0182978	0.0251886	0.00342865	-0.555649	-0.564412	0.962655	1.73901	0.592713	-0.408489	-0.282639	-0.202092	0.062569	0.0600576	-0.754811	0.346454	-0.119378	-0.212559	-0.0603906	-0.176491	0.160803	0.00578677	0.262532	-0.0143276
NM_000080	no	CHRNE	-0.0614642	-0.0559658	-0.047598	0.0482793	-0.02734	-0.0177245	-0.0088932	-0.00767385	0.0166587	-0.0252593	-0.0375097	0.00378005	0.0143555	0.0622477	-0.126047	-0.043205	-0.0175495	-0.0130657	-0.0535108	0.143112	0.0870761	0.00206894	0.104852	0.0228506	-0.0185429	-0.0241453	0.182888	0.268996	0.317447	-0.0452158	-0.407867	-0.00418786	-0.109798	0.230292	-0.0297684	-0.160309	-0.0733707	0.033289	0.0994136	0.108833	0.0970025	0.0365217	0.141702	0.0890841	-0.278495	-0.128187	0.00947217
NM_000081	no	LYST	N/A	N/A	N/A	N/A	N/A	N/A	N/A	N/A	N/A	N/A	N/A	N/A	N/A	N/A	N/A	N/A	N/A	N/A	N/A	N/A	N/A	N/A	N/A	N/A	N/A	N/A	N/A	N/A	N/A	N/A	N/A	N/A	N/A	N/A	N/A	N/A	N/A	0.0731962	0.0482496	-0.014421	0.0945276	0.350435	-0.064761	0.0223903	-0.0258654	0.0342561	-0.304042
NM_000082	no	ERCC8	0.00179799	0.106012	0.168207	-0.13456	0.141877	0.0661793	0.0612151	-0.198868	0.190727	-0.28524	-0.00852502	0.220424	-0.205447	-0.281687	0.183571	0.132884	0.120292	0.253849	-0.110001	-0.13518	-0.52335	-0.00626632	-0.0873275	-0.0884148	-0.206799	0.124817	-0.0676783	0.283607	0.214306	-0.0817005	-0.072619	-0.0351295	-0.281184	0.0558109	-0.246745	0.492202	-0.165398	0.211025	-0.242154	-0.32763	0.112547	0.0356068	-0.304375	-0.0262005	0.271649	0.0817688	-0.200761
NM_000083	no	CLCN1	0.00767505	-0.0219344	-0.0156446	-0.0258563	0.0351236	-0.03241	-0.0815708	-0.0263157	0.0156445	0.0631601	0.0290574	0.12924	-0.0115277	-0.0443565	0.0489088	-0.0515485	-0.00302778	-0.101977	-0.0138446	0.0133744	-0.07346	-0.0457994	0.0515624	-0.0990761	0.0839011	0.0684535	0.0813993	0.219956	0.166898	-0.245046	0.235217	-0.00629489	-0.113099	0.185796	-0.252032	-0.0289001	-0.149991	0.0523393	0.00533238	0.0108001	0.0100247	-0.45231	0.118722	-0.0776098	0.202822	0.157086	-0.32684
NM_000085	no	CLCNKB	N/A	N/A	N/A	N/A	N/A	N/A	N/A	N/A	N/A	N/A	N/A	N/A	N/A	N/A	N/A	N/A	N/A	N/A	N/A	N/A	N/A	N/A	N/A	N/A	N/A	N/A	N/A	N/A	N/A	N/A	N/A	N/A	N/A	N/A	N/A	N/A	N/A	0.0351655	-0.0438186	0.00215354	-0.0183106	-0.0454648	-0.0433856	0.00448376	-0.0673174	0.0949638	0.0183924
NM_000086	yes	CLN3	-0.0303352	0.0148497	0.0447697	-0.194816	0.00756243	-0.114021	-0.00354334	0.0867895	-0.119205	-0.0162675	0.0659884	0.0845876	-0.109975	0.0763969	0.145486	0.0679336	-0.0118629	0.11483	0.15679	0.00151775	0.0124645	-0.0828782	-0.0431822	-0.00340211	0.18266	-0.0426044	0.0444316	-0.0198789	-0.0775485	0.00312849	0.0557071	-0.0192817	-0.0454441	0.0777341	-0.0761225	-0.31483	-0.332498	-0.100093	0.0934953	0.0459092	0.0351041	0.0723588	-0.0116005	0.0592256	-0.0335842	0.000133724	-0.326441
NM_000088	yes	COL1A1	0.230951	-0.0491103	-0.0109097	-0.1757	-0.000319971	-0.0942793	-0.125528	-0.0902098	-0.0671512	-0.0197014	0.204606	0.026888	-0.442209	-0.0438932	0.24792	0.236377	0.133465	0.15486	0.106602	-0.0541354	-0.00153945	-0.0531474	-0.0391568	0.182698	0.0353759	-0.0622137	0.0954405	-0.312043	0.0535109	0.0485689	-0.172838	-0.133995	0.317196	-0.285002	-0.937507	0.155711	-0.0693258	0.0492027	-0.022153	0.0363579	-0.0341465	-0.0369203	0.0962458	-0.173535	0.142849	-0.083783	0.00802974
NM_000089	no	COL1A2	-0.0976499	-0.0387493	0.122167	-0.0924678	-0.205676	0.195536	-0.11109	0.0191007	0.0995871	-0.0207492	0.0309949	-0.0713989	-0.079793	0.0803494	0.319071	-0.0955024	-0.0911086	-0.184482	0.1495	0.130308	-0.0831528	-0.0319037	0.0427895	-0.0171338	0.0961451	-0.0173334	0.00264674	-0.0319849	0.0735992	0.580001	-0.363515	-0.0210253	0.0204276	-0.0919117	0.258471	0.118968	0.0524762	0.172692	-0.0683862	-0.0896734	0.0207618	-0.235242	-0.0474404	-0.106452	-0.0538524	-0.133681	0.00893806
NM_000090	no	COL3A1	-0.00779795	-0.0765673	0.00799478	-0.00273212	0.0963329	0.0281257	0.0536057	-0.130651	-0.0440342	-0.119529	-0.130747	-0.00560056	0.123395	0.254337	-0.295803	0.143264	0.0709144	0.125003	0.183448	0.00368394	0.0132785	0.0214866	0.243481	0.123766	-0.00983741	0.219568	0.0863957	0.0465848	0.07609	-0.195759	-0.000450033	-0.292364	0.130869	-0.371743	-0.0635527	-0.112882	0.0319158	-0.16494	-0.0580574	0.492069	-0.373316	-0.0337694	1.07419	-0.0992491	0.338874	-0.13267	-0.169136
NM_000092	no	COL4A4	-0.00828675	-0.165241	-0.135921	0.0591739	0.427248	-0.145851	0.174503	-0.172177	0.232506	0.0606605	0.0791358	-0.465578	-0.627326	-0.0791696	-0.0782767	0.211921	0.0996288	0.0857082	-0.0240782	-0.119452	-0.329859	0.0662814	0.210172	-0.00213909	0.210437	0.101386	0.0335002	0.105093	0.0797449	0.0841208	-0.218471	-0.185756	0.0681451	0.13853	-0.582023	-0.771766	0.107019	0.0137365	-0.130127	-0.105798	0.0597743	-0.0199244	0.0136429	-0.0536631	0.00320355	0.0227626	0.0210256
NM_000093	no	COL5A1	N/A	N/A	N/A	N/A	N/A	N/A	N/A	N/A	N/A	N/A	N/A	N/A	N/A	N/A	N/A	N/A	N/A	N/A	N/A	N/A	N/A	N/A	N/A	N/A	N/A	N/A	N/A	N/A	N/A	N/A	N/A	N/A	N/A	N/A	N/A	N/A	N/A	-0.0938999	0.0730294	-0.0065266	0.131221	-0.241007	-0.15457	0.023338	-0.0702905	-0.0143038	0.07305
NM_000095	no	COMP	0.116869	-0.0110105	-0.0321322	0.0202086	0.0243912	-0.0451332	0.0274656	-0.00651898	-0.191142	-0.0109537	0.107883	0.0923378	-0.00758357	0.0201693	-0.272363	-0.0429853	0.162629	0.239561	0.0916019	-0.224596	0.13836	0.00491397	0.327196	-0.0359299	-0.0855623	-0.163387	-0.00461939	-0.161506	0.174834	0.00580596	-0.016407	-0.104072	-0.148031	0.00964744	0.121442	-0.0251065	0.176309	0.144743	0.0354669	0.0432508	-0.0731259	0.0302664	-0.0337555	-0.000751164	0.0561825	-0.178138	-0.0315591
NM_000096	no	CP	-0.257908	0.304731	-0.107562	-0.389283	0.136282	-0.0483353	0.192155	0.213125	0.198479	0.488826	-0.328756	-0.0574702	0.106767	-0.0815278	0.202363	-0.0429994	-0.190971	0.0969305	0.53483	-0.1932	0.124307	0.305448	-0.362318	-0.0497433	-0.191761	-0.0512394	-0.357344	0.349104	-0.0657781	-0.126888	-0.351616	-0.269816	0.205843	-0.687618	0.919803	-0.255332	-0.489619	-0.350498	0.0523705	-0.125012	0.324638	0.365458	0.40729	-0.0855026	-0.112747	-0.312283	-0.160374
NM_000097	no	CPOX	0.0189782	-0.456359	0.151307	-0.0476823	-0.369394	0.185094	0.0338098	0.0488132	-0.299669	-0.0959365	-0.15197	-0.175752	0.0716888	-0.0561637	0.321529	-0.113775	0.255702	0.133745	0.0614551	-0.210485	-0.110451	0.131902	0.209244	0.151635	-0.0312342	-0.0658267	-0.102306	-0.249605	0.0522628	1.91292	-0.953062	0.169686	-0.71933	0.450681	-0.281658	0.0390082	0.411331	0.234608	0.477634	-0.0462089	0.154749	-0.0104146	-0.00537849	-0.165471	-0.939946	0.141948	0.273585
NM_000098	yes	CPT2	-0.0161825	0.0379647	-0.0141691	0.0587474	-0.0473936	-0.0844285	-0.0154515	-0.254943	-0.12782	0.241955	-0.107219	0.158921	0.125661	-0.162062	0.306899	-0.0510576	0.0241494	-0.0486911	0.0195633	-0.0328102	-0.0680479	-0.0560785	0.157739	0.194096	0.251198	-0.00929517	0.0576181	-0.137101	-0.00490084	-0.115984	-0.00729602	0.131033	0.225079	-0.179159	0.0892306	-0.316301	-0.244289	0.066968	-0.0864949	0.0458725	0.0927184	0.189159	-0.0880068	-0.0376181	-0.02483	-0.0359718	-0.15549
NM_000099	yes	CST3	0.0187018	-0.171301	0.0805013	-0.142941	-0.137562	0.00272157	0.0920617	0.0133701	-0.00960941	0.106503	0.165828	0.00625934	0.0171611	-0.196991	0.186328	-0.0494903	-0.00429818	-0.133824	-0.0140758	0.0147597	0.0745034	0.0740874	0.0289793	-0.0832628	0.037766	0.173089	-0.0866177	0.00629999	0.183066	-0.445714	0.0730358	0.0153419	0.485472	0.131897	-0.0985238	-0.241838	-0.225748	0.059117	0.14565	-0.0334386	-0.0664122	0.0903577	-0.0550957	-0.0158897	-0.0960292	-0.0470972	0.140251
NM_000100	yes	CSTB	0.0617158	-0.011315	0.071614	-0.0371217	-0.257725	0.0745857	0.0448302	0.0633133	-0.0515727	-0.0412592	0.128439	0.0200606	0.0599522	-0.145727	-0.53952	0.0253551	0.0271562	0.0813254	0.109243	0.0830421	-0.181827	-0.0577778	0.0615431	0.00668917	-0.00794913	0.182739	-0.100559	0.0401599	0.1347	0.0713416	0.105563	-0.529066	0.0434486	0.290972	-0.427427	0.232113	0.277219	-0.0365491	0.0977353	-0.0954358	0.0208004	-0.049048	-0.118184	-0.00600585	0.0232243	0.0930097	0.0884383
NM_000101	yes	CYBA	N/A	N/A	N/A	N/A	N/A	N/A	N/A	N/A	N/A	N/A	N/A	N/A	N/A	N/A	N/A	N/A	N/A	N/A	N/A	N/A	N/A	N/A	N/A	N/A	N/A	N/A	N/A	N/A	N/A	N/A	N/A	N/A	N/A	N/A	N/A	N/A	N/A	0.0230628	0.00907534	0.0339685	-0.0218339	3.03177e-05	-0.0372406	-0.0841412	-0.0362663	-0.0794882	0.130545
NM_000102	no	CYP17A1	-0.434708	0.0292625	0.453049	-0.236978	-0.583905	0.732086	-0.164653	0.0211488	0.542075	0.278558	-0.399592	0.163084	0.477986	0.183727	0.40672	-0.0503196	-0.488764	-0.0909813	0.0111793	-0.252331	0.231876	-0.473039	0.0457924	-0.0470414	0.128591	0.101075	-0.045649	-0.313335	-0.133818	0.712362	-0.284778	0.36415	0.505155	-0.420699	0.413049	-0.36145	-0.258666	-0.165768	0.0427889	-0.0332855	0.00988975	-0.0533996	0.0599176	0.0158527	0.00568126	-0.0096204	-0.0903338
NM_000103	no	CYP19A1	-0.276286	-0.2244	-0.267398	-0.0474021	-0.348975	-0.34301	-0.143253	-0.192389	0.127984	-0.362589	-0.535646	0.449316	0.070987	-0.290358	-0.232578	-0.0528576	-0.14172	0.365064	-0.0292451	-0.339383	0.00152127	-0.285663	-0.179619	0.38088	-0.200203	0.623974	-0.0727487	0.463089	0.314821	0.241181	-0.112713	-0.253773	0.523176	0.121026	0.8225	-0.535423	0.345001	0.0582755	0.148498	0.00651797	-0.428076	0.139542	0.16972	-0.191228	-0.162909	0.240242	0.0776264
NM_000104	no	CYP1B1	-0.286853	-0.311112	0.332319	-0.859503	0.0436088	-0.054152	-0.164341	-0.332762	0.154312	0.616076	0.369635	-0.0618567	-0.273399	0.102111	-1.61381	-1.11972	0.0528624	0.0169782	0.081823	0.337842	-0.0211281	0.11619	-0.0794672	-0.289519	-1.01889	0.421047	-0.459623	-0.986464	0.16836	0.229565	0.476151	0.0504022	0.250548	-0.0180646	-1.44352	0.0558605	-0.049692	0.340394	0.448851	-0.132422	-0.166935	0.2511	-0.259968	-0.211534	0.33494	0.0442214	-0.00733142
NM_000107	yes	DDB2	0.412935	0.13844	0.212093	-0.0833329	0.092342	-0.0792455	0.132368	-0.165185	0.147703	0.175885	-0.100786	-0.101311	-0.5862	0.0345679	-0.145664	0.188037	0.0452014	-0.0214394	-0.0766843	-0.0123502	0.0469212	0.0123266	-0.142775	-0.138438	0.224286	0.299128	0.0717707	-0.273639	0.324259	-1.08824	0.54708	-0.0901206	0.228369	0.0963057	0.143376	-0.277924	0.185301	0.319539	0.189948	-0.00267104	-0.05416	-0.040825	-0.0452975	0.0121918	-0.193502	-0.0353896	-0.146963
NM_000108	no	DLD	0.0027386	0.204119	-0.171123	-0.0118627	-0.03353	-0.0420129	-0.0194027	-0.228316	-0.079618	0.0751331	0.122433	-0.0582772	0.0181623	-0.141845	0.170963	0.157801	-0.0194525	0.0749378	0.0218621	0.122505	-0.0678065	-0.0924863	0.207003	0.0985164	-0.00809108	0.0927289	-0.163763	-0.090898	-0.0011892	0.169987	-0.135935	-0.0167963	-0.0223371	0.0725091	-0.326958	0.223461	0.133186	0.076704	0.130568	0.0433915	0.0591578	0.0527054	-0.0334745	0.00971728	0.119959	-0.0555498	0.0497779
NM_000109	no	DMD	N/A	N/A	N/A	N/A	N/A	N/A	N/A	N/A	N/A	N/A	N/A	N/A	N/A	N/A	N/A	N/A	N/A	N/A	N/A	N/A	N/A	N/A	N/A	N/A	N/A	N/A	N/A	N/A	N/A	N/A	N/A	N/A	N/A	N/A	N/A	N/A	N/A	0.197066	0.0871954	-0.0510474	0.00629405	-0.257786	0.332053	0.147481	0.040815	0.19483	0.12456
NM_000110	yes	DPYD	-0.0752288	-0.132732	0.265488	0.308499	0.0871538	-0.43582	0.15185	0.0295203	0.179383	0.212998	-0.285784	0.24955	0.303852	0.0120028	0.214163	0.370827	-0.166	-0.507319	0.121096	-0.274326	0.0100969	0.064584	0.0074373	-0.131936	0.0106193	0.0297358	0.302009	-0.384923	0.743104	-0.338069	0.13226	0.057146	0.130442	-0.0427576	0.0461552	-0.132778	0.0423087	0.375796	0.010866	0.0388375	-0.00264824	-0.224305	0.106399	0.168497	-0.24929	-0.141917	-0.151575
NM_000111	no	SLC26A3	N/A	N/A	N/A	N/A	N/A	N/A	N/A	N/A	N/A	N/A	N/A	N/A	N/A	N/A	N/A	N/A	N/A	N/A	N/A	N/A	N/A	N/A	N/A	N/A	N/A	N/A	N/A	N/A	N/A	N/A	N/A	N/A	N/A	N/A	N/A	N/A	N/A	-0.0214503	-0.0562247	0.0578824	-0.0825514	0.0147466	0.0686478	0.192018	-0.0829547	-0.224709	-0.0194746
NM_000112	yes	SLC26A2	-0.0545429	0.448164	0.244501	0.745607	-0.555983	-0.338837	0.540829	0.579599	-0.209446	0.872847	-0.113272	-1.02066	0.0579548	-0.188393	-0.79627	-0.215803	0.170142	-0.115245	-0.386602	0.189695	0.308211	-0.512605	0.239462	-0.0536807	-0.22072	-0.183834	0.128526	-0.224156	-0.480936	0.0136498	0.258483	-0.712263	0.567066	0.0575909	-0.42718	-0.96662	0.277325	0.0765968	0.0405969	-0.0285383	0.00247838	0.0976759	0.389389	-0.0828236	-0.148401	-0.084895	-0.151461
NM_000113	no	TOR1A	-0.0636042	-0.0928444	0.366341	0.0650991	-0.149433	0.0602226	-0.161364	0.0303756	0.0351954	-0.0126239	-0.380807	0.0780217	-0.0240461	0.0313279	0.192392	-0.126175	-0.209682	0.00472878	-0.0559318	0.18632	0.0180265	-0.141984	0.180749	0.113182	-0.0791695	0.136184	-0.0114822	0.464794	-0.279371	0.220478	-0.0262836	-0.146003	-0.34123	0.178376	-0.17748	-0.246855	-0.0518264	0.0372263	0.0662674	0.0912493	0.0244075	0.209641	-0.26536	-0.0838329	0.0296212	0.00196301	-0.21933
NM_000117	yes	EMD	0.429623	0.0865714	-0.1671	-0.00584403	-0.749441	0.258996	0.238648	0.0534896	0.14599	-0.216384	0.0190601	0.0256496	0.363847	-0.017225	-0.196609	0.0305606	-0.00126748	-0.0684338	0.0187913	-0.199426	-0.251619	0.0810248	0.0214288	0.00515032	0.059425	0.061053	0.00106879	-0.328724	0.0776357	-0.0282276	0.081104	0.228058	0.231472	-0.451544	0.210797	0.0252107	-0.163946	-0.0395949	0.0103494	0.0568567	0.116002	-0.0793407	0.0219275	-0.0328911	-0.0369655	0.0714184	0.0560754
NM_000118	yes	ENG	N/A	N/A	N/A	N/A	N/A	N/A	N/A	N/A	N/A	N/A	N/A	N/A	N/A	N/A	N/A	N/A	N/A	N/A	N/A	N/A	N/A	N/A	N/A	N/A	N/A	N/A	N/A	N/A	N/A	N/A	N/A	N/A	N/A	N/A	N/A	N/A	N/A	-0.056907	0.0892648	-0.0797267	-0.00703353	-0.0161856	0.0553733	0.115933	-0.13524	0.0166115	-0.0208644
NM_000120	yes	EPHX1	-0.0346941	0.0334208	0.120814	-0.350673	-0.0303169	0.1753	-0.0478973	0.0718059	0.267969	-0.0881658	0.0645622	0.00886827	-0.297792	-0.136873	0.162798	0.0338126	0.106733	0.177176	-0.277821	-0.0426492	-0.0870696	0.0772144	-0.0961622	-0.24481	0.0292454	0.168404	0.254998	-0.733238	0.522884	-0.0617426	-0.616066	-0.142638	0.163812	0.168909	-0.155093	-0.0401553	0.0165437	0.0469122	0.0374739	0.0202937	0.0771078	0.0881383	0.0356177	-0.0675783	-0.0828908	-0.105143	-0.0212625
NM_000121	no	EPOR	0.207582	-0.101447	-0.0334115	0.0854967	-0.0748759	0.0038085	0.0581708	0.133759	0.20928	-0.0382117	-0.0229658	-0.308941	0.344218	-0.117582	0.0138031	0.0192185	0.0243985	0.0494854	-0.0348311	0.0467981	0.0216932	0.396228	-0.277424	-0.00486473	0.0320005	-0.421581	0.0478213	0.0342713	-0.0230085	-0.333484	0.0180313	0.116726	-0.090123	0.200868	0.134625	-0.265732	-0.120706	0.0337102	-0.108528	-0.0877854	0.148411	0.192412	-0.0952879	0.109277	-0.129988	-0.066597	0.136161
NM_000122	yes	ERCC3	0.170062	0.0872011	-0.0786411	0.146881	-0.122118	-0.0145865	0.0382028	0.0373061	0.0338396	0.0998394	0.0830121	-0.00810659	0.161749	-0.0936588	0.215324	0.0316361	-0.187547	0.0649781	-0.157902	-0.0547002	0.167321	-0.104116	-0.0369553	-0.177634	0.154008	-0.0170317	0.0997674	0.535938	0.0274593	-0.219162	-0.266741	-0.0358979	-0.139846	-0.19464	0.302202	0.317455	-0.166596	-0.163227	-0.00524992	0.0807544	-0.0948455	0.0453515	-0.027528	0.034685	0.12337	-0.0118341	-0.0482526
NM_000123	yes	ERCC5	0.198666	-0.0336929	0.0213701	-0.0144495	0.0586882	-0.0820983	0.0199097	0.00388175	-0.281188	0.034741	0.00880769	0.00179128	0.181256	-0.0842426	-0.11255	0.0237853	0.190272	0.0399123	-0.0586373	0.117585	-0.171513	-0.041644	0.0771269	0.0674518	0.0575797	0.1202	-0.0807343	0.112819	0.0410022	-0.0978991	-0.0408223	-0.216995	0.176971	-0.149059	0.0202361	-0.0627404	0.0448767	-0.0547499	0.116034	-0.0990764	0.0267874	0.0967067	0.0401243	0.169591	0.0815619	-0.0333238	-0.0718603
NM_000124	yes	ERCC6	0.258647	0.0634662	-0.19321	-0.114001	0.0161491	0.224805	0.267548	0.0266731	0.359157	-0.0770933	-0.0482408	-0.23771	-0.118224	0.184247	0.0244737	0.114483	0.138237	0.0115048	0.0618551	0.021342	-0.053625	-0.0742753	-0.0456046	0.0744648	0.00393139	0.103171	-0.0262056	-0.0827589	0.156766	0.050339	0.0765115	-0.446014	0.510741	0.0137574	-0.251688	0.478224	-0.23474	0.216635	0.0133767	0.185669	-0.080225	-0.133914	0.0161769	-0.100479	-0.0621429	-0.00611898	-0.150474
NM_000127	yes	EXT1	N/A	N/A	N/A	N/A	N/A	N/A	N/A	N/A	N/A	N/A	N/A	N/A	N/A	N/A	N/A	N/A	N/A	N/A	N/A	N/A	N/A	N/A	N/A	N/A	N/A	N/A	N/A	N/A	N/A	N/A	N/A	N/A	N/A	N/A	N/A	N/A	N/A	0.0931108	0.0431344	0.11443	-0.00197979	-0.0363021	-0.110846	0.0698299	-0.0236338	0.00737728	0.00908938
NM_000128	no	F11	-0.0215998	0.0332212	0.129926	0.0632196	-0.0632947	-0.0204648	0.0981409	0.0754774	-0.0123638	0.163599	-0.0253676	-0.0454617	0.164805	0.151922	-0.246379	0.00525132	-0.0437399	0.170532	0.0255028	-0.0713531	-0.0592044	0.102138	-0.094422	-0.0668442	0.136298	-0.277563	-0.0749261	0.114254	-0.0185163	0.289887	-0.0460017	0.0472346	-0.0910386	0.43458	0.297808	0.0720108	-0.0834481	0.075742	-0.179099	0.206392	-0.0754086	-0.166227	-0.294506	-0.0406873	0.0991911	0.525846	-0.0150973
NM_000129	no	F13A1	0.0493852	-0.903573	0.110822	0.300618	-0.0124739	0.0131356	0.0091137	-0.0348115	0.0477852	-0.0499596	-0.00442311	-0.0271202	0.0448485	-0.0775986	-0.0152031	-0.0491587	-0.023861	-0.739304	-0.123588	0.118537	0.0825357	0.0499423	0.0272547	0.0539397	-0.074291	0.0547989	0.0159777	-0.525694	0.40478	-0.446058	0.191884	0.757965	-0.838881	0.556812	-0.0444598	0.123024	-0.119288	0.0719585	-0.0571646	-0.00839305	-0.0450682	0.0375271	0.0920806	0.0213917	0.0320938	0.000383455	-0.0252203
NM_000133	no	F9	-1.28818	-0.348777	-0.245845	-0.478766	0.554142	0.355184	-0.268427	0.646634	0.16694	0.69527	0.589742	-0.24527	0.684052	-0.195177	-0.117913	0.152467	0.00854264	0.157702	-0.119589	0.221928	-0.0950772	0.157602	0.349043	0.287176	0.348935	-0.00431316	0.0176875	-0.409089	0.931613	0.0549103	-0.271513	0.315931	0.0869533	-0.167565	0.401679	-0.111894	-0.44878	-1.09254	-0.102974	-0.246312	-0.534784	-0.903778	-0.816032	6.46075	-0.468781	-0.201622	-0.509123
NM_000134	no	FABP2	-0.129289	0.30396	-0.087387	-0.111729	0.365104	-0.0610308	-0.0900076	-0.141893	-0.367062	-0.0848885	0.062344	0.135142	0.288164	-0.0252004	-0.0456765	-0.225037	0.454978	-0.191157	0.304044	-0.201262	-0.047881	-0.0592824	0.0473108	-0.0061629	0.075173	-0.169002	0.0189968	0.22211	-0.509993	-0.198781	-0.340631	0.474641	0.858234	0.0718605	-0.493489	-0.0125831	-0.294822	-0.040305	-0.0764176	0.318029	-0.212742	0.0349197	0.220748	-0.37865	0.398196	-0.116912	-0.190085
NM_000135	no	FANCA	-0.118233	0.0271948	-0.0471748	0.061968	0.362262	-0.0211426	-0.110625	-0.00844453	0.0408684	0.0628794	0.121921	-4.54479e-05	-0.0655635	0.0236889	-0.0703286	-0.169864	-0.0111786	0.0820944	-0.0590196	0.0230751	0.037828	-0.105497	-0.0161598	0.339819	-0.223867	-0.0706343	-0.0554206	-0.109574	-0.0593304	-0.0897476	0.203458	-0.11786	-0.0109241	0.0427361	-0.154482	-0.328988	0.178303	0.0967543	0.0963297	-0.170213	0.0633097	0.0611934	0.0135914	0.0379429	0.118514	-0.00861306	-0.432715
NM_000136	no	FANCC	0.19526	0.142487	0.13802	-0.0173665	-0.0309143	0.0428193	-0.23194	-0.0156301	-0.317785	0.235344	-0.124479	-0.0872064	-0.163629	0.147784	0.128208	0.0867549	-0.0409392	0.0645169	-0.16906	-0.13276	0.00723524	-0.0589872	-0.00740224	0.233808	-0.368531	0.0765745	0.111296	0.00634092	0.128048	-0.429961	0.519934	-0.439495	0.0797552	0.16211	0.145403	0.0524768	0.0255805	0.0609739	0.0595895	-0.0115015	-0.180547	-0.0917286	-0.041142	-0.0304945	0.00120429	0.0506084	0.167094
NM_000137	yes	FAH	N/A	N/A	N/A	N/A	N/A	N/A	N/A	N/A	N/A	N/A	N/A	N/A	N/A	N/A	N/A	N/A	N/A	N/A	N/A	N/A	N/A	N/A	N/A	N/A	N/A	N/A	N/A	N/A	N/A	N/A	N/A	N/A	N/A	N/A	N/A	N/A	N/A	0.115495	-0.0403273	-0.116587	-0.0510867	-0.0576348	-0.0758986	-0.176577	0.0371178	-0.0236592	0.0828203
NM_000138	no	FBN1	N/A	N/A	N/A	N/A	N/A	N/A	N/A	N/A	N/A	N/A	N/A	N/A	N/A	N/A	N/A	N/A	N/A	N/A	N/A	N/A	N/A	N/A	N/A	N/A	N/A	N/A	N/A	N/A	N/A	N/A	N/A	N/A	N/A	N/A	N/A	N/A	N/A	0.295669	0.0262916	0.0432618	0.021376	-0.0685746	-0.127309	0.0443903	0.226711	0.21112	0.411074
NM_000139	no	MS4A2	0.622106	-0.11465	0.0705905	0.145028	0.391708	0.0590724	-0.144974	-0.00976916	0.176131	-0.0414515	0.0521069	0.125556	0.0541478	0.395425	0.279394	-0.099471	0.0198762	-0.227001	-0.121647	0.022333	-0.204064	0.383952	-0.157742	-0.0997328	-0.0521112	0.282249	0.271463	-0.4827	0.268098	-0.801109	0.324103	-0.711375	-0.105434	0.42287	-0.694429	0.367941	0.0150127	0.04	0.00149528	0.128898	-0.104293	0.126156	-0.288622	0.232259	-0.0937055	-0.0705632	-0.0202254
NM_000140	no	FECH	0.189468	-0.0492303	0.233337	-0.122589	-0.0601822	-0.0329298	0.318322	0.0862924	0.145351	0.111007	0.0383729	0.161121	0.366291	0.0919185	-0.245535	-0.624522	0.182405	0.236111	0.084816	0.277161	0.118302	-0.138673	-0.047831	0.148057	-0.101588	0.180472	0.00794116	0.0957693	-0.0310788	0.0175252	-0.30998	0.27987	-0.0272245	0.0709425	-0.637378	-0.183072	0.199711	-0.105679	0.109873	-0.0696935	-0.0171507	-0.717023	-0.286135	-0.27119	0.10758	-0.0297946	0.0896491
NM_000142	no	FGFR3	0.346713	0.0899908	0.237291	-0.0980566	-0.213473	-0.181078	0.0444991	-0.0624015	-0.290636	-0.0808485	0.229138	-0.11506	0.111621	-0.186636	0.508474	-0.00565404	0.0507523	0.0922683	0.0242257	0.0964665	0.334273	-0.386874	-0.0889464	0.148891	-0.270959	0.042908	0.214718	0.943273	-0.518472	-0.108755	-0.237491	-0.648212	0.314196	-0.78551	0.272755	0.265537	0.732842	0.131061	-0.0108324	0.160056	-0.175816	-0.0452852	0.224849	0.1731	-0.0505717	0.110311	0.0877859
NM_000143	no	FH	-0.172492	-0.135033	-0.123367	0.0436549	-0.0365048	0.0340643	0.0484602	0.0142449	0.038949	0.116651	-0.0553274	0.0288909	0.0190657	0.18419	0.0546344	0.0626663	0.127549	0.0533263	-0.128441	0.125446	0.167445	-0.0825919	0.0433871	-0.0680563	0.0379475	-0.11221	-0.129813	-0.131102	0.27007	0.07129	-0.248487	0.136964	-0.0465747	0.227737	-0.478263	0.165274	-0.0920035	0.0847491	0.0539052	N/A	N/A	0.0405799	0.0451425	-0.0635265	0.0149333	0.0329698	-0.053161
NM_000145	no	FSHR	0.141775	0.0763598	0.111906	-0.168686	0.122986	-0.0524427	-0.09056	0.00518038	-0.0352678	-0.0099085	-0.0847571	0.0819118	0.159069	-0.0359505	0.123793	0.00380072	0.0499147	-0.162861	0.102322	-0.0769862	-0.0666564	0.0298528	0.0363631	-0.146824	0.00703738	-0.19193	0.0849829	-0.310174	0.302054	0.0982241	0.337241	0.086327	-0.0874282	-0.0959167	-0.121522	-0.017608	0.0287707	N/A	N/A	N/A	N/A	N/A	N/A	N/A	N/A	N/A	N/A
NM_000146	yes	FTL	0.129725	0.0709765	0.21251	-0.28636	-0.22492	-0.0103814	0.0137998	-0.0217897	-0.0020115	-0.193171	0.16655	0.0395162	0.0291987	-0.30201	0.0771133	-0.16948	0.0491602	0.162316	0.0404876	0.00462695	-0.0323162	0.0139816	0.0984082	0.128643	-0.0919267	-0.156127	-0.0189708	0.103337	-0.0112063	-0.0344703	-0.0427687	0.185361	-0.342013	0.262861	-0.383748	-0.198409	-0.0749556	-0.0342104	-0.128568	N/A	N/A	N/A	N/A	-0.529683	N/A	N/A	N/A
NM_000147	no	FUCA1	-0.00605843	-0.213484	0.0167085	-0.0631351	0.0297384	0.150679	0.0141002	-0.00380639	0.031238	0.0455639	-0.0777412	0.0203365	0.0297868	-0.158094	0.264099	0.0861816	0.0336834	0.217595	-0.00908952	-0.0125689	-0.0298823	-0.0976536	0.151735	0.0590003	-0.139426	0.087098	-0.0560351	-0.09331	-0.132685	0.135564	0.349885	0.0160702	-0.416609	0.302666	-0.225618	-0.0985629	-0.118471	-0.056775	0.054521	-0.0501349	0.0566718	0.36983	-0.118089	-0.240119	0.236776	-0.0903489	-0.108127
NM_000148	no	FUT1	N/A	N/A	N/A	N/A	N/A	N/A	N/A	N/A	N/A	N/A	N/A	N/A	N/A	N/A	N/A	N/A	N/A	N/A	N/A	N/A	N/A	N/A	N/A	N/A	N/A	N/A	N/A	N/A	N/A	N/A	N/A	N/A	N/A	N/A	N/A	N/A	N/A	-0.162659	0.0380932	-0.00816174	0.0315078	-0.318983	0.00410752	-0.178486	-0.270139	0.0656615	0.111348
NM_000151	no	G6PC	0.0794801	0.0728825	0.0322462	-0.0279781	0.0458154	-0.0189814	0.00548783	0.0131182	0.0610209	0.106976	0.0504284	0.0370959	0.0958326	0.0627462	0.0262243	0.0297678	-0.00478925	0.0772477	-0.0533922	-0.0560119	-0.00243591	-0.0181177	-0.0436406	-0.0628019	0.0241562	-0.0139282	-0.00648561	-0.152868	-0.0594192	-0.12314	0.0501515	0.373292	0.171662	-1.42216	0.32837	1.30098	0.0434895	0.019066	-0.0457333	0.0109095	-0.00947873	-0.026284	0.103854	0.00568349	-0.0585887	-0.0210194	0.0175309
NM_000154	yes	GALK1	0.0146505	0.0382103	-0.0198647	0.00360727	-0.0668505	0.0428562	-0.0715562	0.0294498	0.26651	0.0594831	-0.0376659	-0.150882	0.0786597	0.0136128	-0.0355716	-0.0391922	0.0278387	0.0358062	0.0904662	-0.035348	0.0773736	-0.0214148	0.00938638	-0.00702494	0.14686	0.012779	-0.0905807	-0.0479934	0.335889	-0.307694	-0.0197447	-0.227435	0.405759	0.0716992	0.156853	-0.431189	-0.275051	0.0059896	0.149511	-0.0601828	0.126187	0.0260156	-0.0889472	-0.093045	-0.0292345	0.0336959	-0.505962
NM_000155	yes	GALT	0.0120562	-0.0565747	-0.0440321	-0.024929	0.0799949	-0.0414312	0.092481	0.0202596	0.266906	-0.268414	-0.0380264	-0.020102	0.133795	-0.045122	0.0721734	-0.0358994	-0.0857988	0.00782088	0.0128204	-0.135475	-0.0325079	-0.203987	0.292459	0.0993783	0.074206	0.0557509	-0.0186775	-0.53419	0.077101	0.0999397	0.132027	0.232415	0.07728	-0.0366661	-0.0749725	-0.301894	0.0730267	0.0488336	-0.0181445	-0.087609	-0.0599462	0.0912872	0.0314892	0.00360819	0.17388	-0.00609722	-0.0398741
NM_000156	no	GAMT	-0.0505705	-0.0512965	0.162918	-0.121716	-0.0745097	-0.00776265	0.0030284	-0.0277653	-0.00215709	0.0376527	-0.00799283	-0.0311011	0.273055	-0.0843548	0.0539693	0.0148	-0.232703	-0.0224491	0.0745552	-0.0451215	0.235322	0.0111632	-0.0550619	0.229784	-0.0276527	-0.0829111	-0.0406051	-0.258254	-0.410584	-0.666166	1.14858	0.292131	-0.29569	-0.297745	-0.236024	0.0166465	0.35535	0.0164709	-0.00227901	-0.0313212	0.0337751	0.066107	-0.101469	-0.130993	-0.146816	0.0026378	-0.0146212
NM_000158	no	GBE1	0.0918213	0.0336472	-0.046432	0.0310113	0.083196	-0.0124335	0.0368454	-0.143399	0.0469434	0.00593283	0.0509271	0.00390909	0.0175432	-0.0214897	-0.0448314	0.0388002	0.203546	0.0697838	-0.10638	-0.00381961	-1.25456	-0.137991	-1.36126	-0.785334	-0.356984	0.00123321	-0.0131037	0.258118	0.169218	0.125651	-0.11517	0.210171	-0.554623	-0.00393298	-0.239574	0.733145	0.0185023	0.164985	0.090074	0.0175956	-0.00925595	-0.0685224	-0.0336452	-0.0182453	0.121114	-0.106948	0.0693794
NM_000159	yes	GCDH	-0.404362	-0.0428389	-0.0506545	-0.0865792	-0.0412833	-0.0460688	-0.0416537	0.0213855	-0.0177777	0.0587911	0.0354154	0.0545017	0.072343	0.0586128	-0.091862	0.223861	0.00438374	0.024727	0.135388	0.187659	0.00153601	-0.0944111	-0.0628365	-0.0535585	0.227128	0.0539136	-0.158524	0.194574	-0.0941825	-0.124562	0.0203542	-0.146615	0.287416	0.246212	-0.157577	-0.333651	-0.352294	0.0283293	0.0572375	-0.0566408	-0.0691043	0.0390979	0.0549743	-0.000430046	0.119684	0.065088	-0.162957
NM_000161	no	GCH1	-0.163741	0.373058	-0.345693	0.184873	-0.025729	-0.102285	0.0943952	0.093549	0.0689071	0.126356	0.200807	-0.182613	-0.125219	0.219892	-0.0682164	0.0952535	-0.104363	0.0547	0.0221745	0.0437262	-0.0306331	-0.0502378	0.0463348	-0.00330096	-0.0755805	0.170401	-0.0534071	0.484969	-0.11024	0.409317	-0.335363	-0.324274	-0.212122	0.28223	-0.204367	0.293178	-0.133218	0.349917	0.220936	-0.021714	0.00835352	0.108818	0.0210096	-0.300608	-0.666389	-0.108103	-0.266514
NM_000163	no	GHR	0.168088	0.0519489	0.0797327	0.295157	-0.0333425	-0.117671	-0.292763	0.007738	-0.261175	0.182487	0.0921382	-0.053693	-0.0877502	0.302026	-0.0875176	0.334211	0.0623189	0.334415	0.34206	-0.15634	-0.000684189	-0.00236617	0.248813	0.00242736	-0.0478678	0.24701	-0.252181	0.677693	-0.0722451	-0.0509739	-0.280118	-0.00262103	-0.246498	0.177165	0.28727	0.466061	-0.280596	0.0737043	0.0461379	-0.0650758	-0.0986844	-0.0946705	0.0310667	-0.124927	-0.127465	0.27557	0.180345
NM_000164	no	GIPR	-0.076941	-0.049991	-0.268774	0.0678519	0.0281885	0.017613	-0.0169153	0.0319362	-0.0324898	-0.103066	-0.106163	-0.0165571	0.0427014	-0.0808054	-0.0424294	-0.207866	0.105831	-0.0519689	-0.0534251	0.162269	0.14603	0.029894	0.0371961	0.171212	0.0959187	-0.03504	0.109288	0.0817658	-0.231899	-0.0448256	-0.130807	0.139492	0.149734	-0.0110595	-0.0661786	0.145141	0.0651243	-0.277195	0.143864	-0.0741013	0.0946156	-0.00190703	-0.16874	0.0902846	0.0861945	0.0810041	-0.0499399
NM_000168	no	GLI3	0.139273	-0.241163	0.101976	0.398509	0.181491	0.0772424	-0.0281924	-0.359495	0.320447	-0.423596	-0.18373	-0.0720203	0.39724	-0.194868	0.155383	0.124131	0.0338923	-0.222318	0.20388	-0.125735	0.105154	-0.0585666	-0.177248	0.18913	0.0997203	0.0274755	0.0482502	-0.177248	-0.302449	0.298246	0.0731269	0.163238	0.640545	-0.551057	0.691183	-0.309955	-0.030946	0.386794	0.21332	-0.104996	0.0558209	0.0980578	-0.146227	0.137034	-0.00142665	0.127137	-0.0655103
NM_000169	yes	GLA	-0.38026	0.118415	0.0427992	-0.151016	-0.0689533	0.132996	0.0762226	0.0185642	0.0146809	-0.0468365	0.128574	0.143579	0.194968	-0.144	-0.0919633	-0.161869	-0.00677318	0.0302647	0.0163822	0.0758125	0.0137505	-0.0307242	0.0630636	-0.0765673	-0.0525873	-0.00503075	-0.104242	0.108827	-0.0614919	0.140894	-0.122137	0.0475998	-0.0272327	-0.00312125	-0.211686	0.0450831	-0.112324	0.0409159	-0.116718	-0.198795	0.025397	-0.219142	-0.0302637	0.0887112	0.0338978	-0.0120026	-0.0415011
NM_000170	no	GLDC	-0.942045	-0.208602	0.293669	0.104574	-0.0646613	0.132363	0.0617166	0.174682	0.0522282	0.106876	0.231606	0.00245721	-0.0120556	-0.0210987	-0.0289792	0.00366473	0.05494	-0.149947	0.191606	0.0082701	-0.223462	-0.00308119	-0.185259	0.140922	-0.058701	0.0267342	0.0939451	0.186694	0.0826388	0.393678	-0.556331	0.258945	0.451006	0.0214586	0.394649	0.0317241	0.0120219	-0.0636735	0.0767341	0.0570158	-0.159396	-0.0576746	-0.134451	0.283469	-0.280566	0.132012	-0.00881269
NM_000171	no	GLRA1	-0.33641	1.31894	-0.203761	0.173738	-0.293511	-0.872036	0.079645	0.371519	-0.168513	0.128118	-0.565753	-0.103655	0.123566	-0.035525	0.0452198	0.577633	0.0263045	0.12318	0.167086	0.169471	0.0216371	-0.131651	0.0495276	-0.0126249	0.213687	0.0067882	-0.148323	-0.734513	0.161831	0.238897	0.407351	-0.405247	-0.112359	0.324947	0.263869	-0.138781	0.209474	N/A	N/A	N/A	N/A	N/A	N/A	N/A	N/A	N/A	N/A
NM_000173	no	GP1BA	0.268171	-0.149428	-0.0334399	0.222631	-0.104604	0.0123238	0.0859053	-0.093554	-0.116799	0.151836	-0.0340221	-0.102132	-0.0822509	-0.00549882	0.0624893	-0.0170225	0.0603829	-0.267288	-0.218881	-0.00718071	0.0769439	0.112787	0.140988	-0.0481711	0.12408	0.104191	0.017467	0.214029	-0.059327	-0.0310462	0.00920871	-0.188045	-0.0909875	-0.051866	-0.36269	0.131901	0.570583	-0.0805644	-0.150212	-0.0829855	-0.169751	0.090194	-0.611575	0.11357	0.138048	0.297187	0.00106166
NM_000174	no	GP9	-0.213526	0.012065	0.00152708	-0.191697	-0.118585	0.0957317	0.0205431	-0.0127837	0.0578577	0.0649261	-0.0710243	-0.0644688	-0.105769	-0.187096	0.200793	0.0533086	0.046944	0.20678	0.195957	0.0538245	0.0196822	-0.110503	0.0847196	-0.0605736	0.046177	0.137803	-0.035832	-0.300992	0.294183	0.0399741	-0.0209046	0.0693538	-0.0527218	0.0545774	-0.13504	-0.202413	0.137103	0.0537968	-0.0685344	0.0118563	0.032545	0.0684722	0.098603	0.0508137	0.0176175	-0.0648153	-0.0254672
NM_000175	yes	GPI	-0.00353706	0.0651347	-0.0288165	-0.0467237	0.0770957	0.0391696	0.0648734	0.0367588	-0.0194032	0.0367283	-0.0784626	0.0624963	0.154244	0.0118441	-0.0128956	-0.0197013	0.0434365	0.133556	-0.0294574	-0.0946206	0.110944	-0.120442	-0.274885	0.115095	-0.0535554	0.01512	0.0572068	0.179498	-0.258394	0.0432759	-0.174682	0.257913	-0.205669	-0.0802906	-0.359554	0.651107	-0.0299214	0.0573952	0.0463744	0.0287709	0.00417424	0.0724859	0.0500968	-0.0561512	0.126628	-0.10969	0.118098
NM_000177	yes	GSN	0.00187216	0.00217932	-0.000358136	-0.0859475	0.048236	0.0144938	-0.00673382	-0.0447214	0.043697	0.0787851	-0.0763394	-0.0542705	0.060595	0.121442	-0.190423	0.0432811	0.0896972	-0.0125863	-0.125831	0.0759737	0.0225469	0.005565	0.0155761	-0.0442368	-0.238108	0.112171	0.073017	0.104275	0.207182	0.0302465	-0.138945	-0.108369	0.0230267	0.184321	-0.164911	0.0507584	-0.0700988	0.544109	-0.0596255	0.0907545	0.03881	-0.224954	0.125323	-0.10374	0.196612	-0.215477	-0.0219212
NM_000178	yes	GSS	-0.0607872	0.0565941	-0.0704088	0.0119327	-0.0848652	0.0398524	0.0165157	0.0174602	0.0203167	0.0320852	-0.00441181	-0.0335585	0.0166679	0.054009	0.0506785	-0.111895	0.0859739	-0.0899383	0.0152187	0.110098	-0.0188443	-0.108386	-0.412475	0.113935	0.0212763	-0.579901	0.036687	-0.0671472	-0.187779	-0.129691	0.174999	-0.157766	0.308393	-0.0706258	-0.0435055	-0.194775	-0.109436	-0.0156076	0.0461102	0.0218042	-0.00903235	0.00123963	-0.0809886	-0.0314972	-0.0209068	0.0287111	-0.0185891
NM_000179	yes	MSH6	0.0149157	-0.258166	0.241515	0.190056	0.148365	-0.0203166	0.0352262	-0.0649482	-0.314922	-0.891137	0.0539513	-0.00946205	0.216582	0.136612	0.0411546	-0.0750079	0.0585127	0.00186123	-0.0775185	-0.0930565	-0.195199	-0.173856	0.0598466	0.169447	0.0301818	-0.187143	0.165313	0.0121022	0.118991	-0.0835709	0.104913	-0.0827595	0.127734	0.0266413	0.0222093	-0.0174419	-0.134103	0.216485	0.155461	-0.00270032	0.0421624	-0.00923424	-0.078237	-0.0161204	0.0537811	0.149807	0.108891
NM_000180	no	GUCY2D	-0.376042	0.00839721	0.0863864	0.428847	-0.260648	-0.0573964	-0.424605	0.346281	-0.17677	0.221152	0.205318	0.0373699	0.217802	0.0876691	0.00666755	0.0370931	0.278119	-0.0505038	-0.018234	0.195397	-0.0455783	0.19063	-0.142381	0.0282959	-0.0177777	-0.317219	0.0908761	-0.199076	0.0231534	-0.142559	0.223042	-0.124145	0.231733	-0.13636	0.149366	0.279596	-0.920596	-0.107907	0.0298501	0.123469	-0.0883899	0.267262	0.150594	0.14004	-0.0658801	-0.00710277	-0.131119
NM_000181	yes	GUSB	-0.0130634	-0.0302083	0.0716956	-0.0425304	0.0874853	-0.0503648	0.0160802	-0.0541856	-0.0612157	-0.00493205	0.0063474	-0.00379595	0.028741	0.129367	0.0389592	0.0856281	-0.0400926	0.000933169	-0.020756	-0.0621404	0.0800228	-0.121094	0.0564764	0.139875	-0.0371733	0.173033	-0.124778	-0.468664	0.289156	0.0327532	-0.0545638	-0.0457932	0.171195	-0.161181	0.151189	-0.0182796	0.208778	0.0382837	0.0264886	-0.0812793	-0.0231086	0.099324	-0.0566016	-0.032455	-0.00831569	0.0182441	-0.0269002
NM_000182	yes	HADHA	-0.0602061	-0.0211582	-0.019345	-0.0877652	-0.0364889	0.0157305	0.0163676	0.022041	-0.0754744	0.0685368	-0.0699025	0.080809	-0.00938127	-0.0996341	-0.0207487	0.0347242	0.158016	0.0354954	-0.0690787	-0.0114452	0.224436	-0.0304418	0.191795	-0.0713392	0.144943	-0.0200387	0.026424	-0.375338	0.217366	-0.0300831	-0.102006	0.052578	0.188672	-0.215772	0.105184	-0.000999064	-0.0653211	-0.291283	0.0730637	-0.0930632	-0.0127754	0.0506039	-0.0557971	0.0413584	-0.00547615	0.0757552	0.0832606
NM_000183	no	HADHB	N/A	N/A	N/A	N/A	N/A	N/A	N/A	N/A	N/A	N/A	N/A	N/A	N/A	N/A	N/A	N/A	N/A	N/A	N/A	N/A	N/A	N/A	N/A	N/A	N/A	N/A	N/A	N/A	N/A	N/A	N/A	N/A	N/A	N/A	N/A	N/A	N/A	-0.0590092	0.135671	-0.0119356	0.0780691	0.131242	-0.119722	0.0106704	-0.0209933	-0.0518695	0.115477
NM_000185	no	SERPIND1	0.222661	-0.0292189	0.113838	-0.0268225	0.151335	-0.0145587	-0.160164	-0.0882514	-0.165927	-0.0193708	-0.0506302	0.0570425	0.0225117	0.0527332	-0.0426541	0.174365	0.00818332	-0.0618177	0.000701077	0.0715018	0.147514	0.052725	-0.0433675	-0.0581543	0.0537862	0.0830121	-0.0647342	-0.184946	-0.0717685	0.0974136	-0.081806	-0.0446145	0.0304881	-0.0290938	0.0428108	0.125586	-0.185521	-0.0180015	0.0983576	-0.0541084	0.108787	-0.298079	-0.0814004	0.191976	-0.344274	-0.135314	0.234886
NM_000188	yes	HK1	-0.065927	0.255027	0.125321	-0.0788363	0.112091	0.073433	-0.0767554	-0.622197	-0.0208537	-0.0264119	-0.0896238	-0.0669902	-0.0455817	0.0716101	0.036345	-0.107783	0.0105492	-0.100418	0.0269828	-0.0716997	0.230572	-0.00328161	-0.0562284	-0.209837	0.0135467	-0.0527725	-0.0985594	-0.0748486	-0.0280504	0.0391202	-0.025605	0.136736	0.146855	-0.253426	-0.0917598	0.45719	0.236435	-0.00292413	0.105483	-0.0344868	0.24152	-0.410793	-0.179903	-0.0336159	-0.0867755	0.020825	0.152246
NM_000189	no	HK2	-0.254906	0.176698	-0.0401937	-0.489766	-0.394252	0.268629	-0.245223	0.242369	-0.134427	0.155578	0.0913927	-0.00701778	0.0893864	-0.0700157	-0.0588301	0.195943	-0.182121	0.00145133	0.0344276	0.0365548	-0.105615	-0.084669	0.0550255	-0.0344525	0.200047	-0.325037	-0.30978	-0.221181	0.384613	-0.0773988	-0.00368278	-0.0593427	0.193841	0.221954	-0.770476	0.00726554	0.0238149	0.246898	0.0843193	0.133311	0.0406126	-0.36811	0.0133422	0.0613909	0.0272988	-0.15736	0.151038
NM_000191	yes	HMGCL	0.0113556	-0.251266	0.160436	-0.0207002	-0.224051	-0.00285529	0.126172	0.111882	0.0445326	0.0912522	-0.0824983	-0.0666544	0.0556755	-0.0301255	0.305034	-0.0165361	-0.000677224	0.0183263	0.0516282	-0.0311376	-0.0290664	0.0248024	-0.142484	-0.14334	-0.123299	0.513194	-0.0425244	0.0550264	-0.354633	0.129907	-0.0413585	0.250563	0.047143	-0.297445	-0.0158123	0.334489	-0.278207	0.0652543	-0.0597289	0.122427	-0.195452	-0.491355	-0.0629428	-0.234793	-0.0860604	-0.0293802	0.0280693
NM_000193	no	SHH	0.00175896	0.124582	-0.48555	0.313537	-0.00207218	0.0993038	0.0414852	-0.0981814	-0.106761	-0.0745816	-0.0911658	0.0859052	0.415611	-0.0934824	0.0540645	0.0464235	-0.14392	-0.187451	-0.104123	-0.0336887	0.0225844	-0.0949819	0.047558	0.0698577	0.183166	-0.0500388	0.0469051	0.097271	0.0363122	0.154771	-0.361359	0.568175	-0.172826	-0.241442	-0.532288	0.312362	-0.0181884	0.101124	0.084979	-0.157884	0.291876	-0.137825	0.132565	0.241784	-0.135563	-0.243394	0.0498873
NM_000195	yes	HPS1	0.143614	0.00361665	-0.00642956	-0.062369	0.0667325	-0.000448502	-0.04254	-0.0382503	-0.0199079	-0.0709747	0.0227968	0.00777906	-0.00904463	-0.0369385	0.0204208	0.0856184	0.0333064	-0.0900798	-0.0648007	0.00315864	-0.133776	-0.0251958	0.0781815	-0.251803	0.025119	0.0557391	0.119841	-0.093764	0.156097	0.0155443	0.341888	0.0455762	-0.191242	0.0673541	-0.0601419	0.112461	0.037113	-0.0254452	-0.0245497	-0.0869449	-0.0474512	0.0960777	-0.109957	0.0640934	0.126779	0.000907906	0.0741699
NM_000196	no	HSD11B2	-0.270463	-0.158394	0.0241033	-0.174287	0.346055	0.281162	-0.0469998	-0.206244	0.209952	0.0687365	0.0712116	-0.136119	-0.0387738	-0.0610538	0.00697075	-0.0199151	0.233928	-0.237407	-0.0278603	-0.140307	-0.070899	0.106783	0.109976	-0.0741295	-0.0839391	-0.00181486	-0.0552399	-0.07884	-0.0506275	0.0247759	0.00205548	0.17183	0.510575	-0.190738	0.141467	0.0406449	-0.0795356	0.0350079	0.12198	-0.0369511	-0.127	0.0266415	0.0294798	0.102209	-0.257602	-0.00175474	-0.00455455
NM_000197	no	HSD17B3	N/A	N/A	N/A	N/A	N/A	N/A	N/A	N/A	N/A	N/A	N/A	N/A	N/A	N/A	N/A	N/A	N/A	N/A	N/A	N/A	N/A	N/A	N/A	N/A	N/A	N/A	N/A	N/A	N/A	N/A	N/A	N/A	N/A	N/A	N/A	N/A	N/A	0.0740328	-0.00327549	-0.316128	-0.0158402	-0.234131	0.253349	0.0645389	0.102868	0.0963265	-0.175255
NM_000198	no	HSD3B2	N/A	N/A	N/A	N/A	N/A	N/A	N/A	N/A	N/A	N/A	N/A	N/A	N/A	N/A	N/A	N/A	N/A	N/A	N/A	N/A	N/A	N/A	N/A	N/A	N/A	N/A	N/A	N/A	N/A	N/A	N/A	N/A	N/A	N/A	N/A	N/A	N/A	0.121166	0.149772	-0.194034	0.182423	-0.17204	0.339882	0.00999432	0.0975915	0.108634	0.0422242
NM_000199	yes	SGSH	-0.130516	0.274781	-0.11151	-0.0924072	-0.0202993	0.0297732	0.0708657	0.00102537	-0.00893572	0.0419598	-0.0551146	-0.188181	-0.171179	-0.056006	0.12267	-0.0564574	-0.228945	-0.134041	-0.027138	0.139142	-0.035827	-0.182053	0.0786784	0.281818	0.254412	0.339108	-0.112735	-0.120226	0.111016	0.010106	-0.0543565	-0.0375873	0.142409	0.0733549	-0.253003	-0.06274	0.270905	-0.146333	0.445991	0.161881	-0.0356297	0.156644	0.0629761	-0.0971212	-0.0665826	-0.0579646	-0.155096
NM_000200	no	HTN3	N/A	N/A	N/A	N/A	N/A	N/A	N/A	N/A	N/A	N/A	N/A	N/A	N/A	N/A	N/A	N/A	N/A	N/A	N/A	N/A	N/A	N/A	N/A	N/A	N/A	N/A	N/A	N/A	N/A	N/A	N/A	N/A	N/A	N/A	N/A	N/A	N/A	0.0330732	-0.00364369	0.0361416	0.0429611	0.0263713	-0.0681477	-0.0882183	-0.0514467	0.0602387	0.0428398
NM_000201	no	ICAM1	0.0235572	0.271463	0.243999	-0.451458	-0.0222728	0.192038	-0.0757462	0.0881006	-0.0788204	0.1847	0.0516132	0.0259378	-0.16804	0.144403	0.249601	0.234605	-0.137455	-0.223128	-0.128951	-0.0971627	0.10324	-0.254937	-0.238338	0.100184	0.147996	-0.43295	-0.00538982	-0.0230676	-0.297665	0.32084	-0.0848636	0.35393	-0.0614529	-0.135992	-0.128056	0.207405	0.0327299	0.0393501	0.082387	0.503843	-0.242917	-0.104246	-0.204441	0.056324	0.0486944	-0.0915306	-0.0232882
NM_000202	no	IDS	N/A	N/A	N/A	N/A	N/A	N/A	N/A	N/A	N/A	N/A	N/A	N/A	N/A	N/A	N/A	N/A	N/A	N/A	N/A	N/A	N/A	N/A	N/A	N/A	N/A	N/A	N/A	N/A	N/A	N/A	N/A	N/A	N/A	N/A	N/A	N/A	N/A	0.061879	0.120222	-0.165443	0.225454	-0.103489	-0.00100779	0.00201974	0.0531445	0.0213176	0.061867
NM_000203	no	IDUA	0.0947202	0.0220424	0.217563	0.0102687	0.408707	-0.277444	-0.0422932	-9.83056e-05	-0.131224	0.265405	-0.1506	-0.173411	0.135406	0.0921763	0.0795478	-0.0725011	0.0472595	0.338901	0.0419231	-0.448531	0.103595	0.369802	-0.0600956	0.0742717	-0.0425161	-0.196504	0.00617959	-0.31174	-0.29246	0.0797155	-0.000529954	0.166603	0.0625651	-0.452141	0.236368	0.191738	0.220429	-0.0847657	0.00328136	0.0240138	-0.150899	0.0689203	0.308069	0.17862	-0.1923	-0.0599316	-0.0583406
NM_000206	no	IL2RG	0.161821	-0.0581489	-0.050963	0.0376635	0.11398	-0.077789	0.00510544	-0.0851364	0.00349405	-0.112443	0.142203	-0.0548091	0.0532269	0.0505209	-0.0923276	-0.0473347	0.10184	-0.061941	-0.0684877	-0.168736	0.0837223	0.0103188	-0.0235664	0.102128	0.0342596	0.105689	0.0337282	0.150836	-0.00896195	-0.177328	0.000598725	-0.161625	0.194463	0.0557114	0.0806801	-0.0956515	-0.0407692	-0.0148097	-0.0260699	-0.0246006	-0.0216008	-0.071978	0.00414371	-0.0368034	0.0744023	0.00691129	0.0320516
NM_000209	no	PDX1	0.278304	0.295287	-0.185769	0.301648	-0.0908366	-0.0924632	-0.369249	0.406567	0.39262	0.292404	0.351005	-0.490316	-0.193623	-0.125034	0.269567	-0.291273	-0.187234	0.12941	0.0629363	0.0247017	-0.220953	0.0911083	0.104657	0.000599945	0.175423	0.195072	0.104579	0.0166666	0.205853	-0.468345	0.20994	-0.127019	-0.00600241	0.0548549	0.198251	-0.137692	-0.243223	-0.052958	-0.125126	-0.0312528	0.100858	0.00315145	0.252488	-0.105713	0.285764	-0.289589	0.167631
NM_000210	no	ITGA6	0.23236	0.208538	0.288761	-0.0632516	-0.0446592	-0.0466933	0.283603	-0.395066	0.154125	0.0822585	-0.00699022	-0.0343638	-0.214207	0.139584	-0.105134	-0.228147	0.116726	0.0818541	0.0594411	-0.122656	0.207982	-0.238383	0.330826	0.486145	-0.108428	-0.457995	-0.138695	0.228634	-0.0270868	-0.115525	0.0326339	-0.0625655	-0.171868	0.172722	0.166596	-0.779489	0.102926	0.0404386	0.153755	0.160719	-0.0898711	-1.12676	0.109431	0.308558	-0.291731	0.229473	0.108254
NM_000212	no	ITGB3	-0.00882765	-0.0738051	-0.147424	0.0324682	-0.251999	0.0780869	-0.173174	0.20712	-0.05364	-0.12189	-0.147882	0.0198476	-0.163006	-0.151446	0.3013	-0.0125757	-0.0278539	0.0552967	-0.0555798	0.100785	-0.074004	-0.00367589	-0.0215925	0.128735	-0.225784	-0.0970494	-0.123448	0.447138	0.478299	0.829707	-1.24907	0.623848	0.383245	-0.0472461	-0.639974	0.343847	0.042539	0.0235244	0.00788562	0.105138	-0.107697	-0.095016	0.252758	-0.239438	-0.200065	-0.104934	0.346898
NM_000213	yes	ITGB4	N/A	N/A	N/A	N/A	N/A	N/A	N/A	N/A	N/A	N/A	N/A	N/A	N/A	N/A	N/A	N/A	N/A	N/A	N/A	N/A	N/A	N/A	N/A	N/A	N/A	N/A	N/A	N/A	N/A	N/A	N/A	N/A	N/A	N/A	N/A	N/A	N/A	-0.0273138	-0.00417577	0.0817195	-0.0505877	-0.162286	-0.178407	-0.000527578	0.0146477	0.0141065	-0.146813
NM_000215	no	JAK3	0.191677	-0.43514	-0.498624	-0.234101	0.0324522	0.211035	-0.234319	0.101795	-0.00979831	0.359909	0.0543057	-0.223683	-0.0592019	0.122518	0.0574031	-0.151663	-0.0521887	0.33279	0.403824	-0.252308	0.0322679	0.0584403	-0.113147	-0.116895	0.0580627	-0.0682036	0.0362131	-0.298942	-0.180373	0.561327	-0.241866	-0.624622	-0.241766	0.00944149	0.223639	-0.197664	0.906305	0.179827	-0.0424359	-0.278854	-0.121325	-0.11251	0.273972	0.236162	-0.0969896	-0.0897615	0.125578
NM_000216	no	KAL1	0.134154	0.0441599	-0.031294	-0.00749472	-0.0451038	-0.0667273	0.208551	0.00890814	0.0960259	-0.43952	0.042728	0.0934564	0.0140231	0.279236	0.0922221	0.292311	-0.0861323	0.0589227	0.17842	0.0889067	-0.481914	-0.0261343	0.157064	0.0721214	0.12271	0.122908	-0.0675312	-0.16905	0.479528	0.223259	-0.267304	-0.116307	0.458723	-0.108747	0.139083	-0.0480821	-0.10693	-0.131294	0.14503	0.159479	-0.128471	0.28658	-0.401206	0.00577261	0.0371574	0.296264	-0.13704
NM_000217	no	KCNA1	-0.149221	0.0505627	-0.0141125	0.492586	-0.0156236	0.0880599	-0.0764843	-0.0935217	0.068569	0.00762857	0.0447661	0.0736716	0.0144071	-0.0267531	-0.131311	-0.0482817	-0.0210281	-1.3025	0.012163	0.161679	0.0850273	0.0763005	0.0710641	0.0822126	0.0437268	0.0912337	0.023747	-0.589397	-0.386937	0.0439642	-0.183818	0.666239	0.0386493	-0.198505	0.932721	-0.129065	-0.085528	0.0682566	-0.138514	-0.196121	0.0342666	0.111313	0.0107237	-0.060499	-0.116639	0.0385782	0.175174
NM_000221	no	KHK	N/A	N/A	N/A	N/A	N/A	N/A	N/A	N/A	N/A	N/A	N/A	N/A	N/A	N/A	N/A	N/A	N/A	N/A	N/A	N/A	N/A	N/A	N/A	N/A	N/A	N/A	N/A	N/A	N/A	N/A	N/A	N/A	N/A	N/A	N/A	N/A	N/A	-0.0804325	-0.0298199	-0.109001	-0.109581	-0.142163	0.10513	-0.0623504	-0.054118	0.145202	0.284244
NM_000223	no	KRT12	N/A	N/A	N/A	N/A	N/A	N/A	N/A	N/A	N/A	N/A	N/A	N/A	N/A	N/A	N/A	N/A	N/A	N/A	N/A	N/A	N/A	N/A	N/A	N/A	N/A	N/A	N/A	N/A	N/A	N/A	N/A	N/A	N/A	N/A	N/A	N/A	N/A	-0.164339	0.208503	-0.0765912	0.432641	-0.0150947	0.0740767	-0.206064	0.0347271	-0.167625	-0.0241327
NM_000226	no	KRT9	-0.0857291	-0.0101951	-0.104527	-0.0447891	0.151465	-0.0626608	-0.0784517	0.0430756	-0.0370036	-0.0817692	-0.067691	0.0345282	0.0269102	0.0271726	-0.0379886	0.0319062	0.070674	-0.049175	-0.123822	0.0972923	0.172255	0.0443592	0.0298056	0.109856	0.162301	-0.032046	-0.0259095	0.00471192	0.0482772	0.0329135	-0.183792	0.0194357	0.0758295	0.257357	-0.197316	-0.125351	0.0719586	0.0392318	-0.027587	0.373727	-0.0336956	-0.0394615	-0.335674	-0.0372119	-0.156734	-0.052499	-0.237242
NM_000229	no	LCAT	-1.0536	-0.073793	-0.205032	-0.0578728	-0.632657	3.34709	-0.80908	-0.383654	-0.234553	-0.0721484	-0.197247	0.0188869	0.0833494	-0.0804016	-0.0561601	-0.0107043	0.285208	-0.371257	0.0889409	0.0801747	-0.218479	-0.0489904	-0.0179362	0.0652289	-0.160613	0.25349	-0.058741	-0.15702	-0.0936951	0.113604	0.250093	0.468543	-0.0325382	0.0235018	0.156978	-0.0958576	-0.38414	0.0216549	-0.115012	0.00886453	0.00633178	0.194343	-0.172095	0.0848092	0.00230847	0.125086	-0.0708508
NM_000230	no	LEP	-0.0603826	-0.0625257	0.29366	-0.00784034	-0.233098	-0.0654025	-0.00931866	-0.230254	-0.0650923	-0.0491433	-0.0784332	-0.00196026	0.0901352	0.175583	0.01156	0.0932262	-0.0309965	-0.00618273	0.0749741	0.259608	0.0852636	-0.114788	0.199299	0.0765787	-0.13168	-0.189399	-0.0724441	0.121325	-0.0396498	0.0262789	-0.0266912	0.179506	0.199189	-0.594946	-0.225331	-0.43657	-0.185873	0.18131	-0.106055	0.0260507	0.0194483	0.118388	-0.241617	0.253989	0.36822	-0.0849711	0.214263
NM_000231	no	SGCG	0.0308332	-0.254696	-0.433179	0.439715	0.00316072	0.0859994	0.196802	0.1281	0.21595	-0.124405	0.043403	0.159944	0.197527	0.0112595	0.104646	-0.475157	-0.168542	-0.422532	-0.0208041	-0.295162	0.06961	0.0522278	-0.075458	-0.0417635	-0.0237162	0.125562	0.543114	-0.0700777	0.247337	-0.34773	0.178878	-0.299016	0.376099	0.313266	0.768023	0.160246	0.0429671	-0.202454	0.0532012	0.0108556	-0.297999	-0.0644304	-0.0173407	0.054719	0.132084	0.0383795	0.162376
NM_000232	no	SGCB	N/A	N/A	N/A	N/A	N/A	N/A	N/A	N/A	N/A	N/A	N/A	N/A	N/A	N/A	N/A	N/A	N/A	N/A	N/A	N/A	N/A	N/A	N/A	N/A	N/A	N/A	N/A	N/A	N/A	N/A	N/A	N/A	N/A	N/A	N/A	N/A	N/A	-0.0219517	0.0239762	0.0480518	0.144656	-0.139996	-0.149421	0.291026	0.0540601	0.0112972	-0.266603
NM_000233	no	LHCGR	0.607652	-0.0393604	0.141581	0.445258	0.108007	-0.470784	-0.0321164	0.118987	0.0728692	-0.336014	0.0385373	-0.245335	-0.267237	0.147906	-0.205695	0.0329143	0.0692108	0.0587597	-0.0624135	-0.125782	0.101702	0.155613	-0.0379759	-0.0847651	0.0387061	0.0501965	0.0166544	-0.075889	-0.229614	0.324635	0.162124	-0.193592	-0.0681284	-0.383031	0.972986	-0.272124	-0.519807	0.082883	0.0839203	0.038599	0.0449862	0.0335131	0.0281072	-0.149141	0.249643	-0.121303	0.10049
NM_000234	yes	LIG1	-0.239966	0.0639664	0.0775534	0.00660867	0.0680245	0.0406299	0.0355461	0.0393745	0.0546459	0.0993287	-0.135727	0.00218275	0.0148946	-0.00247267	0.137981	0.0366706	-0.159722	0.0226856	-0.0715083	-0.111942	-0.0813395	0.0175866	0.10293	0.255663	-0.142486	0.110889	0.0351564	-0.465895	0.086049	-0.0491479	0.0600225	-0.346672	0.491661	-0.0501795	-0.106133	0.18989	-0.0372018	0.0383079	0.110211	-0.0772657	-0.0846774	-0.00210408	-0.0308434	-0.0169383	-0.0432301	0.0525472	-0.0539988
NM_000237	yes	LPL	0.0761078	0.119256	0.161408	0.0261681	0.00754992	-0.0100941	0.0943982	-0.010934	-0.101853	0.081503	0.00176977	0.0711408	-0.132412	0.072998	-0.120035	0.276193	-0.0629453	-0.127513	-0.0337936	-0.159043	-0.103251	-0.173399	0.364517	0.0470535	0.194329	0.0901766	0.169755	-0.323785	0.0820286	-0.0121029	-0.29161	0.0239741	-0.0773143	0.110809	-0.322559	0.128454	-0.0160328	-0.0250677	0.0888083	0.147569	-0.139036	0.194901	0.260971	0.0975994	0.363821	-0.293042	-0.0303646
NM_000239	no	LYZ	-0.0450106	-0.0650219	0.302432	0.105152	-0.0981253	0.0217577	-0.105209	-0.10831	-0.00632061	0.118606	0.186417	0.221417	-0.131187	0.00678057	0.0693527	0.0609478	0.165764	-0.366586	0.0071498	-0.0293073	0.142451	0.0809167	-0.00154145	-0.0143174	0.223262	0.116568	0.196175	-0.286282	-0.0415773	0.0778947	-0.0747477	-0.136015	0.312493	-0.32539	0.125114	0.00882409	-0.28285	-0.139506	0.0116718	0.231793	-0.107594	0.066814	0.00396239	0.0930843	-0.0689194	0.137292	-0.0442639
NM_000240	no	MAOA	-0.344516	0.180531	0.0203589	-0.115008	-0.0572253	0.081795	0.0569313	-0.238809	0.130086	-0.0444478	0.0449354	0.0685599	-0.29742	0.135928	0.0629195	0.0941047	0.141552	-0.0582541	0.142511	0.104334	-0.041202	-0.0245333	0.0147771	-0.249758	0.222942	-0.223627	-0.0413008	0.107336	-0.148172	0.129151	0.310473	-0.385341	0.220239	-0.278962	0.0555666	0.108744	-0.0581204	0.0831276	-0.119256	0.0261173	0.0823245	0.593818	-0.226672	-0.119622	0.343176	0.101298	-0.213211
NM_000243	no	MEFV	-0.203893	-0.00709044	-0.0195579	0.0460215	-0.0876583	-0.00315101	0.0197204	-0.00669646	0.0600038	0.0661972	0.00812324	0.01295	-0.103055	-0.0339668	0.0371442	-0.10968	-0.0296446	-0.0770177	0.0741039	0.0131543	0.0728927	0.128286	0.156792	0.115288	0.0277958	0.0877552	-0.0484659	-0.193012	0.20702	0.477565	0.468338	0.0668411	0.0227184	0.374093	-0.622062	0.283752	0.0478612	0.393799	-0.136129	-0.0509054	0.194868	-0.131412	-0.205831	-0.152064	-0.0871099	-0.246242	-0.119511
NM_000246	no	CIITA	N/A	N/A	N/A	N/A	N/A	N/A	N/A	N/A	N/A	N/A	N/A	N/A	N/A	N/A	N/A	N/A	N/A	N/A	N/A	N/A	N/A	N/A	N/A	N/A	N/A	N/A	N/A	N/A	N/A	N/A	N/A	N/A	N/A	N/A	N/A	N/A	N/A	-0.334688	0.0705021	0.309253	0.320295	-0.00600645	-0.402505	0.346208	0.433422	-0.453182	0.0478126
NM_000248	yes	MITF	N/A	N/A	N/A	N/A	N/A	N/A	N/A	N/A	N/A	N/A	N/A	N/A	N/A	N/A	N/A	N/A	N/A	N/A	N/A	N/A	N/A	N/A	N/A	N/A	N/A	N/A	N/A	N/A	N/A	N/A	N/A	N/A	N/A	N/A	N/A	N/A	N/A	-0.60076	0.169954	-0.0463019	-0.320016	-0.465032	0.0517725	-0.252464	-0.192977	-0.19863	0.303488
NM_000249	yes	MLH1	0.0530837	0.0372042	-0.201864	0.0559254	0.0433712	0.0247653	-0.0508135	-0.0357802	-0.0236078	0.310249	-0.0480415	-0.0587078	0.0103945	-0.126988	0.00751029	-0.118975	0.126657	0.0191136	-0.983333	-0.0146844	0.0551775	-0.117217	0.190361	0.128451	-0.104821	-0.317954	0.153143	0.205447	-0.165517	-0.00383123	-0.0166364	0.000293239	-0.0368728	-0.0188062	0.00773584	-0.0776946	-0.135266	0.415281	-1.17202	0.0322482	0.0406238	0.153098	-0.0527524	-0.0611649	0.0852865	-0.0500766	-0.157009
NM_000250	no	MPO	0.492536	-0.160924	-0.194985	0.134342	-0.00539075	-0.0483119	0.149578	-0.24304	-0.052129	-0.105579	-0.0480712	0.00244488	0.133366	-0.0195224	0.0264933	0.176127	0.0408586	0.362132	0.0383788	-0.348069	0.141732	-0.0785418	0.00500001	0.148419	-0.0690844	-0.0296444	-0.0103342	0.110564	-0.0787029	-0.81738	1.06807	-0.407519	-0.0887858	-0.0110324	-0.121479	0.213693	0.0691335	0.0451693	-0.011308	0.0790313	0.0255614	-0.133774	0.29401	-0.0292186	-0.0389364	0.0175902	0.0126356
NM_000251	yes	MSH2	-0.00228479	-0.0203915	0.0356948	-0.0138622	-0.0126127	0.0878403	0.0119674	0.0912019	0.0182138	-0.00160733	0.0488494	-0.112537	0.101423	0.120545	0.328841	-0.0767804	-0.0339172	0.129981	-0.069147	-0.12257	0.0399926	-0.117059	0.161844	-0.116117	-0.0091521	-0.0696657	0.112686	0.0968771	-0.0941716	-0.122539	0.191099	-0.108441	0.0562656	0.176505	-0.326883	0.208243	-0.0271503	0.00018369	0.044948	0.0286797	-0.130016	0.0712595	-0.0432665	0.00435025	0.0332754	0.0288725	-0.0151608
NM_000252	no	MTM1	-0.813589	-0.2704	-0.257794	0.0629769	0.165946	0.0709643	0.0462758	0.120881	-0.0453044	-0.190762	0.0299645	0.225333	0.012009	0.0175883	-0.0596175	-0.147518	-0.245024	-0.163896	-0.0250352	0.12044	0.0817025	0.0265429	0.158052	0.140706	0.0534273	0.0558057	0.00765662	-1.16264	2.03816	-0.488764	-0.15099	0.197517	-0.326566	-0.0816765	0.601381	-0.438077	0.249533	0.00886164	-0.175214	0.185852	0.0541622	0.197748	0.0179734	-0.0206275	0.0245347	-0.0437155	0.135209
NM_000253	no	MTTP	N/A	N/A	N/A	N/A	N/A	N/A	N/A	N/A	N/A	N/A	N/A	N/A	N/A	N/A	N/A	N/A	N/A	N/A	N/A	N/A	N/A	N/A	N/A	N/A	N/A	N/A	N/A	N/A	N/A	N/A	N/A	N/A	N/A	N/A	N/A	N/A	N/A	-0.314943	-0.154063	0.173873	-0.25274	-0.399463	-0.622447	0.0752075	-0.45262	-0.0598374	0.108544
NM_000254	no	MTR	-0.0257412	-0.411202	0.0803553	-0.0357109	-0.633925	0.145005	0.110227	-0.275318	0.0709285	0.0558715	0.0444229	0.0621862	-0.08119	-0.71889	0.0612018	-0.0323413	-0.450531	-0.0477648	-0.140191	0.00152183	0.00517874	-0.0565543	0.259864	0.000871358	0.162044	0.117334	0.061041	0.00405886	0.0547035	-0.0146233	0.206123	0.0638957	0.145077	0.00523556	-0.225	0.206099	-0.329916	0.0496836	-0.0520616	-0.17548	-0.183166	0.121896	-0.170362	-0.153916	-0.379386	-0.0321902	0.0223601
NM_000255	yes	MUT	0.121847	0.111655	-0.143929	-0.0861298	-0.00908494	0.0349817	0.116847	0.0532137	-0.0228868	-0.23589	-0.15279	-0.0408173	0.0790751	-0.119695	0.0986023	0.0158224	0.21843	0.0540572	0.10435	-0.186081	0.0429185	-0.0530129	0.0485218	0.035614	0.0328377	0.177544	0.0238484	-0.227508	-0.124458	0.19196	-0.0732989	-0.0715217	0.341951	0.0438817	-0.115989	0.0292056	-0.0592748	-0.0417469	0.226263	-0.00307796	-0.15599	0.0774443	0.0402724	0.150768	0.315211	-0.0608284	0.00932286
NM_000257	no	MYH7	0.19012	-0.246106	-0.0859443	-0.0808337	0.101918	-0.000335487	-0.0738483	0.0256305	0.0468052	0.000137953	0.0472054	0.0358194	-0.0409825	-0.0401774	0.000213941	0.0539156	0.0612046	0.0577057	0.0501404	0.0925419	0.0366136	-0.210241	0.0540915	-0.146362	0.0374065	-0.0101675	-0.0756037	-0.179112	0.348631	-0.138702	-0.0914591	-0.232727	0.161992	-0.0619499	0.276053	-0.00856478	0.164661	-0.0665672	0.00641686	0.276056	-0.163371	0.210239	0.351754	0.00818191	-0.171261	-0.0541622	-0.00737733
NM_000258	no	MYL3	-0.0122976	0.0649575	-0.108328	-0.0385273	-0.0129233	-0.13826	0.116841	-0.0124408	0.0505737	0.00989997	0.0178591	-0.112572	0.0370501	0.0205492	0.150061	-0.0119589	0.0437605	0.127606	-0.0280154	0.0619748	0.0125393	-0.0607839	0.199531	-0.0809812	0.087769	0.0405584	-0.103112	-0.161	0.0559697	0.114485	-0.00440791	0.0383954	-0.00248893	0.114983	-0.206281	0.00335117	-0.134253	-0.113053	0.0510864	0.0274603	-0.148678	0.105877	-0.571687	0.142997	0.151999	0.027198	-0.0625842
NM_000260	no	MYO7A	N/A	N/A	N/A	N/A	N/A	N/A	N/A	N/A	N/A	N/A	N/A	N/A	N/A	N/A	N/A	N/A	N/A	N/A	N/A	N/A	N/A	N/A	N/A	N/A	N/A	N/A	N/A	N/A	N/A	N/A	N/A	N/A	N/A	N/A	N/A	N/A	N/A	0.125704	-0.122497	-0.00255729	0.221823	-0.186818	-0.165266	-0.0512637	0.17772	-0.252211	0.050241
NM_000261	no	MYOC	0.195227	-0.900085	0.432972	0.250546	0.247995	0.268627	0.210954	0.00219432	-0.500632	-0.25372	0.0143954	0.322431	0.386214	-0.141588	0.209511	-0.221414	0.023882	0.108929	-0.14662	0.0025471	-0.0482952	-0.0953824	0.346952	0.0874732	0.00046069	-0.615677	0.0185918	-0.118275	-0.224174	0.195222	-0.318525	-0.00437161	0.0440541	-0.0105267	0.551905	-0.33785	0.170482	-0.0618865	0.0176228	-0.071592	-0.304967	-0.0200345	0.266062	-0.0566069	-0.102483	0.015983	0.0390205
NM_000262	no	NAGA	0.0635482	-0.196234	-0.0209465	0.14155	0.0510822	0.130694	-0.0213038	0.0785207	-0.0521075	0.0214187	-0.00347605	0.099166	0.086628	-0.0348306	0.081839	-0.0659749	0.134515	0.0165397	0.126454	-0.0962595	-0.110329	-0.0820467	-0.0728621	0.00381526	-0.0554172	0.179594	-0.0043115	-0.132345	0.0964368	0.0229829	0.150277	0.173171	-0.0410769	-0.0631066	-0.239607	-0.0430648	-0.112371	-0.176583	-0.108917	0.00232899	0.00197399	0.0209664	0.08025	0.0281062	0.0273941	-0.0794552	0.0130954
NM_000263	yes	NAGLU	-0.0736444	0.0468912	0.070205	-0.107842	0.0512083	0.00797574	-0.0188666	0.03458	-0.0161695	0.0389912	-0.060768	-0.116449	-0.000660895	0.100993	0.30139	0.155668	0.0469961	0.0251249	0.0123666	-0.0115564	-0.157231	0.0379329	-0.083124	0.0734143	-0.0625084	0.156193	-0.0466787	-0.26368	0.282555	0.173196	-0.0980504	-0.136953	0.171337	0.0711629	-0.0655229	-0.11519	-0.0924481	0.150777	-0.0779871	0.16348	0.0437872	0.0794858	0.00944915	-0.137718	-0.0955055	-0.0295656	-0.285786
NM_000266	no	NDP	0.237086	-0.187924	-0.0481048	0.458045	0.00607537	-0.321839	-0.018339	-0.0990003	0.0140727	-0.101925	-0.0196177	0.0463099	-0.208721	-0.0303308	0.227886	0.101872	-0.0737943	0.165234	0.0975633	0.0553116	-0.052755	0.0950245	0.0952867	-0.119849	0.0203796	0.255059	0.0485283	-0.174829	-0.199897	0.761042	0.0470591	-0.11585	-0.291696	-0.290503	-0.217637	0.547957	-0.628305	-0.169287	-0.200382	0.3213	-0.221884	0.168165	-0.0368238	-0.253265	0.489395	0.0482585	-0.323271
NM_000270	no	NP	0.120699	0.00391746	0.127685	0.0295782	-0.109295	0.0416213	0.118495	0.224819	0.164661	-0.0172012	-0.142967	0.107905	-0.279963	0.0914256	-0.250598	0.0589904	0.0381066	0.0441354	-0.00121289	-0.215734	-0.00598402	0.0328459	0.0978756	-0.481154	0.304084	-1.26405	-0.0505304	0.10685	-0.0713046	-0.0122809	0.228261	-0.339658	-0.696588	0.203756	-0.166302	-0.72067	-0.242059	-0.0203245	0.0905762	-0.109617	-0.0126097	-0.0727496	-0.0221907	0.0513669	0.0832052	-0.0670865	0.0814649
NM_000271	yes	NPC1	N/A	N/A	N/A	N/A	N/A	N/A	N/A	N/A	N/A	N/A	N/A	N/A	N/A	N/A	N/A	N/A	N/A	N/A	N/A	N/A	N/A	N/A	N/A	N/A	N/A	N/A	N/A	N/A	N/A	N/A	N/A	N/A	N/A	N/A	N/A	N/A	N/A	0.192877	0.139053	0.176961	0.0573523	0.0904463	0.228969	0.168315	-0.513628	-0.139008	-0.149603
NM_000273	no	GPR143	0.361528	0.573308	-0.582165	0.138065	0.190903	-0.0540007	-0.15141	-0.142882	-0.789171	0.0559767	0.184941	-0.20497	0.275375	0.201378	0.110325	0.227071	0.182499	0.100088	0.112443	-0.467968	0.0677293	0.768266	-0.263652	-0.188627	-0.224977	0.000590363	-0.386176	0.0529286	0.283536	0.164395	-0.408494	0.208485	-0.386508	0.560088	-0.0302974	0.286658	-0.180463	0.0377923	-0.00449444	0.0122746	-0.0100503	-0.00223035	-0.0232675	0.0211074	-0.047459	0.0432036	-0.0814356
NM_000274	yes	OAT	-0.0346614	0.298136	0.0198893	-0.0679771	-0.159833	0.0241809	0.10868	-0.124493	0.0850521	0.17407	-0.10469	-0.0688368	0.0419757	0.185835	-0.714789	-0.0480761	0.298265	0.0630959	0.0907339	0.0330348	0.197152	-0.120156	0.112932	0.272008	0.0856947	-0.0720239	-0.0254286	0.16582	-0.0126942	-0.112568	0.19498	0.156666	-0.401864	0.168462	-0.176668	-0.33947	-0.225588	0.278013	0.141917	-0.160772	-0.000172836	-0.080725	0.069496	0.0665949	0.127373	-0.00629062	-0.0229293
NM_000275	no	OCA2	-0.182898	0.419498	-1.16206	0.622006	-0.0727883	0.25678	0.0297197	0.105764	0.143613	0.00700795	0.130296	-0.245795	0.563933	0.146984	0.0715777	-0.372961	0.0914061	-1.20989	0.230296	0.186648	0.046583	0.0192588	0.156352	0.0877941	0.0678997	-0.0309592	0.0686868	-0.00894125	-0.0700005	-0.201644	0.150698	1.28758	-0.246216	-0.329665	-0.903066	-0.0801315	-0.013093	0.0661156	-0.0784	0.0524974	0.51782	-0.0438112	-0.177374	-0.137726	0.245728	-0.0804645	0.337701
NM_000277	no	PAH	0.0413354	1.32538	0.21457	0.159827	-0.0997714	0.208523	0.0109847	0.186219	-0.113801	0.241972	-0.086122	0.408494	0.0245484	-0.237503	-0.428775	-0.183437	-0.354618	-0.668568	-0.0576631	0.0768448	-0.0293726	0.0456109	-0.108042	-0.016699	0.0753357	1.09142	0.113016	-0.168725	0.22935	-0.423306	0.297282	-0.238274	-0.324378	0.195997	-0.2755	0.0923591	-0.48697	0.0096202	0.174188	-0.353542	0.0798251	0.189721	0.230725	0.176443	-0.0449269	-0.431343	0.161391
NM_000281	no	PCBD1	-0.0656776	-0.141769	0.0852818	0.10448	-0.0884096	-0.0537423	0.0438825	0.0779559	-0.384598	0.136688	0.0987096	-0.0936672	0.129546	0.0623178	0.0158816	-0.106335	-0.127267	-0.0378558	0.113779	0.159067	-0.0909158	0.000793208	-0.0545941	0.0834167	0.0447642	0.00962331	-0.108332	-0.293767	0.12387	-0.154691	0.11674	0.367651	-0.130424	0.0419367	-0.213563	-0.13629	-0.297643	-0.102846	0.024241	-0.00444129	-0.0206293	0.0207859	0.052054	-0.0225168	0.0437811	0.0524473	0.0739254
NM_000284	no	PDHA1	-0.0974593	-0.119318	0.0407664	0.0174324	0.0322769	0.0265597	-0.00753732	-0.0229985	-0.0491427	-0.0268922	-0.0117098	-0.209666	0.0123296	-0.105241	0.119755	0.140259	0.138335	0.171835	0.0339995	-0.107796	0.143777	0.0608589	0.128626	0.0827072	-0.181378	-0.333509	0.122075	-0.0328216	-0.178483	0.0905492	-0.132536	0.206317	0.0102738	-0.0650497	-0.0795626	-0.0943513	-0.224282	-0.0753845	-0.0367314	N/A	N/A	N/A	0.114804	-0.167067	0.179652	0.017489	0.0889895
NM_000285	no	PEPD	-0.117851	-0.0509637	0.0306422	0.0392873	-0.0767051	0.0331653	0.051373	0.0497518	0.10718	0.023376	0.0139346	-0.0548059	-0.0228171	0.0722048	0.0252695	-0.0472764	0.037096	-0.0102201	-0.0174038	-0.0630325	0.0776735	0.109496	-0.104803	0.0198709	0.0257129	0.0675617	-0.00378673	-0.0275852	-0.0364153	0.384257	-0.175261	0.243639	-0.0419312	0.0072523	-0.362704	0.338792	-0.12342	0.0980132	-0.0999449	0.0131779	0.0205399	0.0766358	-0.0749022	-0.0482605	0.0456444	-0.0230368	0.0223559
NM_000286	no	PEX12	-0.182702	0.45818	0.00763605	0.119272	-0.373302	-0.0701011	0.120046	0.153433	0.0435515	0.295872	0.116439	-0.0465175	-0.0160503	-0.0521875	0.0187319	0.0375219	-0.0475364	-0.272636	0.025576	-0.13097	0.212613	-0.0419701	-0.0511979	-0.257681	-0.0478514	0.105073	0.314604	-0.0081094	0.0719284	-0.190027	0.112512	0.112304	0.114024	-0.0232376	-0.319292	0.247765	0.757139	-0.0892308	-0.104904	-0.319713	-0.0496609	-0.196681	0.151623	0.0738726	0.0496608	-0.00168341	0.217604
NM_000287	yes	PEX6	-0.164397	0.0641893	-0.142361	0.166291	-0.0281876	0.200414	-0.108856	0.250214	-0.304123	0.0837647	-0.257251	-0.138216	0.483577	-0.25831	-0.0339186	-0.292175	0.141304	-0.0617667	0.0817598	-0.0267127	-0.0602294	0.0776925	0.13475	0.0635005	0.269683	-0.107485	-0.079937	0.88967	0.187385	0.0470003	-0.221785	0.293342	-0.407579	0.00986475	0.24349	-0.13405	0.530634	0.186342	-0.296917	-0.02734	-0.0208804	-0.172231	-0.0276416	0.135298	-0.0902136	-0.0651896	0.187477
NM_000288	no	PEX7	0.0465335	-0.0577433	0.0841925	0.10642	-0.0703119	0.000544521	-0.00598346	-0.00598286	0.0562488	-0.187797	-0.0536578	0.0206677	0.0816021	-0.0932937	0.0717433	0.0732407	0.0857821	-0.0130882	0.0489112	-0.0461907	0.0836527	0.00497688	0.0641712	0.102749	0.0879411	-0.115582	-0.0539413	-0.150823	-0.00488002	-0.177406	0.387139	-0.00413281	-0.0306267	0.21013	-0.217073	-0.0446078	0.0349875	0.0839357	-0.071899	0.0550455	0.0795963	0.0739482	-0.0445266	-0.0423416	-0.103155	-0.00879392	-0.0525808
NM_000289	yes	PFKM	0.0746254	0.0655924	0.0319218	0.00442467	-0.14157	0.0159536	-0.0401616	0.0367984	-0.0301065	-0.0019076	0.0518093	-0.0858993	0.0100275	0.101386	-0.0162497	0.0501392	0.105762	-0.0147033	0.106719	-0.118015	0.151565	-0.0147699	0.0152011	-1.04695	0.211512	-0.0381214	-0.139351	-0.206376	0.0961607	-0.0960609	0.0973256	0.0648444	0.0935224	-0.136033	-0.0426529	0.0506593	-0.0426927	-0.0311219	0.0764059	0.0291974	0.0091031	0.132387	0.0479779	-0.112903	0.160558	-0.0286223	0.133559
NM_000290	no	PGAM2	0.0498568	-0.0712093	-0.0564208	0.00819912	-0.00793439	-0.0529166	0.0275005	-0.0198282	-0.00848615	0.015499	0.0133936	0.0116227	-0.0418696	6.67645e-05	0.0261459	-0.102277	0.0526772	0.024687	-0.0148499	0.111069	0.00968661	0.0056409	0.0206984	0.00137375	-0.0286582	0.0708284	-0.0447987	0.0884715	0.020048	-0.306151	0.1296	0.07136	-0.0249542	0.0864318	-0.106685	0.117455	0.13928	0.034247	0.0104974	0.149014	-0.131812	0.0703025	-0.0313598	-0.00498417	-0.0995906	-0.02557	-0.144924
NM_000291	no	PGK1	N/A	N/A	N/A	N/A	N/A	N/A	N/A	N/A	N/A	N/A	N/A	N/A	N/A	N/A	N/A	N/A	N/A	N/A	N/A	N/A	N/A	N/A	N/A	N/A	N/A	N/A	N/A	N/A	N/A	N/A	N/A	N/A	N/A	N/A	N/A	N/A	N/A	0.0355	0.0472809	0.159424	0.0428337	0.0314406	-0.145534	0.0256027	-0.0658768	-0.00191269	0.075069
NM_000292	no	PHKA2	0.0376783	-0.00823768	-0.0255676	-0.0327897	0.0322798	0.00528866	0.00330654	0.0176243	-0.103976	0.00166477	-0.12201	0.0286624	0.170026	0.130008	0.0329908	0.0965732	-0.0855556	-0.119676	0.0558556	-0.0280719	-0.0464851	-0.0940669	-0.00917128	-0.0868121	0.0179663	0.0734695	0.0809049	0.0786408	-0.132532	0.127843	0.164586	0.119834	-0.20656	-0.0866925	0.42561	-0.0162186	0.0414394	-0.0736025	0.117508	-0.0674856	0.0687199	-0.0251622	-0.0658332	-0.103158	0.0306594	0.0498103	-0.0955596
NM_000293	no	PHKB	0.0742661	-0.0579171	-0.0693363	0.029009	-0.034559	0.0276456	0.0741368	-0.000833711	0.0169389	-0.0641892	-0.135902	0.088977	-0.136032	-0.0407341	0.169615	0.219603	0.0742999	0.0647997	-0.13078	0.0702673	-0.0876501	0.0164751	-0.171469	-0.0340182	-0.00131054	0.15352	0.0403573	-0.0119416	0.0927586	0.114535	-0.117199	0.0555882	0.011083	0.0394149	-0.0641033	0.0234194	-0.147196	-0.0366427	0.156468	-0.207926	0.0162472	0.097186	-0.0968609	-0.124274	0.0559913	0.110474	-0.0935381
NM_000294	yes	PHKG2	N/A	N/A	N/A	N/A	N/A	N/A	N/A	N/A	N/A	N/A	N/A	N/A	N/A	N/A	N/A	N/A	N/A	N/A	N/A	N/A	N/A	N/A	N/A	N/A	N/A	N/A	N/A	N/A	N/A	N/A	N/A	N/A	N/A	N/A	N/A	N/A	N/A	0.0548016	0.255087	-0.115015	-0.0089946	-0.0562102	-0.0365037	-0.033769	0.0381085	-0.0446046	3.93347e-06
NM_000297	yes	PKD2	-0.498788	0.103087	-1.10448	0.0703519	0.260686	0.183591	-0.431101	0.242742	-0.553604	-0.625525	-0.0744657	0.420789	0.798539	-0.191368	-0.0922978	-0.533012	0.863436	-0.0935053	-0.678406	0.629495	0.427323	-0.34864	0.84427	0.235399	-0.649896	0.0336943	-0.256748	0.0844454	-0.412067	-0.690034	0.285008	-0.424437	-0.244431	0.00373643	0.448223	-0.291474	0.868441	0.160662	-0.0208664	0.053668	0.0861429	0.349154	0.021692	-0.226346	-0.309198	0.0291823	0.223572
NM_000298	no	PKLR	0.161811	-0.0221338	-0.0780857	0.0706454	0.0144193	-0.0385433	0.0593791	0.0139557	0.0995613	-0.0990838	-0.114876	0.0441366	-0.120911	-0.0546555	-0.076061	-0.0275025	0.0774999	0.177378	-0.0188649	-0.0219473	-0.0982294	0.0649239	-0.019862	0.00309485	0.0591887	0.027605	0.269457	0.331207	-0.502296	0.068124	-0.112724	0.438019	-0.640744	0.323784	-0.0458116	-0.338041	0.0321007	-0.0192264	-0.0081524	0.0277749	-0.0114345	0.0199263	-0.0538337	-0.0516437	0.0243504	0.0811253	0.00773397
NM_000299	no	PKP1	0.150585	0.0435463	-0.201921	-0.0748769	-0.0180134	-0.0900612	-0.123656	0.200341	-0.0361692	-0.00518883	0.0120809	0.0179231	0.0937478	-0.0665878	-0.133329	0.0738466	-0.0577292	0.153143	-0.234389	-0.0402139	-0.0828658	-0.0307062	-0.0779694	0.0379943	-0.130626	0.198199	0.190697	0.713095	-0.355055	0.0127383	-0.179197	-0.0485144	0.448949	0.0892653	-0.131318	0.318495	-0.0535056	0.100497	-0.00357517	-0.459842	0.219897	-0.153656	0.606575	-0.0576733	-0.0850288	-0.136347	0.00146733
NM_000300	no	PLA2G2A	0.202143	0.0703154	-0.0495549	-0.208165	0.0694303	0.0569568	-0.158573	0.0337954	-0.160446	-0.224798	0.0967024	0.0775774	-0.0509004	0.0152151	-0.127291	0.0173246	0.111555	0.22533	-0.0451214	-0.0676026	-0.0513805	0.0179667	0.166419	-0.0946077	0.0898502	-0.0852692	0.0487095	-0.0203818	-0.0556658	0.319806	-0.254333	-0.0134495	0.0150573	0.173932	-0.0791297	0.142037	0.0646675	0.0773456	0.109905	-0.356324	0.19724	0.107701	-0.218208	0.16689	0.217532	-0.0562108	0.103932
NM_000301	no	PLG	N/A	N/A	N/A	N/A	N/A	N/A	N/A	N/A	N/A	N/A	N/A	N/A	N/A	N/A	N/A	N/A	N/A	N/A	N/A	N/A	N/A	N/A	N/A	N/A	N/A	N/A	N/A	N/A	N/A	N/A	N/A	N/A	N/A	N/A	N/A	N/A	N/A	0.0387411	-0.0616861	0.093086	-0.00896862	-0.150581	0.00943052	-0.17935	0.178537	-0.0806535	0.0413841
NM_000302	yes	PLOD1	0.124893	0.0500727	-0.618949	0.0495292	-0.0144583	0.0180662	0.0142732	0.00229382	-0.0308393	0.0665036	-0.0733763	0.00505053	-1.52705	0.0161967	-0.086205	-0.0343471	0.013932	-0.0014883	-0.0395897	-0.0639619	0.0647016	-0.0718796	0.0821	0.0975292	-0.0696724	-0.115604	0.0098598	0.0195443	0.193711	-0.0730814	-0.170497	0.10558	-0.188345	-0.0122397	-0.210858	0.29193	-0.18496	0.133123	0.0140269	0.123426	-0.0881412	-0.0157709	-0.081422	-0.0383985	0.0209523	-0.0491922	0.044121
NM_000303	yes	PMM2	0.0376532	0.33514	0.348286	0.0131361	0.0204848	0.341661	0.097127	-0.503793	0.0458613	0.121321	-0.0519672	0.0217952	0.0150414	-0.0475885	0.0946771	0.105349	0.0520944	-0.154152	-0.0370075	-0.190903	-0.470961	0.0139386	0.0751156	0.270915	0.269573	-0.0828814	-0.101888	0.296594	-0.0483656	-0.0331275	0.10855	-0.635724	0.197363	0.240691	-0.0690277	-1.27633	0.0771347	-0.0640457	0.0586342	0.214333	-0.123027	0.0483945	0.0997628	0.132054	-0.244184	-0.132027	0.17206
NM_000304	yes	PMP22	0.22274	0.309274	0.101633	-0.579545	-0.147873	0.0325894	0.00315843	0.0136634	-0.163844	-0.109444	0.000807255	-0.00381701	-0.0548526	0.188103	-0.42544	-0.21181	0.106218	-0.0735446	-0.049446	0.0344558	0.272745	-0.0239679	0.380724	-0.142692	-0.102668	0.12597	-0.0129272	-0.0999883	0.0746537	-0.0155104	0.0233199	0.0118843	-0.0143668	0.0795011	-0.638567	-0.0667172	0.10729	-0.0110308	0.14313	-0.218847	-0.118801	-0.300775	-0.183534	0.0166735	-0.0825954	0.136781	0.0826433
NM_000309	no	PPOX	0.0498469	-0.0399658	-0.0479984	-0.0568549	-0.0142425	-0.0511538	0.0342582	0.113531	0.154865	-0.0475152	-0.0534116	-0.0708148	0.01071	0.000522263	-0.0667117	-0.0486512	0.0753416	0.135166	-0.0198351	-0.0933719	-0.0575284	-0.0739146	0.18778	-0.0460802	-0.00313925	0.114794	-0.093875	0.0869594	-0.0512734	0.106297	-0.00261509	0.0258336	-0.140156	0.196269	-0.288217	0.0479631	-0.12632	-0.0389451	0.0479288	-0.107675	0.0402069	0.0382209	-0.109614	-0.145544	0.0452079	-0.00261656	-0.155578
NM_000312	no	PROC	0.301325	0.165882	0.0652322	-0.212432	-0.114797	-0.202975	0.227074	-0.124374	-0.0778096	-0.134652	0.0990802	-0.0384296	0.280324	-0.0365815	-0.172511	-0.106614	0.0174902	0.170086	-0.0270511	0.111073	0.144911	0.0162139	0.188663	-0.104501	0.148308	-0.172992	-0.0187577	0.238105	0.0783507	-0.161941	-0.26872	0.18453	-0.164392	0.159558	0.105286	-0.329736	0.198324	0.00717244	0.0198253	-0.0135538	-0.0252745	-0.0554841	0.0610108	0.0311445	0.0953463	-0.0923778	-0.0502752
NM_000314	no	PTEN	N/A	N/A	N/A	N/A	N/A	N/A	N/A	N/A	N/A	N/A	N/A	N/A	N/A	N/A	N/A	N/A	N/A	N/A	N/A	N/A	N/A	N/A	N/A	N/A	N/A	N/A	N/A	N/A	N/A	N/A	N/A	N/A	N/A	N/A	N/A	N/A	N/A	-0.436738	0.157132	-0.342565	-0.0238113	-0.0199268	-0.161052	0.0761559	0.0405858	0.183095	0.403992
NM_000315	no	PTH	-0.319546	-0.19239	-0.254374	-0.05125	-0.306886	0.43202	0.730591	-0.267474	-0.0488484	-0.063055	-0.11993	-0.0459663	0.0152641	-0.111465	-0.0457155	-0.00402722	-0.0427454	0.0701555	0.77615	-0.233492	0.00826996	-0.0294838	-0.157542	-0.144381	-0.121242	-0.049305	-0.0410753	0.18443	0.064924	0.316752	-0.533072	-0.259935	-0.357552	1.0115	0.0284205	-0.157778	0.0814155	0.218192	-0.22482	0.0121899	-0.0570692	-0.208649	-0.00561126	0.0241161	-0.0235535	-0.113052	-0.0283221
NM_000316	no	PTH1R	0.0088276	0.180429	0.0299683	0.0211326	0.0927673	0.031926	-0.00150605	0.0918277	-0.0723067	-0.0497201	-0.108307	0.165024	-0.245737	-0.0393798	0.0142404	0.0781214	0.235691	-0.150217	0.0694414	-0.134977	-0.0490733	-0.11265	6.9834e-05	0.155482	-0.233088	-0.0192812	0.103539	0.22179	-0.166554	0.0729617	-0.0745668	0.498914	-0.298105	-0.286596	0.324603	-0.127049	-0.101784	-0.230094	0.0346207	0.126778	0.341602	0.0478362	0.242622	0.0613432	-0.216472	0.00519774	-0.123933
NM_000317	yes	PTS	0.0352637	0.0687197	0.0955617	0.037586	-0.00728001	-1.16287	-0.0195251	0.00196918	-0.103869	-0.0350578	0.0981301	0.0641156	0.0964986	-0.0435701	0.204458	0.0971098	-0.080258	0.0211515	-0.0382103	0.00595765	-0.0591234	-0.143898	0.176507	0.000837267	0.015229	0.0915234	0.0314921	-0.0422466	-0.135632	0.219174	-0.00719033	0.0460116	-0.00222976	0.116362	-0.298463	0.120819	0.176273	0.000243615	0.0362276	0.0640011	-0.0686493	-0.0813463	-0.0254153	0.0472897	-0.0583387	-0.00741665	0.0578615
NM_000320	no	QDPR	0.139944	-0.0967816	0.060485	0.0868367	-0.0715999	0.0257464	0.0193341	0.0235762	0.0426782	-0.263013	0.126778	0.040556	-0.204262	0.0700329	0.195247	0.180189	-0.0034519	0.0490233	0.0870631	-0.063369	0.230233	-0.0297044	0.125917	0.27635	-0.0223969	-1.20623	-0.0600937	-0.154839	-0.036082	0.0650649	0.0178931	0.229179	-0.0837993	0.0309757	0.0195004	-0.21945	0.03897	0.0231352	-0.021127	0.0267456	0.0265635	0.0912808	-0.044028	-0.0697889	-0.624222	-0.155123	-0.263504
NM_000321	yes	RB1	0.0423135	0.0659512	0.0893824	-0.254813	-0.166626	-0.00746546	-0.0230827	-0.0013036	0.212801	-0.651117	-0.0013619	-0.0408356	0.00987698	0.0530652	-0.197416	0.0183629	0.181242	-0.0160358	-0.0310365	-0.056132	-1.31937	0.0735146	0.0666253	-0.0657905	-0.0611801	-0.205304	0.126812	-0.153329	-0.0300444	0.101586	0.00853455	0.168516	-0.0801161	-0.0157158	-0.0612301	0.337706	0.146019	0.166822	0.0984899	0.0745987	-0.117448	0.153791	0.0799986	0.0953366	0.036903	-0.132269	-0.123649
NM_000322	no	PRPH2	0.26617	-0.00253582	0.0212565	-0.396861	-0.0286086	-0.463147	0.312408	-0.373505	-0.38882	-0.249719	0.228903	-0.289063	-0.18902	-0.291407	0.076213	0.723914	-0.44553	0.528708	0.212661	0.284825	-0.402024	-0.419075	0.115543	0.331312	0.500307	-0.268153	-0.157242	-0.699057	1.39302	-0.313383	-0.447363	-0.547951	-0.430592	0.170884	-0.21525	-0.113959	0.113465	0.262234	0.0488033	0.0323411	-0.0131765	-0.0237952	0.0844622	-0.246262	0.0686059	-0.241598	-0.27533
NM_000324	no	RHAG	-0.157595	-0.446782	0.505206	-1.3982	0.3874	0.148119	-0.11767	0.0561823	-0.335274	-0.19017	0.635109	0.18318	0.017544	-0.254088	-0.224947	-0.117562	0.158137	0.29038	-0.0253432	0.0357248	0.0977975	0.179134	0.244303	-0.280023	0.256569	0.164135	-0.239297	-0.0582872	-0.21088	0.20592	-0.295957	0.307736	-0.53746	0.162847	0.405419	0.186577	0.0371929	0.0556506	0.393903	0.0382933	-0.160582	0.431106	0.0139074	-0.161239	0.620056	-0.289149	-0.270803
NM_000325	no	PITX2	-0.177188	0.303898	-0.524519	0.0686383	0.0689717	-0.396707	0.228627	0.124854	-0.628368	-0.113978	-0.000272989	-0.486318	0.148391	0.268683	0.262427	-0.170173	0.150731	-0.108209	0.194196	0.168424	-0.0487393	-0.180642	0.108629	0.168852	-0.227416	0.0544306	-0.00910515	0.297737	-0.0487451	-0.184242	-0.0490405	0.174469	0.166389	-0.00813077	0.2228	-0.530898	0.117125	-0.12256	0.111242	-0.134536	0.0455513	-0.434635	-0.0356942	0.0418222	0.095989	0.114799	0.0454776
NM_000326	no	RLBP1	0.250325	0.266417	-0.207802	0.283855	0.0734233	-0.0497963	-0.204016	0.00533316	0.201007	0.0732495	0.360375	0.144999	-0.353671	-0.184299	-0.041804	0.178732	-0.298532	0.138862	-0.0445052	-0.353244	0.184055	0.150996	0.00889485	-0.00686239	0.120093	-0.043147	-0.0363394	-0.0788511	0.776748	-0.0735679	-0.161069	0.0528785	-0.214243	-0.0149602	0.223847	0.166213	-0.340184	N/A	N/A	N/A	N/A	N/A	N/A	N/A	N/A	N/A	N/A
NM_000327	no	ROM1	0.124094	0.301345	-0.0718642	-0.197465	0.121764	-0.0322561	0.225303	-0.0807382	0.0393179	-0.155701	-0.0891924	-0.0213319	0.0858585	-0.209236	-0.242427	0.065444	0.329438	0.0852878	0.0721478	-0.0661066	0.0169635	-0.125528	-0.279787	-0.0457322	0.192122	-0.109118	-0.0555876	-0.189684	0.133249	-0.184346	0.0309755	-0.12483	0.0752453	0.0200449	-0.0206374	0.132521	-0.0411922	-0.173831	0.0138361	-0.153775	0.0761633	-0.413376	0.0592639	0.0178991	0.227124	0.127404	0.0682119
NM_000329	no	RPE65	0.0572913	0.26987	0.206519	0.156398	-0.0335679	-0.0407861	-0.00275634	-0.0993038	0.0202103	0.0950758	0.0487858	0.0459427	0.094408	0.0894474	0.0909393	0.0630756	-0.192046	0.0881641	0.0890071	-0.00601581	-0.0440731	-0.0209722	0.064371	0.0870826	0.0293207	0.0596867	0.011074	0.0775289	-0.0725845	-0.37554	0.18808	0.66973	-0.723736	-0.593654	-0.991444	0.470844	0.169715	0.0855956	-0.085075	0.211306	0.121981	0.0621769	-0.34132	0.362612	0.331189	-0.329745	-0.0680361
NM_000330	no	RS1	0.191324	0.186459	0.254018	-0.159254	-0.0202594	0.277393	0.025226	0.0731146	0.0863961	0.132165	0.0179838	0.0688052	-0.0035053	0.271782	0.011547	-0.00212685	0.0400995	0.144241	-0.222146	-0.151931	0.0923498	0.0915028	0.178064	0.0328651	-0.0798345	0.140533	-0.0673164	0.794992	-1.0893	0.647059	-0.0976028	-0.306166	0.285344	-0.417243	-0.423798	0.335999	0.300912	N/A	N/A	N/A	N/A	N/A	N/A	N/A	N/A	N/A	N/A
NM_000331	no	SAA1	N/A	N/A	N/A	N/A	N/A	N/A	N/A	N/A	N/A	N/A	N/A	N/A	N/A	N/A	N/A	N/A	N/A	N/A	N/A	N/A	N/A	N/A	N/A	N/A	N/A	N/A	N/A	N/A	N/A	N/A	N/A	N/A	N/A	N/A	N/A	N/A	N/A	-0.115609	0.0677588	0.182898	-0.358767	-0.0797826	-0.322344	-0.0496634	0.436647	-0.106989	0.0808218
NM_000332	no	ATXN1	0.0629676	0.14982	0.0342442	0.139954	0.141799	0.126287	-0.00713648	0.0272867	0.0456325	0.0016101	0.0103496	0.144884	-0.0771062	0.220723	-0.0727356	0.0906529	0.173881	-0.0655911	0.107561	-0.0143251	-0.081334	0.0936577	-0.0561444	0.0797189	0.247437	-0.195295	0.0775773	0.308446	0.00262809	-0.16531	0.315619	0.036094	-0.0537255	0.331596	-0.0503944	0.0725045	-0.073483	0.514299	-0.978555	0.6944	0.274859	0.616806	0.129397	0.304964	0.0861885	0.306791	0.392149
NM_000333	no	ATXN7	0.0378591	-0.0992248	-0.120174	0.0138429	0.0859944	-0.0936029	0.0474146	0.0912391	0.0793922	-0.119219	0.0485247	0.168571	-0.0633631	-0.133563	0.0897671	-0.038755	-0.162813	0.0128698	-0.16405	0.0541393	-0.0643628	0.274544	-0.106096	-0.221191	-0.15591	-0.0747893	0.0494289	0.756376	-0.0722432	-0.36251	0.337885	0.148113	0.523991	0.703494	0.148844	-0.0161787	-0.113828	-0.148418	0.00141862	0.175379	0.209829	0.175592	0.0953397	-0.0148084	-0.141133	0.0854403	0.207802
NM_000334	no	SCN4A	N/A	N/A	N/A	N/A	N/A	N/A	N/A	N/A	N/A	N/A	N/A	N/A	N/A	N/A	N/A	N/A	N/A	N/A	N/A	N/A	N/A	N/A	N/A	N/A	N/A	N/A	N/A	N/A	N/A	N/A	N/A	N/A	N/A	N/A	N/A	N/A	N/A	0.0524807	-0.048442	0.226874	-0.21356	0.251756	-0.12677	-0.205059	0.197073	0.12946	0.076782
NM_000336	no	SCNN1B	-0.00782969	-0.0236548	-0.202605	0.0390096	0.130799	-0.153391	0.0422352	0.0535978	-0.0221481	0.0888609	-0.0913896	0.0191528	0.0579888	0.0254186	-0.296465	0.110495	-0.00432647	0.0824009	0.0472981	0.0602828	-0.0161325	0.132	-0.0105369	0.0426484	0.107821	-0.0456289	0.0347302	0.138506	-0.522795	-0.440205	0.430737	0.165196	-0.260178	-0.210721	-0.00812817	0.300592	0.208805	-0.0143777	-0.116047	0.122888	0.0395863	0.0562821	-0.154463	-0.0211246	0.213927	-0.0779857	0.26904
NM_000338	no	SLC12A1	-0.0335176	-0.023419	-0.037266	0.0154419	0.222318	-0.151619	0.114361	0.232448	-0.0105703	-0.0579163	-0.0875118	0.373398	-0.108819	0.0515936	-0.0291251	-0.0829995	0.0827863	0.0438154	-0.145689	-0.0800317	-0.0972909	0.0808409	0.0927052	0.0835228	0.046906	-0.185775	0.131925	-0.0564266	0.0868091	-0.183458	0.0484351	0.0231302	0.179158	0.280731	0.038967	-0.0888797	0.0316574	0.116849	-0.120446	0.249141	0.0297545	-0.112122	-0.341628	0.335294	-0.105509	-0.17515	0.0707576
NM_000340	no	SLC2A2	0.133977	-0.0601424	0.0212088	0.199114	-0.176015	0.0485424	0.148064	0.0568431	0.0530884	-0.067772	0.0354016	-0.0761055	-0.079282	0.0789558	0.120578	-0.128872	-0.0735227	-0.113545	0.0204127	-0.0204263	-0.0315864	0.121023	0.139167	0.118929	-0.00755041	-0.102896	-0.0433152	-0.138808	-0.51412	0.629739	0.303828	-0.0777849	-0.172112	-0.132058	0.388116	-0.0350175	0.0760505	-0.0505911	-0.0465642	0.469131	0.162567	-0.157385	-1.08086	-0.0821722	0.173821	-0.0603352	-0.179526
NM_000341	no	SLC3A1	-0.971259	-0.0910205	-0.0576919	0.451753	0.316983	0.0714786	-0.0161755	-0.099226	0.176944	0.217333	-0.296559	-0.00972462	-0.0279249	-0.158291	0.0563993	0.179017	0.0556519	-0.334152	0.594844	-0.0298365	0.0522284	-0.148986	-0.0554772	0.0506249	0.656933	-0.0506771	-0.603291	0.0512301	0.137515	-0.357579	-0.0214634	-0.755727	0.388683	0.652785	-0.636063	0.219573	0.222137	-0.189515	-0.0985295	0.169027	-0.0191576	-0.0861335	-0.143475	0.367542	-0.0206434	0.0457146	-0.0936221
NM_000342	no	SLC4A1	-1.95905	0.423657	-0.447321	0.283004	0.717788	0.389232	0.578878	0.171365	0.0276614	-0.0623766	0.0467482	0.222152	0.106094	-0.00976299	-0.135372	-0.123886	-0.013829	0.188735	0.425947	-1.45076	0.347327	0.205461	0.104177	0.0960553	0.0158736	0.0848344	0.0322636	-0.368305	-0.0167492	0.248864	0.590182	0.427259	-0.774347	0.410505	0.277473	0.475505	-0.249798	0.0261244	-0.0979834	0.0213937	-0.0436008	-0.137867	0.0537199	0.00712667	-0.0416451	6.04003e-05	-0.063134
NM_000343	no	SLC5A1	0.301586	-0.214115	0.0129475	-0.0191412	-0.168997	0.0970247	-0.0700975	0.0931902	0.0549179	0.117125	0.0440451	-0.0252897	0.0712814	0.0911138	-0.0383365	-0.0759922	0.162441	-0.138935	0.0447489	0.0708694	-0.0540576	-0.0442785	0.0513729	-0.0102858	-0.0484318	-0.070284	0.157233	0.119267	0.126722	0.164663	-0.0264394	0.490102	-0.111545	-0.125416	0.352145	-0.395179	-0.235378	0.0715287	0.051483	-0.0496396	0.0915002	0.121033	0.0758946	-0.0663597	-0.0679876	-0.280091	-0.142955
NM_000345	no	SNCA	-1.14558	-0.0367734	0.065749	0.131424	-0.138734	-0.0488202	0.234571	0.0615597	0.053727	-0.111205	-0.0235528	-0.126258	0.0797806	0.148266	0.0349335	0.117169	-0.433084	-0.214536	0.177998	0.0839568	0.0967963	0.116073	0.24403	-0.0629678	-0.0171995	0.0735567	-0.15676	-0.0632543	-0.0494942	0.182701	0.194414	0.47076	-0.385897	-0.0691	-0.219567	0.033579	0.28397	-0.0818729	0.027097	-0.0658343	-0.0117699	-0.0323768	-0.112688	-0.0155698	-0.0478844	0.114528	-0.0154899
NM_000346	yes	SOX9	0.27151	-0.0294738	-0.274513	-0.102224	0.084607	0.126623	-0.0988312	-0.196565	-0.134867	-0.0819734	-0.0272888	-0.122544	-0.161587	0.0350518	0.0893554	0.151053	0.0474774	0.186095	-0.0277739	-0.14985	0.19991	0.0221719	-0.108445	-0.0348286	-0.128587	-0.395061	-0.017097	-0.249636	0.236171	0.16893	0.111737	-0.0794913	0.174317	-0.108194	-0.351129	0.333738	0.0752033	-0.151315	-0.0875385	0.113935	-0.175314	0.095209	0.0163038	-0.0787707	0.121798	0.0680683	0.2033
NM_000349	no	STAR	1.1616	0.0552663	0.16985	-0.227971	-0.262461	-0.0901377	-0.0621191	0.449728	0.0511464	-0.495223	-0.261542	-0.129018	0.406519	0.0990165	-0.712157	-0.300091	0.00461185	0.996682	0.0615468	-0.0712656	-0.123305	0.0610809	-0.0291209	-0.110354	-0.0560521	-0.403394	-0.105138	-0.214979	0.489321	-0.550323	-0.222072	-0.116491	-0.58919	-0.164075	0.672016	-0.192961	0.444202	-0.02662	0.0390404	0.269011	0.0937802	-0.371186	0.567705	-0.0882371	0.0853817	-0.0202949	0.41056
NM_000350	no	ABCA4	-0.370666	0.349856	0.2403	-0.706911	-0.531406	0.776119	0.626744	-0.546973	-0.6394	-0.203465	0.268125	0.198641	1.32233	0.0610147	0.219342	-0.276893	0.225273	-0.770501	0.144279	-0.356944	0.0685367	0.246921	-0.57746	0.172617	-0.222388	0.070927	-0.216208	0.404725	-0.422161	0.0262544	-0.00371832	0.700911	-0.394671	-0.305142	0.314869	-0.0406639	-0.588434	-0.0413302	-0.0621779	0.0161132	-0.0387949	-0.0815006	0.0937317	0.00957168	0.0138825	-0.040673	0.119607
NM_000351	yes	STS	-0.141857	0.21081	0.296788	0.0506613	-0.0762385	0.625905	-0.0495355	0.179752	0.0968262	0.276712	-0.0686628	0.179511	-0.29802	-0.0458414	0.0320803	-0.00666169	0.0458987	0.146893	-0.060078	-0.062706	0.459441	0.120277	0.0594332	0.158097	0.01735	-0.0946144	-0.0847893	0.190796	-0.220271	-0.443666	-0.209921	0.44534	0.0681216	0.42098	-0.243678	-0.34683	-0.0952717	0.089422	0.0273314	0.0416193	-0.136055	0.17248	0.371927	0.261789	0.107065	-0.278089	0.00768789
NM_000352	no	ABCC8	-0.0464247	-0.0709377	0.0810342	-0.0696859	-0.0553954	-0.0404841	0.0123297	-0.0727508	0.174758	-0.0298802	0.116127	-0.0301042	0.0564042	0.117051	-0.00581746	-0.101759	-0.0415508	0.0498326	0.0269729	0.100733	-0.0643457	0.0706277	0.0310281	0.144909	-0.0329647	-0.0424153	-0.0527096	0.168556	0.12983	0.0415123	0.0479404	-0.171622	0.0640214	-0.217921	0.334353	-0.104955	-0.0828196	0.219411	-0.130136	0.0653597	-0.141366	-0.250735	-0.0500596	0.0251458	-0.119648	-0.132549	0.00623999
NM_000353	no	TAT	N/A	N/A	N/A	N/A	N/A	N/A	N/A	N/A	N/A	N/A	N/A	N/A	N/A	N/A	N/A	N/A	N/A	N/A	N/A	N/A	N/A	N/A	N/A	N/A	N/A	N/A	N/A	N/A	N/A	N/A	N/A	N/A	N/A	N/A	N/A	N/A	N/A	0.0764885	-0.0451154	0.031387	-0.367577	-0.0290928	1.11724	-0.108448	-0.428755	0.263148	0.0852277
NM_000355	no	TCN2	0.549894	-0.117559	0.324428	-0.782433	0.00758481	-0.363602	0.639432	-0.318084	0.0359402	0.131517	0.0138428	-0.0803831	-0.0811924	0.0788299	0.0558977	0.0791508	-0.12161	0.704541	0.0441465	-0.137507	0.433599	-0.41045	0.176947	-0.285049	0.048524	-0.483039	0.225929	-0.119677	-0.0378526	0.736685	-0.335597	0.0305009	-0.265745	-0.245965	0.298608	0.0721025	-0.0636953	-0.167528	0.0595685	0.0621626	-0.130742	-0.138565	-0.136518	0.219009	-0.346012	0.113004	-0.0402757
NM_000358	yes	TGFBI	-0.0900587	0.0161252	0.0481836	-0.043552	0.0782243	-0.0647029	0.0456565	-0.0996358	-0.0971086	0.242126	0.102897	-0.0211818	0.172712	0.0908227	-0.00265792	0.0846193	0.0227912	0.128273	0.0523072	0.0831822	0.340879	-0.122668	0.0535389	-0.0602064	-0.462918	0.109539	0.0561772	-0.0171927	0.0719676	-0.0550542	-0.171134	-0.0846881	0.05616	-0.0676508	0.129752	-0.149309	0.196129	0.0408564	0.143738	-0.129586	0.0509459	0.0406247	-0.0582749	-0.058861	-0.00533617	0.0829519	-0.614105
NM_000359	no	TGM1	0.115845	0.312083	-1.03732	0.0677629	0.166215	-0.148051	0.306522	0.0575262	-0.278794	0.0857988	0.0309591	0.11187	0.486141	0.302873	-0.47765	0.379212	-0.444845	-0.072695	-0.251774	0.198644	-0.687833	0.0278924	-0.414896	0.415658	0.139725	-0.148645	0.134405	0.161037	0.138342	-0.299161	0.0564943	-0.554021	-0.00699291	0.167385	0.0279781	0.251758	0.209474	-0.377515	-0.211907	0.26211	0.064885	-0.722397	-0.125702	-0.132055	0.112932	-0.115117	0.17574
NM_000362	no	TIMP3	0.28134	-0.323051	0.318588	0.067533	-0.148689	-0.0627957	-0.018145	-0.124653	-0.305393	-0.146251	0.176491	-0.0202395	0.0967523	-0.115868	-0.097174	0.0622831	-0.0459718	0.0954963	-0.0722689	-0.0330042	-0.637296	0.0819051	0.446097	-0.0810055	0.0569097	-0.0576276	-0.359187	-0.20986	0.0604697	-0.411551	0.776893	-0.0173412	-0.0665124	-0.270351	0.15272	0.119565	-0.11742	0.056525	0.323092	0.419826	-0.0244947	-0.401113	-0.271545	0.240853	-0.0789039	-0.123909	0.0355313
NM_000363	no	TNNI3	0.000259926	-0.00169215	0.0305143	-0.048561	0.0755748	-0.0725632	0.111648	-0.0194189	0.068506	0.0384383	-0.0394309	-0.0615581	-0.0258057	-0.128215	0.0203985	0.186221	-0.00168561	0.0859488	0.0548038	-0.165421	-0.0526868	0.118966	0.0297312	-0.197261	0.0462046	-0.0465556	0.0882513	0.948269	-0.627402	-0.179617	-0.329417	-0.167526	0.0231965	-0.30043	0.157642	0.338551	0.454229	-0.0189372	0.0739514	-0.110621	-0.106321	-0.193039	-0.0302484	0.108229	0.0194695	0.0449264	0.243625
NM_000365	yes	TPI1	N/A	N/A	N/A	N/A	N/A	N/A	N/A	N/A	N/A	N/A	N/A	N/A	N/A	N/A	N/A	N/A	N/A	N/A	N/A	N/A	N/A	N/A	N/A	N/A	N/A	N/A	N/A	N/A	N/A	N/A	N/A	N/A	N/A	N/A	N/A	N/A	N/A	-0.058713	0.0949387	-0.0118443	0.0562831	-0.0553225	-0.169782	-0.0199593	-0.103579	0.044133	-0.191041
NM_000367	no	TPMT	0.0714447	-0.239436	-0.261238	-0.0840226	-0.0315366	-0.0052738	0.0684423	0.0783598	0.160113	0.0467257	0.0201585	0.182104	-0.477883	-0.0106452	-0.00153557	0.146885	0.0637156	-0.0760822	-0.205335	-0.0486767	-0.209272	0.0531007	0.161761	-0.101098	0.0695918	0.0113516	-0.198916	-0.151833	-0.0484353	-0.0830481	-0.208787	-0.282021	0.418912	0.0801893	-0.0470025	0.185232	0.0453945	N/A	N/A	N/A	N/A	N/A	N/A	N/A	N/A	N/A	N/A
NM_000368	yes	TSC1	0.235932	0.0974995	0.0576282	0.0369246	-0.168965	-0.0546649	-0.00971163	0.0382814	-0.153651	-0.0131499	0.028684	0.110855	0.20051	0.104687	-0.142347	-0.206473	-0.083171	0.0656068	0.0875708	-0.210841	-0.125613	-0.0549956	0.15749	-0.0228078	-0.032881	0.0550087	0.0225003	0.902877	-0.278388	0.401414	-0.204449	-0.036585	0.234145	0.104252	-0.232011	-0.184319	0.163595	0.0115499	0.0800133	0.0604575	-0.00247503	0.186217	-0.0800963	0.0226754	-0.0768263	0.00176594	0.0420899
NM_000369	no	TSHR	-1.07076	0.27576	1.42437	-0.538043	-0.330993	-0.0762918	0.340919	-0.308307	-0.217309	0.0451193	0.488929	0.374771	0.297921	0.435625	-0.334753	0.246654	0.251513	0.463744	0.527976	-0.604856	0.388993	0.315794	-0.46604	0.1287	0.231499	0.25289	0.0998704	0.145039	-0.0450741	-0.145254	0.144583	-0.0320545	-0.312628	-0.817625	0.045751	0.0191858	-0.270621	0.0535505	-0.104665	0.0823422	-0.195209	0.338783	0.0996089	-0.157229	-0.0359801	0.0939375	-0.0774483
NM_000370	no	TTPA	-0.290887	0.0547914	-0.0534167	0.0441624	0.0747097	-0.0235618	0.037902	-0.0301461	-0.0341789	0.0164139	0.000340139	0.0391541	0.0130784	0.00730518	-0.00425303	0.014127	0.0400908	0.181223	-0.0939086	0.0497989	-0.00373907	0.0230727	0.0123793	0.038859	0.011859	0.0539699	-0.0133795	0.0951021	0.412504	-0.456686	0.34535	-0.988698	-0.403758	1.21066	-0.541565	0.264623	0.234716	N/A	N/A	N/A	N/A	N/A	N/A	N/A	N/A	N/A	N/A
NM_000371	no	TTR	0.136033	0.16891	0.226078	-0.534779	0.102451	0.0183727	0.121106	-0.667287	-1.14651	-0.297722	-0.0126161	0.25424	0.256716	0.612025	0.344247	0.0706577	-0.0651793	0.797561	-0.357525	0.470808	-0.216089	0.400399	0.419656	-0.651561	-0.275316	0.0750112	0.297255	-0.105904	-0.214636	0.464338	-0.489513	-0.391998	-0.397244	0.458245	0.302118	0.0241203	0.568388	-0.233355	-0.148144	-0.0826765	-0.266701	-0.370483	-0.0280855	0.265451	0.724472	0.109712	-0.059729
NM_000372	no	TYR	-0.0281483	-0.133499	-0.0115465	0.0653503	-0.0113406	-0.0190922	0.0400832	0.037361	0.0442024	-0.122184	0.0126023	0.0765438	-0.0337079	-0.0400516	-0.0198647	0.184992	-0.0536968	0.143196	0.0410474	-0.0619735	0.0236059	-0.0256151	-0.16771	0.187313	0.0237011	0.0626476	0.00250997	-0.84849	-0.297446	0.914289	0.482972	-0.111757	-0.114753	-0.0275697	-0.277733	0.0780133	0.106858	0.151064	-0.0872799	0.14695	-0.126865	-0.175554	-0.0218363	0.0171589	0.0461	-0.109412	0.0521921
NM_000373	yes	UMPS	0.0100737	0.0804481	0.0246741	0.0759816	0.0939218	0.0262021	0.018498	0.0462387	0.135596	-0.0144314	0.150953	0.135752	0.158516	-0.055008	0.0870213	0.0527419	-0.000331919	0.0914031	-0.317003	0.00845129	-0.109075	0.0356071	0.0962371	-0.00424997	0.0211616	0.0598929	0.0968274	0.225122	-0.0655403	0.257376	-0.609026	0.0483782	0.134944	-0.0281956	-0.124979	0.0302683	-0.126166	-0.165131	0.179153	0.00146874	-0.0165558	0.0651449	-0.0935072	-0.0319962	0.0917129	-0.00683783	0.0770689
NM_000374	yes	UROD	0.0107325	-0.171715	0.0196254	0.0613458	0.130745	0.0325259	-0.175999	0.0660789	0.0429192	-0.109406	-0.0192064	0.0589475	-0.082179	0.0211776	-0.0314404	0.0787902	0.0284106	0.0588143	-0.00503758	-0.0673323	0.115046	-0.0482097	-0.0412887	-0.10032	0.139007	0.14738	0.00825839	-0.235788	0.0555611	0.0603721	-0.106337	-0.0765395	0.247362	0.0673854	-0.184667	0.0813119	0.0359264	0.0287348	-0.0468615	0.0371279	-0.0635935	0.0845366	0.0189107	-0.0671433	0.0182475	-0.0328712	0.0677952
NM_000375	yes	UROS	0.0356579	-0.0851678	0.0235962	0.0355919	-0.119243	0.0942655	0.0325753	0.0664523	0.119016	-0.128767	0.0107995	0.102151	-0.327885	-0.0010007	0.036986	0.0324852	-0.015485	0.0154804	0.175217	-0.10496	0.136635	-0.0802796	-0.168416	0.037958	-0.00456371	0.103117	0.0290429	-0.434875	-0.0704607	-0.0334902	0.148229	0.234274	0.162426	-0.387605	-0.329351	0.347553	-0.384054	0.104753	-0.0322852	0.0686669	-0.0769616	0.0809992	-0.0685241	-0.127762	-0.126847	0.0107974	-0.405652
NM_000377	no	WAS	0.0222935	0.0934844	-0.151476	-0.0588876	-0.052254	0.138223	-0.104638	0.00234489	-0.0294779	-0.101446	0.0125402	-0.0119536	0.0507149	-0.0756759	0.0115501	0.044843	0.0341805	0.122409	0.00645703	0.0704684	0.110421	0.0710279	0.110453	-0.149726	-0.0889442	-0.104564	-0.0198503	-0.101773	-0.215794	0.24526	-0.0433812	0.0659684	-0.0372134	0.0322893	0.0721542	0.1864	-0.0285585	0.151451	-0.0897443	-0.00405897	-0.0570459	0.144745	-0.000490988	-0.104944	0.156287	-0.132648	-0.0107378
NM_000379	no	XDH	-0.00485444	0.106759	-0.124631	0.158171	0.0482265	0.0249181	-0.0356052	0.112941	-0.0559961	-0.162643	-0.118529	-0.0701065	-0.0341104	0.101931	0.0205671	-0.261361	-0.140763	-0.0199218	0.0432779	-0.0821925	-0.0398224	0.0520498	-0.0785763	0.0470638	-0.0492644	-0.0307037	0.161407	-0.122592	0.364301	0.0138792	-0.272358	-0.0560793	0.535049	-0.207815	-0.260823	0.271503	0.0289887	-0.071131	-0.0859563	0.417081	0.0316106	0.0412102	-2.68955	0.0172458	0.477877	0.0987597	-0.385077
NM_000380	no	XPA	0.0355432	0.0343093	-0.0252863	-0.0607692	-0.262429	0.0212149	0.024667	-0.0225969	-0.22016	0.124419	0.131947	0.0131597	-0.122697	-0.0416841	-0.0154058	0.180413	0.0478648	0.0989985	0.0255861	0.123301	-0.017701	-0.0758096	-0.122301	0.213325	0.230394	0.121014	-0.145524	-0.0174469	0.257585	0.109832	-0.0926117	-0.587683	0.453144	0.114426	0.346681	-0.275406	-0.144139	-0.0297266	0.0626115	0.0946861	0.0810455	-0.126017	-0.0763777	-0.108627	-0.233896	0.113877	0.194844
NM_000384	no	APOB	0.118168	0.0469251	-0.0687023	0.0861568	-0.36638	0.0955388	0.0324388	0.0499	0.0516959	0.00482004	0.0432249	-0.137907	0.0185285	0.0381496	0.0986464	-0.22876	0.0685636	0.0674955	-0.102703	0.0408411	0.0232536	0.0228563	0.037837	-0.0279745	0.00424559	0.0385159	-0.0422604	-0.0551308	0.381764	-0.0236766	-0.363634	-0.134787	-0.0593475	0.523799	-0.747824	0.730524	0.105186	0.129395	-0.0152508	-0.295343	0.0972682	-0.138666	-0.179186	0.0299171	-0.0942941	-0.0288327	-0.278637
NM_000386	yes	BLMH	-0.241778	0.107128	0.283963	-0.0774564	-0.0515363	0.0494064	-2.28626e-05	0.0143479	-0.350521	0.244763	0.151476	-0.123838	0.185519	0.242871	-0.030209	-0.162253	0.14806	0.0441259	-0.201618	0.108673	-0.0786763	0.0345886	0.121149	-1.27648	0.237847	-0.50675	0.0411186	0.140302	0.00739932	-0.179576	0.217465	-0.0126698	-0.176255	0.176869	-0.16937	-0.117883	-0.187303	-0.0052693	0.116305	-0.169235	0.0652523	-0.225886	0.098548	0.0774067	0.0604877	0.0715915	-0.0183875
NM_000387	yes	SLC25A20	-0.176362	0.337184	-0.0185713	0.0353176	-0.174596	0.17485	-0.0287008	-0.0107224	-0.0434226	-0.129571	-0.0165029	-0.0580348	0.243258	0.087267	-0.0904465	-0.0411333	0.102715	-0.190807	-0.030695	0.143263	0.265339	-0.305513	0.0582736	0.0902741	-0.187644	-0.141842	0.0584641	-0.303627	0.337186	0.628362	-0.259178	-0.0202893	0.06259	0.110193	-0.199765	0.152597	-0.0671894	0.0200198	-0.0375341	-0.0287222	0.0715036	-0.0937127	0.057831	0.116832	-0.0869581	0.013922	-0.0893716
NM_000388	no	CASR	0.101416	-3.5122e-05	-0.0200933	-0.467731	-0.0517742	-0.0397289	0.128082	-0.0970206	0.405999	0.267214	-0.190678	-0.150051	-0.416976	0.569408	-0.270266	-0.543037	0.132223	-0.193339	-0.548652	0.287173	-0.467032	-0.278311	-0.1588	0.310529	0.153419	0.186997	0.219375	-0.596233	0.903213	-0.163402	-0.457427	0.138638	0.100789	0.167612	0.306207	0.452552	1.19934	0.0620012	-0.090662	-0.025863	-0.0387888	0.0190327	-0.205927	0.00230214	0.31106	0.0400275	0.029365
NM_000389	yes	CDKN1A	0.00235205	-0.14099	0.266411	-0.036957	-0.258861	0.0647649	0.060897	-0.201309	0.322992	0.317115	-0.63575	0.21439	-0.752181	-0.17871	0.238188	-0.110099	-0.0186152	-0.0451191	0.156907	0.0246672	0.197209	0.0071008	-0.63997	0.0593807	-0.741603	-1.0556	-0.210121	0.278507	0.108463	-0.181805	-0.710413	0.0245285	-0.170974	0.175538	-0.0218017	-0.166046	-0.194278	0.116676	0.0886904	0.0149073	0.159399	-0.315842	-0.0769625	0.222974	-0.362568	-0.127297	-0.133106
NM_000390	yes	CHM	0.305264	-0.0208415	0.124994	-0.144468	-0.512115	0.108264	0.213051	0.0457275	0.536873	0.232574	-0.0642601	-0.199066	0.36253	-0.0474112	0.428335	0.202181	-0.0705329	0.212372	-0.197514	-0.0267721	-0.252127	-0.102682	0.246561	-0.328034	-0.00458739	-0.276838	-0.192829	-0.00726266	-0.12458	0.144203	-0.0285322	0.129315	0.0101391	0.221644	-0.23394	-0.169376	-0.438687	-0.0483506	-0.229271	-0.123972	0.0912347	-0.414534	-0.187354	0.239781	0.18169	-0.504243	0.201961
NM_000391	no	TPP1	-0.344317	0.109734	0.0605797	0.193246	0.0788718	-0.211094	-0.0324795	0.015123	0.0789895	0.153191	0.067468	0.0273251	0.0390281	-0.0653076	-0.0519875	0.11482	0.0571708	-0.0961627	0.109829	0.142311	-0.171515	-0.0566977	-0.115793	-0.0563864	-0.259366	0.00842911	0.154614	-0.356981	0.340213	0.187804	0.133878	0.0333233	0.0856265	0.00431786	-0.0731166	0.147008	-0.0694404	-0.0368583	0.0889108	-0.0668409	-0.0696533	0.24565	-0.00869306	-0.0464304	-0.0530032	0.0305178	-0.209578
NM_000392	no	ABCC2	0.07671	-0.0132754	0.0310671	0.0496307	0.0240164	0.164635	-0.153642	0.0252591	-0.0944657	-0.0697989	-0.219125	0.526542	0.329648	0.177701	-0.0910883	-0.123504	-0.154525	-0.375589	-0.165713	-0.15044	-0.107762	0.163574	-0.034238	-0.0389641	-0.115701	0.0536966	0.0412842	0.0437748	0.324917	0.204452	-0.152433	-0.388218	-0.0924977	0.209576	0.0140188	0.162885	0.174614	0.114861	-0.032888	-0.191003	0.0762569	-0.189539	-0.0222296	-0.0948938	0.126573	0.0832358	0.0949376
NM_000393	no	COL5A2	-0.489293	0.117878	0.0493635	0.310464	0.118676	0.0910824	-0.0565159	0.101441	-0.204037	-0.126174	0.0592901	0.174924	0.095654	0.0579779	0.104	0.164142	-0.0052885	-0.23963	0.144552	0.206813	-0.10297	-0.0130351	-0.00784572	0.0839107	-0.123089	0.0406103	-0.130829	-0.000761232	-0.159081	0.26392	-0.0662895	-0.159765	0.339807	0.177063	-0.400649	-0.087545	0.00359799	-0.183759	0.0707428	0.049997	-0.0199057	0.32701	-0.0424369	-0.0110764	0.459546	-0.110463	0.102049
NM_000394	no	CRYAA	0.00494179	0.00208907	0.0322104	0.0590881	0.105403	-0.188432	-0.0397595	0.0144856	-0.00268512	-0.00450811	-0.00146243	-0.0338733	-0.00462465	-0.0270109	-0.0273591	-0.0217716	0.0436844	0.0229789	-0.120936	0.0747657	0.0604604	0.0358589	0.0276171	-0.0331871	-0.00732366	0.00912528	-0.0062413	0.0365629	0.170212	0.0806274	-0.0128232	-0.348809	-0.0960412	0.420553	1.09533	-0.466317	-0.0710546	-0.14602	-0.0235223	0.0186162	-0.000415904	0.00300414	-0.200056	0.0238836	-0.0220058	0.107826	0.0496695
NM_000395	no	CSF2RB	-0.0253515	-0.0293475	0.123586	0.0224832	0.016513	0.0915437	-0.0373183	-0.0355964	0.0538244	0.125691	0.057123	-0.0699976	0.0488251	-0.0121148	0.0864286	-0.152243	0.109812	-0.091169	-0.0863738	0.0963643	-0.10603	0.0285413	-0.0154874	-0.0453036	-0.141538	0.0868188	-0.0279098	-0.185281	0.163696	-0.0466747	0.351533	-0.172022	0.141625	0.216236	-0.340462	0.118573	-0.166855	-0.0819301	0.020353	0.0550905	0.107478	0.511092	0.0608266	0.0751006	0.0831428	-0.232288	0.0699792
NM_000396	no	CTSK	-0.0118498	0.103177	0.129723	-0.0525746	-0.0932999	-0.00865727	-0.110431	-0.00121082	0.210221	-0.0392424	-0.0448503	-0.245868	0.0757258	0.0971342	0.0524228	-0.0708044	-0.101991	-0.000995916	-0.0593008	0.10239	-0.0249175	0.043178	0.0837749	0.168036	-0.00137543	0.0174826	-0.0505731	-0.083086	0.0519906	0.219788	0.0085965	-0.150911	0.222546	0.432056	-0.611	0.143648	0.0580219	-0.0670158	0.0632026	0.0631661	-0.168901	0.0450867	0.440194	-0.0277168	-0.278613	0.153437	0.0225718
NM_000397	no	CYBB	N/A	N/A	N/A	N/A	N/A	N/A	N/A	N/A	N/A	N/A	N/A	N/A	N/A	N/A	N/A	N/A	N/A	N/A	N/A	N/A	N/A	N/A	N/A	N/A	N/A	N/A	N/A	N/A	N/A	N/A	N/A	N/A	N/A	N/A	N/A	N/A	N/A	0.0922722	-0.192162	-0.0530395	0.00161078	0.0627573	0.00191305	-0.0177367	-0.253026	-0.0753155	0.0531559
NM_000400	yes	ERCC2	-0.129695	-0.0373424	0.00753545	-0.154403	-0.193976	0.120012	0.0847144	-0.0398553	-0.0208808	0.0754152	0.0203359	0.0232067	0.165524	-0.0116767	-0.0710208	0.0404353	-0.0296691	-0.0442006	0.00894109	0.176839	-0.237252	0.158998	-0.0172256	0.029821	0.0718209	0.0744771	0.0221403	0.443055	0.00281387	0.0391093	-0.323356	0.155855	0.00506608	-0.0419381	-0.0687996	-0.494488	-0.159404	-0.119471	0.267841	0.188823	-0.118205	-0.0233274	0.0443579	-0.0349228	-0.221261	-0.0127081	0.248424
NM_000405	no	GM2A	0.18951	0.0123526	0.255572	-0.862007	-0.0112325	0.0374346	-0.00984172	0.352566	0.309938	-0.00460078	0.166017	0.119675	-0.618895	-0.06025	0.301441	0.0283929	-0.264784	0.00716717	0.125487	-0.0795558	-0.0787553	0.116325	-0.0864528	-0.125403	0.22991	-0.0133525	0.149197	0.295697	-0.102126	0.495517	-0.0407442	0.164851	-0.319188	0.279745	0.507496	-0.11562	-0.382188	0.180474	-0.0148612	-0.0325617	-0.0168559	0.0320921	0.0990234	-0.114512	-0.0707133	0.00443547	0.0533761
NM_000408	no	GPD2	0.034556	-0.0101961	-0.273836	-0.470743	0.0793688	0.111896	-0.167578	0.135608	-0.209016	0.1682	0.0980686	-0.131746	0.0840521	0.108591	0.0717161	-0.125877	-0.247084	0.111595	0.0824812	-0.0228849	-0.299368	0.163877	0.162025	-0.46558	0.0859696	-0.20533	0.148575	-0.0547877	-0.0229592	0.118201	-0.304116	-0.0499908	0.464806	-0.318336	-0.788433	-0.550652	-0.32089	-0.352279	-0.305599	0.0268412	0.0587545	0.19036	0.154627	0.0877724	-0.302639	0.199335	-0.144839
NM_000409	no	GUCA1A	0.487309	-0.0659219	-0.14921	0.0909711	-0.460447	0.299461	0.0696309	-0.384186	-0.00281176	0.443571	0.203021	-0.202289	0.160795	-0.56381	0.148048	-0.0558223	0.353292	0.125863	-0.267356	0.18207	0.0208798	-0.252924	0.216727	0.117234	0.231384	0.295003	-0.427254	0.828665	-0.067923	-0.388911	-0.115432	-1.04178	0.492195	0.443859	0.0155461	0.219076	0.330448	0.0534363	-0.0248941	-0.286216	0.173973	-0.387164	0.0451847	0.2023	0.16362	-0.187128	-0.00541249
NM_000411	no	HLCS	-0.505085	0.261893	0.388085	0.0250885	0.243686	-0.198002	0.146371	0.126904	-0.0364735	0.270792	-0.0433997	0.0292713	0.298581	-0.738455	0.528875	-0.121723	0.102381	-0.135366	-0.0891617	0.0528061	0.00121485	0.504247	-0.544954	-0.052541	0.146173	-0.0641821	0.215062	-0.0390589	0.0799692	-0.0829505	-0.21022	0.100752	0.0240652	-0.271103	0.385841	-0.274485	0.0636232	-0.122016	-0.0138953	-0.0347981	0.0984907	0.0786868	-0.0390526	0.0587187	-0.014914	0.0864347	-0.080049
NM_000412	no	HRG	0.0935877	0.00595873	-0.0466603	0.0224345	0.0601346	-0.0351235	-0.00598816	0.0220505	0.0536635	-0.0198418	-0.00133118	-0.044271	-0.0102783	-0.0018613	-0.00401446	0.0141946	0.0497917	0.121608	-0.263213	0.0131656	0.0644905	0.0252805	-0.0472057	-0.0622443	0.0544816	-0.0449535	-0.00387193	-0.257377	0.255755	0.1296	-0.23104	-0.284483	0.00861932	0.165148	0.457283	0.877593	-0.0191432	0.0568241	-0.0751337	0.224282	0.39547	-0.175507	0.703748	-0.0127704	0.210605	-0.346104	-0.0719568
NM_000413	no	HSD17B1	0.028737	0.0355195	0.155914	0.0376461	-0.0325471	-0.0133284	-0.0738807	0.136198	0.0415727	0.0403758	-0.0932907	-0.015789	-0.010363	0.0317749	-9.15036e-05	-0.158694	0.167734	-0.0619696	0.234438	-0.100073	0.0160664	0.010539	-0.0910743	-0.0374368	0.138384	0.123863	-0.00829664	0.0118944	-0.105217	0.0735003	0.0664183	-0.157611	0.18726	0.0854533	-0.0811868	-0.367844	-0.0361175	-0.0561244	-0.0958783	0.0297454	-0.113106	0.200563	0.0646951	-0.217317	-0.0288948	0.0699198	0.208272
NM_000414	yes	HSD17B4	N/A	N/A	N/A	N/A	N/A	N/A	N/A	N/A	N/A	N/A	N/A	N/A	N/A	N/A	N/A	N/A	N/A	N/A	N/A	N/A	N/A	N/A	N/A	N/A	N/A	N/A	N/A	N/A	N/A	N/A	N/A	N/A	N/A	N/A	N/A	N/A	N/A	0.0456297	-0.00123093	-0.129903	0.0362269	0.173164	-0.0570488	-0.131369	0.153349	0.0640494	0.124299
NM_000415	no	IAPP	-0.0699103	-0.0227953	0.0117193	0.00736659	0.0804679	-0.0350521	-0.0398616	-0.0215877	-0.0356012	0.10198	-0.00457057	-0.0290477	-0.000986461	0.0318085	0.026134	-0.124338	-0.0174399	-0.0652282	0.222809	0.198609	-0.0992754	0.0318011	-0.164928	0.0773181	0.0494255	-0.141646	-0.0594933	-0.167834	-0.0100971	-0.294286	0.305487	0.22536	0.108587	-0.0896785	-0.551371	0.0919119	0.124003	-0.23372	0.0241904	0.159356	0.00469725	0.266905	-0.553372	0.846978	0.248496	-0.328951	0.0490753
NM_000416	yes	IFNGR1	-0.370299	0.187294	-0.00690124	-0.0807988	-0.265602	0.0724144	0.0457365	-0.0363808	0.31395	-0.267694	-0.0740798	0.0128318	0.110433	-0.00559027	-0.764982	0.112814	0.254272	-0.618756	0.124835	0.260737	0.244079	-0.164566	-0.125271	-0.166432	0.260096	-0.494632	0.113185	-0.304214	0.238066	0.212875	0.276505	-0.118861	0.240006	-0.0511184	-0.22149	0.311778	0.0161689	0.230934	0.192203	0.140164	0.0810359	-0.557193	0.10132	0.203411	-0.165908	-0.29029	-0.203307
NM_000417	no	IL2RA	0.320137	-0.00338033	-0.98346	0.453729	0.231812	-0.655441	-0.0774301	0.280392	0.366682	0.255736	0.238583	-0.528041	0.415586	-0.0840369	-0.281025	-0.0363667	-0.104983	0.0223022	0.125788	0.0402537	0.0748017	0.0396361	0.0872918	0.0226045	0.150294	-0.189791	0.0538909	-0.339515	0.260559	-0.0399347	-0.0129671	-0.0565302	0.0708366	0.322864	0.425015	-0.670541	0.245948	0.144127	-0.0512967	-0.0742087	0.0493947	0.395047	0.773486	-0.200793	-0.407692	-0.0289365	-0.283355
NM_000418	yes	IL4R	-0.0485961	-0.024892	0.0417358	-0.153444	-0.0683655	-0.126755	-0.088371	-0.136328	-0.086839	0.0201613	-0.108317	-0.0995625	0.0358761	-0.0345039	0.497431	0.0725688	0.042147	-0.1022	0.0886771	0.107792	-0.0558283	-0.0577416	0.0380783	0.0427513	-0.11989	-0.0417814	0.136983	0.0704746	-0.0659568	0.224265	0.0763916	-0.138886	0.0748522	-0.0951639	-0.238049	0.234016	0.150176	-0.148351	-0.190816	0.0603384	0.0293629	-0.279375	-0.366188	0.260335	-0.361434	0.136899	0.03215
NM_000419	no	ITGA2B	N/A	N/A	N/A	N/A	N/A	N/A	N/A	N/A	N/A	N/A	N/A	N/A	N/A	N/A	N/A	N/A	N/A	N/A	N/A	N/A	N/A	N/A	N/A	N/A	N/A	N/A	N/A	N/A	N/A	N/A	N/A	N/A	N/A	N/A	N/A	N/A	N/A	0.0376632	0.132998	0.0990422	-0.177159	-0.195815	-0.0239232	0.0229229	-0.0684492	0.103783	-0.145498
NM_000420	no	KEL	0.122576	-0.142293	0.13775	-0.0771212	0.0209983	0.0870289	0.098316	0.058437	-0.0799985	-0.546841	0.229067	0.0468377	-0.0911672	0.0997599	0.0357782	0.0540461	0.0251311	0.303632	0.00892711	-0.243354	-0.118004	0.00509307	0.0233968	-0.0187131	0.051883	0.286865	0.0650736	-0.40068	-0.305178	0.16096	0.290225	0.136216	0.300156	-0.470868	0.407122	0.176391	0.0271661	-0.00477072	-0.160878	0.269444	0.213577	-0.132191	0.430819	-0.13177	0.309529	-0.515655	0.274803
NM_000422	yes	KRT17	N/A	N/A	N/A	N/A	N/A	N/A	N/A	N/A	N/A	N/A	N/A	N/A	N/A	N/A	N/A	N/A	N/A	N/A	N/A	N/A	N/A	N/A	N/A	N/A	N/A	N/A	N/A	N/A	N/A	N/A	N/A	N/A	N/A	N/A	N/A	N/A	N/A	-0.0833963	0.504384	1.27848	-0.157744	-0.138438	-0.190734	-0.672866	0.114934	-0.366491	-0.102065
NM_000423	no	KRT2	0.0817276	-0.534938	-0.0148174	0.843364	0.620938	-0.166176	0.214275	0.453826	-0.0446791	-0.00900655	-0.0736382	0.1064	-0.0116712	0.0290046	-0.00356123	-0.0699444	0.00595239	-0.0801565	-0.356477	-0.626824	0.0575965	0.0490675	0.191375	0.10137	0.105195	0.115042	0.0590506	0.113682	0.194057	-0.101919	-0.0181941	-0.549352	0.18762	0.829038	-0.15841	-0.132091	-0.0562803	-0.107403	-0.114202	0.288311	0.0479207	-0.0965428	0.9631	-0.0107808	0.0493625	-0.143271	-0.3219
NM_000424	no	KRT5	-0.0224911	-0.0304239	0.048896	-0.113808	-0.0835831	0.0646623	0.0406415	0.0119981	-0.0294907	0.0715153	0.0447517	0.00543922	0.106303	0.0897293	0.0476118	-0.134473	-0.0275868	0.156119	0.155485	0.103471	-0.0165519	-0.125091	-0.0860804	0.112201	0.0502353	-0.0178928	-0.0828772	0.0285475	-0.0241283	-0.192826	0.182763	0.0674293	-0.0226938	0.0729142	-0.218238	-0.137668	0.11242	0.226012	-0.0591188	0.0715582	0.0873529	-0.153653	-0.0589816	-0.037692	0.248575	-0.176138	0.0982802
NM_000427	no	LOR	-0.0726165	0.0696939	-0.240927	0.018264	-0.127926	0.0959862	-0.0316141	0.154426	0.145355	0.0747828	-0.062721	-0.0892624	-0.0351858	-0.0811354	0.106438	-0.0263469	0.127372	0.0253629	-0.0393002	0.106013	0.0703292	-0.161046	-0.0319466	-0.0655724	-0.0271923	-0.278199	0.170119	0.140709	-0.000766942	0.651941	-0.156441	0.34765	0.0564793	0.160767	-0.313433	0.52819	-0.672404	0.120963	0.0275224	0.0813218	0.0289887	-0.0952703	0.133533	-0.144842	0.0671172	-0.349648	0.0616393
NM_000428	yes	LTBP2	0.0945404	-0.0466509	-0.0804544	0.0852752	-0.0496773	-0.191583	-0.069036	0.15154	-0.121736	-0.230961	0.0991187	0.0617338	0.123691	0.00929266	0.0692414	0.0580843	-0.0214557	-0.219647	-0.209998	0.0821398	0.126254	0.0847454	-0.00486848	-0.102626	0.16913	0.0281888	-0.0103919	0.157153	-0.213873	0.106489	-0.230153	0.302525	0.0161191	-0.384895	0.129023	0.00892496	-0.142402	-0.0396396	0.0321266	0.0619066	0.0075729	-0.0327808	0.0378098	-0.0842095	-0.0531905	0.0624435	0.0212023
NM_000429	no	MAT1A	-0.0730311	-0.397336	-0.126881	-0.0462626	0.184494	-0.0627664	0.0259421	0.0863559	0.0918838	0.107837	0.0161616	-0.088338	0.124623	0.0134867	-0.00915232	-0.0615276	0.129534	0.245632	-0.230009	0.132016	-0.128504	0.0644256	-0.01286	0.0540492	0.139952	0.218184	0.0214803	0.030447	-0.075677	0.0620792	0.084329	-0.0877576	-0.264037	0.133739	0.187413	0.113993	-0.125029	-0.0263622	0.0178959	0.0806461	-0.00742441	-0.245717	0.384401	0.0248019	0.024816	0.114714	0.00562396
NM_000430	no	PAFAH1B1	-0.0478756	-0.0874508	0.0924172	-0.0102675	-0.132052	0.119169	-0.00446627	-0.145984	0.139643	-0.0693522	-0.079907	0.00966161	0.144307	-0.00486643	-0.0320881	-0.0870784	-0.128849	-0.0152875	0.0792461	-0.0463377	-0.0128508	0.0296908	-0.120056	-0.135118	-0.0323035	0.100654	0.086987	-0.335385	0.166212	-0.109512	-0.00431857	0.0616337	-0.0328436	0.184165	-0.324836	-0.034008	-0.160366	-0.0414963	-0.0800153	-0.0786809	0.0960151	-0.179829	-0.163061	0.0709202	-0.138682	-0.0487103	-0.17199
NM_000432	no	MYL2	0.0462218	-0.0745324	0.124045	0.369971	-0.167446	-0.150916	0.0753732	-0.0738549	-0.0477016	0.207675	-0.0137487	0.161508	0.0900758	0.0292531	-0.25568	-0.111208	0.0202044	-0.105483	0.0520562	-0.0890013	-0.184267	0.168613	-0.284655	-0.0305614	0.208732	0.0606534	-0.163197	0.0892843	0.352954	0.144684	-0.273871	-0.0224029	0.0931484	-0.771155	0.486897	0.18281	0.1833	0.150944	0.139477	-0.301932	0.154299	0.0463549	0.304513	0.0736782	-0.215699	-0.156511	-0.177539
NM_000435	yes	NOTCH3	N/A	N/A	N/A	N/A	N/A	N/A	N/A	N/A	N/A	N/A	N/A	N/A	N/A	N/A	N/A	N/A	N/A	N/A	N/A	N/A	N/A	N/A	N/A	N/A	N/A	N/A	N/A	N/A	N/A	N/A	N/A	N/A	N/A	N/A	N/A	N/A	N/A	-0.0806525	0.019434	0.018945	-0.248365	-0.226622	0.298769	0.0952102	0.184953	-0.0767601	0.258049
NM_000436	yes	OXCT1	0.171049	0.0112285	0.0652054	-0.0302314	0.00575672	-0.0333538	0.0640865	0.0748719	0.157902	0.147886	0.0847075	-0.155668	-0.253298	-0.0284462	-0.101903	0.240106	0.220857	0.143276	0.00589195	-0.0361678	0.203666	-0.0353474	0.0927839	-0.0615183	0.00764889	0.146193	0.108402	0.0950319	-0.130931	0.0617738	0.0430539	-0.125664	-0.538347	-0.00184978	0.45359	-0.446893	0.0379083	0.0441773	0.0985507	-0.0249245	-0.257868	-0.0614996	-0.126209	-0.243405	0.106566	0.107082	-0.00785262
NM_000437	no	PAFAH2	0.369291	-0.301142	0.201252	0.0250919	0.0124057	0.346711	0.152185	-0.500306	-0.189868	0.0540011	-0.251152	-0.236108	0.415045	0.0289035	0.0570191	0.129392	0.341191	0.413487	-0.379624	-0.0466682	0.272417	-0.0543082	-0.292564	0.11869	-0.00826436	-0.0933162	0.0332875	0.138613	0.0598425	-0.0958339	-0.0437456	0.369725	-0.312622	-0.162055	-0.100086	0.547906	-0.624727	-0.0622156	-0.192168	0.131835	0.0566746	0.231674	0.0646021	-0.0639746	-0.266314	-0.0432131	0.439883
NM_000439	no	PCSK1	-0.0841625	0.158403	0.0527385	0.168695	0.181324	0.0519707	0.129183	-0.197259	-0.281883	0.409433	-0.0290783	0.0333993	-0.112953	0.226049	-0.0333803	0.070558	0.0305117	-0.339454	-0.228058	0.254882	-0.025043	0.0853655	-0.0255405	0.0302966	-0.219354	0.302556	-0.00652132	-0.486806	0.648523	-0.315211	0.254948	0.0605657	0.372345	0.185313	0.242202	-0.288809	-0.458003	0.302763	-0.361433	-0.11644	-0.100308	-0.0724154	0.105383	0.0379529	0.321554	-0.00788221	0.282609
NM_000440	no	PDE6A	-0.360968	0.0325386	-0.094308	0.133021	1.17027	-0.356531	-0.152976	-0.209462	0.0808452	0.0464512	-0.0576127	-0.00372282	0.091031	0.0297759	0.127943	-0.108049	0.132527	-0.179338	-0.103128	0.233988	-0.22909	-0.222723	0.0449484	-0.0349339	-0.092424	-0.0384235	-0.107597	-0.0328703	-0.182922	-0.156681	0.455578	-0.224354	0.141498	-0.0418697	0.585134	-0.256625	-0.0851328	-0.0613736	0.0613747	-0.0200559	-0.142707	0.38702	0.459502	-0.0498125	-0.553986	-0.0331273	-0.326148
NM_000441	no	SLC26A4	-0.0242378	-0.0976264	0.224457	-0.277064	0.598907	0.197319	-0.015891	0.0539788	-0.0208543	0.414553	-0.329428	0.0411939	0.0685839	0.0792106	-0.0635866	0.0763816	-0.309842	-0.635748	0.189312	-0.0593938	-0.159792	-0.128443	0.0497285	0.104851	0.0817582	0.359124	0.0441607	0.206571	0.28122	0.0117168	-0.377192	-0.0789514	-0.150103	-0.53665	0.0656213	0.55908	-0.12707	0.0835953	-0.128541	-0.217968	-0.143924	0.387538	-0.281782	0.0323591	-0.260021	-0.217112	-0.0732225
NM_000443	no	ABCB4	N/A	N/A	N/A	N/A	N/A	N/A	N/A	N/A	N/A	N/A	N/A	N/A	N/A	N/A	N/A	N/A	N/A	N/A	N/A	N/A	N/A	N/A	N/A	N/A	N/A	N/A	N/A	N/A	N/A	N/A	N/A	N/A	N/A	N/A	N/A	N/A	N/A	0.118087	-0.0218944	-0.0325685	-0.464643	-0.142283	0.248543	0.174891	0.15488	0.0410031	-0.0192146
NM_000444	no	PHEX	-0.0529336	0.134516	-0.220136	-0.0363179	-0.153533	0.0473194	0.0758059	0.00941615	0.17594	0.0715601	0.03488	-0.147904	0.203769	-0.0810391	0.055082	-0.0464001	0.0608055	-0.0300699	0.141433	-0.0880319	0.0943567	0.142316	0.0575123	-0.0339358	0.209468	-0.163119	-0.167211	0.271091	-0.166315	0.214796	-0.194449	0.0533576	0.131891	0.224404	-0.460951	-0.29542	-0.00917763	-0.100384	0.295752	-0.102328	0.0601543	-0.146441	-0.0721409	0.0507858	0.149399	0.0271166	0.0173462
NM_000446	no	PON1	-0.0282654	0.0502306	0.186094	-0.0801561	-0.146792	-0.123267	0.105504	-0.132838	0.0421086	0.170228	0.201846	-0.0621093	-0.171501	-0.0180345	0.0439901	0.107775	-0.0121386	0.181826	0.000443409	-0.0601591	0.0404506	0.129121	0.172327	-0.0506487	-0.021316	-0.0109629	-0.126775	0.243443	0.536391	0.591567	-0.527609	-0.319461	-0.349677	0.0421579	0.132031	0.255306	-0.13478	N/A	N/A	N/A	N/A	N/A	N/A	N/A	N/A	N/A	N/A
NM_000448	no	RAG1	-0.0412763	-0.0514511	-0.536235	0.0778094	0.107282	0.0536346	-0.151589	0.113929	0.0830118	0.283971	0.013724	-0.295006	-0.214251	0.22403	0.113709	0.0785123	-0.0261369	0.0430552	-0.240216	0.230315	-0.0672834	0.0603212	-0.0991707	0.256075	0.0293517	0.0435242	-0.0406579	0.0507473	-0.314249	0.689663	0.597637	-0.264934	0.255771	0.343656	-0.638433	-0.223952	0.116561	0.0146637	0.033605	-0.0198266	-0.0480773	-0.0645138	0.175434	0.0571462	0.0862918	-0.258462	0.0133607
NM_000450	no	SELE	-0.228435	-0.582482	1.7865	-0.311398	0.150549	0.386399	0.0518374	0.18142	-0.130134	0.0200959	-0.136945	-0.193331	-0.0317842	-0.11338	-0.17285	-0.0141253	-0.115225	-0.159362	0.381068	-0.282629	-0.0369639	-0.0661079	0.027985	0.290573	-0.15739	-0.0526081	-0.119641	0.144817	0.0296452	-0.31652	0.197944	0.195665	-1.22484	0.564032	-0.0699892	-0.140929	-0.162929	0.0406602	-0.192245	0.318714	-0.0649175	-0.218515	0.428022	-0.216409	0.0434779	0.360375	0.567121
NM_000452	no	SLC10A2	-0.791277	1.32054	0.0331843	0.0990018	0.477197	-0.149929	-0.137124	0.0393931	0.188049	0.131261	-0.350562	0.440045	0.116274	0.345427	0.244233	-0.12762	0.0571686	-0.328124	-0.40106	0.0760351	0.112383	-0.120169	0.0738593	0.27544	-0.192076	0.283877	-0.228223	-0.307676	-0.621936	0.510562	0.471691	-0.393383	0.244606	0.579574	-0.522051	0.365134	0.885365	-0.0319688	0.124322	0.0903577	0.00915232	-0.0291016	-0.0719509	-0.102429	-0.294155	0.276267	0.0194889
NM_000453	no	SLC5A5	0.0745476	0.115039	0.161366	-0.124379	0.0266095	0.0412409	-0.0217197	-0.151101	-0.112553	0.12613	-0.0057372	-0.120872	0.0781373	-0.10815	-0.161177	0.0536227	0.0955342	-0.0199718	0.109479	-0.0634063	-0.000864478	-0.105373	-0.0366883	0.191052	-0.0317276	-0.109619	0.0718359	-0.0333256	-0.0676695	0.0220982	0.0936639	0.183924	-0.0837103	0.232658	-0.143589	0.225239	0.0215573	-0.0220429	0.0130777	-0.257374	0.0236583	-0.010232	0.339871	0.119064	-0.130654	0.0135933	0.0898441
NM_000454	no	SOD1	-0.0261142	0.0350429	0.0389094	-0.00836043	-0.183156	0.0767173	0.0752016	-0.0273985	0.0436333	0.0573977	0.0278753	-0.032697	0.15205	0.0864329	-0.0176635	-0.0520075	-0.129553	-0.0991431	0.0280098	0.0497139	-0.0690335	0.0461397	0.051442	0.0868892	-0.0600229	0.0159419	-0.0417641	-0.0477427	-0.0612787	-0.0658067	-0.156846	0.0455192	0.173201	0.0453338	-0.269153	-0.0881737	-0.015284	N/A	N/A	N/A	N/A	N/A	N/A	N/A	N/A	N/A	N/A
NM_000455	no	STK11	-0.162199	-0.0329935	-0.337802	0.355134	-0.0277369	-0.112985	-0.0620753	-0.147516	0.174904	0.164818	0.0778568	-0.0517646	0.0624484	-0.0456627	-0.0365361	-0.166349	0.00675207	-0.0841158	-0.0245015	0.296182	0.276767	-0.209135	-0.0751218	0.138987	0.141798	-0.256201	-0.0407358	-0.0174268	0.349568	-0.279692	-0.130214	0.0500064	-0.0859343	0.196913	-0.21932	0.101871	0.101753	-0.293118	0.0712346	0.000435835	-0.204859	0.0053108	0.18014	-0.0519278	-0.0034605	0.212549	-0.028225
NM_000456	no	SUOX	0.0864566	-0.130596	-0.145109	0.166785	-0.0897552	-0.0978274	0.0405118	-0.0818197	-0.192306	0.0283692	-0.165583	0.196694	0.0636536	-0.0462747	-0.0290662	0.00597021	0.145623	-0.107336	-0.0264059	-0.0173409	0.144208	-0.175278	0.0634651	-0.0327461	-0.00453579	0.135236	0.0742031	-0.0978799	-0.227028	-0.142521	0.698445	0.0402753	-0.0224614	0.0078101	0.249333	0.0480466	-0.0698787	0.0259811	-0.0164585	-0.125239	-0.0301272	0.00423497	-0.126715	-0.0670052	0.0271974	0.0479621	0.118029
NM_000458	no	HNF1B	N/A	N/A	N/A	N/A	N/A	N/A	N/A	N/A	N/A	N/A	N/A	N/A	N/A	N/A	N/A	N/A	N/A	N/A	N/A	N/A	N/A	N/A	N/A	N/A	N/A	N/A	N/A	N/A	N/A	N/A	N/A	N/A	N/A	N/A	N/A	N/A	N/A	-0.042839	-0.0107621	-0.160863	0.0112942	-0.0468975	-0.11931	0.0438205	-0.0775231	0.118312	-0.00159638
NM_000459	no	TEK	0.239016	0.295468	0.0600403	-0.251518	0.00345119	-0.262803	-0.103054	0.0868481	0.222165	0.174174	-0.201085	-0.414737	0.240054	-0.0969466	0.117171	0.266241	0.0870517	-0.063262	0.191835	-0.199413	0.196726	0.101681	0.221831	-0.0594991	-0.070318	0.0613882	0.0226294	0.756048	-0.511582	0.658349	-0.375514	-0.28564	-0.036321	0.373324	0.432456	0.28235	-0.324788	0.110222	-0.0933737	0.0769543	-0.408639	0.0981817	0.465639	-0.1955	-0.375033	0.18854	-0.156433
NM_000460	no	THPO	-0.0654084	0.254828	-0.720781	0.136479	-0.10094	0.180981	-0.0490433	0.0658515	-0.0933783	0.45238	-0.0699918	-0.132757	-0.0597556	-0.0167608	-0.111474	-0.0303972	-0.075094	-0.205955	0.351621	-0.134951	-0.0661291	-0.143888	0.500885	0.489781	-0.114092	-0.269579	-0.12468	-0.266112	0.299897	-0.811507	0.256973	0.40793	0.136553	0.0322673	-0.255142	0.159578	-0.0464935	0.229233	-0.183364	0.0740526	0.0254662	-0.0633598	-0.069536	0.00989882	-0.113708	-0.075659	-0.177007
NM_000462	no	UBE3A	0.120116	-0.373423	0.188046	0.123198	0.154243	-0.064725	-0.107254	-0.0880998	-0.0859739	-0.106076	0.0637395	0.100452	0.168681	-0.227848	0.198554	0.0619076	-0.0156555	0.093002	-0.0198162	-0.0873565	-0.111158	-0.0750761	0.165315	-0.0524045	0.0289773	-0.123892	0.0510705	-0.0424353	0.0343849	0.187294	-0.0754151	0.0142783	-0.0393043	-0.148241	0.22677	0.0758496	-0.0977672	-0.0682132	-0.0036789	0.141252	0.026303	-0.040064	-0.0559594	-0.0249481	0.172725	0.0668476	0.0672315
NM_000465	no	BARD1	-0.169346	-0.00197278	-0.190889	0.0989996	0.222822	0.0322248	0.125341	0.151517	0.0297414	0.25828	-0.243784	0.0250482	-0.0794981	0.410469	-0.165572	-0.181194	-0.150342	-0.19955	0.0705603	0.104991	-0.475699	0.323248	0.169019	-0.00990899	-0.448336	0.104183	0.0495771	-0.182628	0.154618	0.0249072	0.0366296	0.0862308	0.0235607	-0.00591164	0.339002	-0.355606	0.421338	-0.167123	-0.403557	0.186502	-0.0192379	-0.0650788	-0.10398	0.0842465	-0.0932537	0.137633	-0.00594888
NM_000466	no	PEX1	-0.0160909	0.148742	-0.298567	-0.00332086	0.0306458	0.13475	0.0682137	-0.311068	0.182281	-0.1209	-0.317064	-0.200041	0.435353	-0.0327438	0.172222	-0.0449631	0.201717	0.0422722	-0.08527	0.368886	0.0471713	-0.480593	0.10577	0.148711	0.049411	0.0710421	-0.0409681	-0.0188794	-0.124401	-0.500438	0.206655	-0.236325	0.524924	0.151145	0.215177	-0.0642702	-0.027264	-0.0275514	-0.0503181	-0.157096	0.150467	0.112082	-0.0228449	-0.0396537	-0.0638895	0.0722629	-0.187462
NM_000474	no	TWIST1	0.22897	-0.0436583	-0.308001	-0.000970957	0.0726209	-0.159108	-0.0128302	-0.0474443	-0.0595985	-0.0442824	-0.113769	-0.0375238	-0.101085	0.100037	0.176832	0.0230874	0.039904	0.103003	0.0144584	-0.0675061	0.116243	-0.0645316	-0.0662761	0.223619	0.0179156	0.0834342	0.0454036	0.196679	-0.0449027	-0.208058	0.129428	-0.0610774	-0.130924	-0.0354866	0.0458081	0.0514646	-0.0281063	N/A	N/A	N/A	N/A	N/A	N/A	N/A	N/A	N/A	N/A
NM_000475	no	NR0B1	-0.58306	0.0713878	0.33668	-0.278438	-0.39536	0.30698	0.109371	0.147778	-0.111219	-0.218441	0.257462	0.0645955	0.755932	0.571417	-0.219086	-0.552065	0.226063	-0.0676423	0.461701	0.0612813	0.0704663	-0.0351545	-0.346115	-0.199483	-0.195051	-0.126401	-0.0977821	0.0209486	0.345491	-0.481727	0.0375833	0.192186	0.420738	-0.222279	-0.0868709	-0.343928	-0.155168	N/A	N/A	N/A	N/A	N/A	N/A	N/A	N/A	N/A	N/A
NM_000476	yes	AK1	0.0963322	0.0894835	-0.0207865	0.111903	0.145109	0.0989559	0.0320106	-0.136891	-0.0115061	-0.10288	-0.078295	-0.0126582	-0.000783278	0.0318423	0.0179839	-0.0289385	0.114741	-0.198107	0.0958635	-0.0933686	-0.146315	-0.171399	0.0632602	-0.0447982	0.0828935	0.144702	0.00532188	-0.252062	0.196101	0.11271	-0.0700229	-0.112337	0.329313	-0.0714279	0.206896	-0.24015	0.0728188	-0.0101947	0.0258491	0.0027674	-0.0604149	-0.064515	0.000785856	0.075067	0.00953837	-0.0507259	0.0227911
NM_000477	no	ALB	N/A	N/A	N/A	N/A	N/A	N/A	N/A	N/A	N/A	N/A	N/A	N/A	N/A	N/A	N/A	N/A	N/A	N/A	N/A	N/A	N/A	N/A	N/A	N/A	N/A	N/A	N/A	N/A	N/A	N/A	N/A	N/A	N/A	N/A	N/A	N/A	N/A	-0.426313	-0.0578249	0.287715	-0.143318	-0.120385	0.105252	0.21731	-0.420453	0.17635	-0.183338
NM_000478	yes	ALPL	0.145401	-0.0447802	-0.0950136	-0.50252	-0.0820747	-0.13634	0.0523725	-0.0689199	-0.191103	-0.0401794	0.0499879	-0.0167868	-0.0509524	0.224416	-0.024747	-0.0531813	0.0525441	0.305351	-0.0291066	-0.0281584	-0.0247946	0.0725699	-0.000735391	0.140241	0.0360149	-0.104309	0.00274219	-0.298959	-0.353306	0.243093	0.468122	0.0720099	-0.0550943	0.152329	-0.34865	-0.064527	0.0958729	0.0729599	-0.00333868	-0.167167	0.281727	-0.169677	-0.178833	-0.152836	0.20118	0.0558705	0.0961223
NM_000479	no	AMH	-0.0821223	-0.116475	0.139342	0.099551	-0.359648	0.00466623	0.289843	-0.196938	0.130379	0.226433	0.0742967	0.0148045	-0.150171	-0.278091	0.0700691	-0.129485	-0.0313939	-0.0578917	-0.150049	-0.00823611	-0.133241	0.133883	-0.0999493	0.0126587	0.0331388	0.239182	0.00848422	0.408074	1.1276	1.10923	-0.262852	0.0203322	-0.304635	0.15189	0.311121	-0.12745	-0.545443	-0.0304241	-0.134868	-0.226734	0.036799	0.0853148	0.0750849	0.040374	0.122512	-0.0208226	0.105681
NM_000480	no	AMPD3	-0.167598	0.273802	0.0178839	0.0421984	-0.20883	-0.0331864	0.0837651	-0.149594	-0.00485509	0.140458	0.179335	0.0412193	-0.0532935	0.274344	0.224059	-0.399223	0.319494	0.0810794	-0.138186	0.172884	0.0741202	-0.122231	0.144426	0.233485	-0.185469	-0.243626	-0.0587369	0.566918	0.16313	-0.91238	0.393471	0.126888	-0.891709	-0.156562	-0.415642	0.187483	-0.0175721	-0.0392374	0.148946	0.0131572	0.238249	-0.0968398	0.228074	-0.0547127	-0.594578	-0.165083	-0.598363
NM_000483	no	APOC2	0.104601	-0.237648	0.250385	-0.154949	-0.179716	0.00821662	0.177045	0.101976	0.0245134	-0.00049228	-0.185566	0.105477	-0.0084823	-0.000965187	0.0646525	0.0550029	-0.0862405	0.122074	-0.248284	0.142826	-0.00420872	-0.00855149	0.207478	-0.0901203	-0.116082	0.0137045	0.036199	0.0090793	0.0234247	0.0941736	-0.125259	-0.183476	0.0879888	0.405003	0.404638	-0.167074	-0.0623632	-0.0194154	0.04025	-0.0477875	0.0786513	-0.257479	0.075109	-0.0360189	0.216482	-0.144757	0.0392627
NM_000486	no	AQP2	-0.491133	0.141271	-0.0351654	0.167648	0.00538337	-0.0475855	-0.033134	0.131147	0.0512083	-0.0927222	0.206859	0.0305999	-0.0132005	0.0418782	0.0386648	0.224259	0.140921	-0.0983666	-0.0181743	0.170267	-0.0642202	-0.219107	0.0276061	-0.051502	-0.203978	0.0794989	-0.0705792	0.0135419	0.132987	-0.148161	-0.107844	0.281488	-0.0558462	0.0163562	-0.0710635	0.125477	0.0890013	0.0774211	-0.0302672	-0.0270433	-0.0250922	0.22118	0.185349	-0.0273801	-0.0433344	-0.00875564	0.0384648
NM_000488	no	SERPINC1	0.659912	-0.0802049	-0.0719156	0.138527	0.809155	-0.471012	-0.244083	0.0974944	0.112755	0.57284	0.0410463	-0.165688	0.0747425	0.0559946	-0.130805	-0.346329	0.415905	-0.322368	-0.162377	-0.0626412	-0.339864	0.0552538	-0.203329	-0.013622	-0.246937	-0.100609	0.222686	-0.0490728	0.0182956	-0.171321	0.210692	0.32185	-0.437141	-0.443785	-1.03241	0.917129	0.129456	0.0664786	0.0892757	-0.0851259	0.0574474	-0.0438719	0.0822647	-0.0638151	0.202955	-0.043887	0.135785
NM_000491	no	C1QB	0.0983299	-0.628701	0.068838	0.104439	0.360556	-0.0633891	-0.302567	0.0557982	0.294918	-0.171269	0.0377101	-0.270506	0.230196	-0.128363	0.143075	0.10228	-0.195221	0.145523	-0.105128	0.24676	-0.0214921	0.0883398	0.371868	-0.383264	-0.0881113	-0.0230979	0.148701	-0.517852	0.426035	-0.605433	0.219794	-0.30279	0.479454	-0.376873	0.0442752	0.564282	0.408974	0.068186	0.0198082	-0.00992792	-0.0926106	-0.0570524	0.272017	-0.0646484	-0.163546	0.0764997	-0.167922
NM_000492	no	CFTR	0.724926	-0.579675	-0.132382	-0.318426	-0.407613	0.0215026	0.330782	-0.465739	0.205618	0.241887	-0.0726294	-0.182336	-0.433539	0.0756796	0.282696	0.0540806	-0.0197928	-0.469716	0.595392	0.358645	0.0418843	-0.446171	-0.377699	0.0708905	0.130421	-0.636599	-0.0670551	0.280338	0.272521	0.407454	-0.945658	0.0918564	0.177997	0.0933886	0.137615	-0.136085	-0.0274511	-0.0247899	-0.0261786	0.312006	1.05715	-0.0801512	0.419729	-0.0071115	-0.171185	-0.114108	-0.197862
NM_000493	no	COL10A1	-0.0105804	-0.158298	0.136783	-0.0240679	0.153492	0.142304	-0.0110952	-0.111451	0.149926	0.0254184	-0.107408	0.213838	0.213349	0.141681	-0.134435	-0.199823	-0.0234046	0.416543	0.0266215	-0.0947565	0.0212344	-0.043847	-0.0690951	-0.190668	0.0816091	0.069491	0.035303	0.116862	-0.152106	0.169162	-0.0232715	0.027264	0.0460642	-0.152339	0.126731	-0.150502	0.0382514	-0.211768	0.212048	0.210874	-0.0366659	-0.211867	0.895698	0.037177	-0.12837	0.426036	-0.217254
NM_000494	no	COL17A1	0.375705	1.7623	0.121116	0.377724	-0.208509	0.371914	0.153249	-0.161875	0.517559	-0.227367	-0.0639949	-0.125327	-0.610004	-0.119563	0.108286	-0.373278	-0.64178	0.192784	-0.303371	-0.464077	0.0116674	-0.272928	0.553752	-0.13593	0.0800072	1.9684	0.161142	0.170066	-0.185207	0.0858462	0.0470469	0.171626	-0.165827	-0.0236612	0.446127	-0.689804	-0.368076	-0.0571895	-0.00970341	-0.0853581	0.0462892	-0.2264	-0.0640768	-0.00140961	0.086546	-0.00747065	-0.0341114
NM_000496	no	CRYBB2	N/A	N/A	N/A	N/A	N/A	N/A	N/A	N/A	N/A	N/A	N/A	N/A	N/A	N/A	N/A	N/A	N/A	N/A	N/A	N/A	N/A	N/A	N/A	N/A	N/A	N/A	N/A	N/A	N/A	N/A	N/A	N/A	N/A	N/A	N/A	N/A	N/A	-0.109663	-0.867183	-0.00242013	-0.127671	-0.0920525	-0.116551	0.00688951	-0.17727	0.0243674	-0.140365
NM_000498	no	CYP11B2	-0.248437	-0.0507695	0.396321	-0.405187	0.938577	-0.888397	0.545719	0.262032	0.548638	0.477439	0.0743064	-0.764629	-0.314289	0.216633	0.20406	-0.261733	-0.633671	0.21831	-0.0829587	-0.35653	0.0398316	-0.0459638	-0.0787102	0.565832	0.0026422	0.0362745	-0.0443452	-0.0232686	0.419804	-0.141176	-0.705405	0.526028	0.434482	0.141358	0.226381	-0.346062	0.105847	-0.0788757	0.0112574	0.0536121	0.0142825	0.0823613	-0.355701	0.151378	0.147518	-0.142311	-0.189144
NM_000499	no	CYP1A1	0.0365123	0.115558	-0.149044	-0.120824	-0.0849871	-0.0304796	0.109529	0.0920308	0.192648	-0.153866	-0.028061	-0.00976953	-0.197833	-0.0386698	0.193955	-0.178696	0.088304	0.100395	-0.0341506	-0.0848526	-0.124862	0.0562544	-0.0206883	-0.0194769	-0.0472704	0.183088	0.0608644	0.237318	-0.0719876	0.0436178	-0.0992833	0.16281	-0.121873	0.169252	-0.0527389	0.426661	-0.0251574	-0.0475601	-0.0528685	-0.0754599	-0.10435	-0.239411	0.319077	-0.0564449	0.273208	-0.0708075	0.0120228
NM_000502	no	EPX	N/A	N/A	N/A	N/A	N/A	N/A	N/A	N/A	N/A	N/A	N/A	N/A	N/A	N/A	N/A	N/A	N/A	N/A	N/A	N/A	N/A	N/A	N/A	N/A	N/A	N/A	N/A	N/A	N/A	N/A	N/A	N/A	N/A	N/A	N/A	N/A	N/A	0.222482	-0.0609741	-0.540811	-0.308259	0.174487	0.814829	-0.444203	0.231761	-0.0709632	-0.312952
NM_000504	no	F10	-0.0354395	0.0319486	0.0435486	-0.241068	0.0448361	0.0453416	0.135375	-0.117327	0.162128	-0.0466088	-0.0229203	-0.0781796	0.123517	0.27317	-0.0438601	-0.0685886	0.0969397	-0.0482291	0.0439453	-0.127988	-0.0654099	-0.0882158	0.0106092	0.0672676	-0.00761626	-0.0124821	0.120979	-0.0100127	-0.00271617	0.146003	0.0206939	-0.136021	0.0747355	-0.00716254	-0.0755999	0.0103786	-0.00106881	-0.2067	0.0997606	0.0953018	0.0068161	-0.111339	0.256329	-0.00649408	-0.00299404	0.0984892	0.0671643
NM_000505	no	F12	-0.0424192	0.105898	0.104246	-0.0407052	0.0552214	-0.0269796	0.0196871	0.034122	-0.0136703	-0.0481115	0.0362144	-0.110692	0.0952995	0.00956823	0.0348539	0.0188082	0.0287144	0.0250429	-0.0696669	-0.0841824	0.0673746	0.0460231	-0.0795606	0.00084482	-0.0513735	-0.0470538	0.0419663	0.0878582	-0.0148825	0.167873	-0.104118	0.0308433	-0.027865	0.122685	-0.36922	0.50269	-0.023043	N/A	N/A	N/A	N/A	N/A	N/A	N/A	N/A	N/A	N/A
NM_000506	no	F2	-0.245224	-0.0223247	-0.2385	0.171748	-0.442229	-0.302086	0.2041	0.4849	-0.118036	0.118159	-0.168868	-0.14202	0.534328	-0.139331	0.453413	-0.0912122	0.144668	0.304565	0.108793	0.0695189	0.0768975	-0.0645982	0.224965	-0.122684	-0.269926	0.144022	-0.184692	0.0281365	0.0867858	0.261912	-0.0719283	-0.312406	-0.0366862	0.29472	0.255361	-0.0905561	-0.325295	0.0797374	-0.151698	0.10699	0.000580913	-0.174621	-0.0506279	0.12726	-0.321732	0.0281156	0.45866
NM_000507	no	FBP1	-1.05145	0.760874	0.253321	0.624044	0.338996	0.105618	-0.290682	-0.312635	-0.596982	0.195225	0.173665	0.375668	-0.67216	0.457594	0.172	0.114147	-0.380821	-0.456144	-0.193398	0.328332	-0.217295	0.417644	0.504369	-0.606677	0.432954	0.00476893	-0.0951574	0.10526	0.174452	0.00401563	0.0594824	-0.252275	-0.130662	0.544095	0.409381	-0.268956	-0.697853	0.103301	-0.137129	0.0249842	0.00129928	-0.347412	0.210463	-0.192317	0.0441919	-0.123287	0.0545732
NM_000508	no	FGA	0.683668	-0.319952	1.43905	-0.282206	0.171617	0.247011	-0.00269141	-0.277424	-0.00266171	0.231845	-0.88478	-0.133478	-0.449513	-0.487492	0.0206156	0.452768	-0.272857	-0.380714	-0.514658	-0.167735	0.0314699	0.0663316	0.820526	0.333434	-0.0791298	-0.0227282	0.00591005	-0.0546967	-0.330869	0.124242	0.139334	0.00275666	0.374377	-0.415767	-0.737998	0.254198	0.0212468	-0.0379707	-0.176982	-0.108932	0.223967	0.0221852	0.0367822	-0.0879364	-0.136733	-0.209163	0.0260844
NM_000512	yes	GALNS	N/A	N/A	N/A	N/A	N/A	N/A	N/A	N/A	N/A	N/A	N/A	N/A	N/A	N/A	N/A	N/A	N/A	N/A	N/A	N/A	N/A	N/A	N/A	N/A	N/A	N/A	N/A	N/A	N/A	N/A	N/A	N/A	N/A	N/A	N/A	N/A	N/A	0.119221	-0.0161294	-0.00764692	-0.0237855	0.021941	0.247075	-0.0539131	-0.175241	0.135249	0.0429842
NM_000517	no	HBA2	-0.11148	0.110991	-0.010766	-0.177162	-0.0813493	0.00543233	-0.0134942	0.00536051	0.0179253	0.366976	-0.0978181	-0.084994	-0.139597	-0.0834669	0.135767	-0.0181396	-0.0282014	0.0153157	0.0414098	0.079968	-0.18235	-0.0309673	-0.0349138	0.228017	0.07404	0.0311141	0.0912882	0.264628	-0.130387	-0.0931443	0.426077	-0.0753346	-0.0775	0.135822	-0.132901	-0.156288	0.0272652	0.0720098	-0.230003	0.0497987	-0.0816097	0.115561	-0.0133171	0.0436531	-0.109873	-0.0391301	-0.0740709
NM_000518	no	HBB	-0.0855897	0.0597857	0.0405664	-0.20672	0.0215046	-0.0150121	0.139584	-0.0317372	0.0531115	-0.269833	0.0367446	0.00357801	0.0750005	0.12111	0.0584151	0.0747134	-0.0240415	0.189864	0.194887	-0.124303	-0.0995113	0.0016133	0.0796598	-0.207324	-0.237072	-0.0980955	0.120706	-0.103807	0.00961302	0.195604	0.0169194	0.214602	-0.0942777	-0.139441	-0.060497	0.193786	-0.452607	-0.09297	0.0140934	0.0252385	-0.0352078	-0.0719926	0.0462972	-0.101088	0.0193128	-0.0604813	0.123806
NM_000519	no	HBD	0.211788	0.0465309	-0.262557	-0.0284708	-0.0205646	-0.0273384	-0.0171169	-0.118038	-0.0155964	0.133983	-0.0688911	0.0602067	-0.028565	-0.175609	0.0109479	0.187391	0.118802	0.470267	0.139373	-0.0791866	0.0276085	-0.0873158	-0.0332589	0.014599	0.108404	-0.0664346	-0.319199	-0.0908675	-0.0791483	-0.618187	0.83811	0.255915	-0.482885	0.190058	-0.234437	0.133995	-0.0826512	0.186667	-0.0952286	-0.116292	0.114692	-0.0820811	0.0252567	-0.120321	0.101545	-0.207727	-0.0677315
NM_000520	no	HEXA	0.0721931	0.0495952	0.00301692	-0.0645633	-0.104303	0.0259856	0.0586604	-0.0234029	0.141914	-0.0745151	-0.119873	-0.182734	-0.0171683	0.0928347	0.126191	-0.0312943	0.0145848	0.080312	0.241263	0.129633	0.0628832	-0.23249	0.007725	0.0797795	-0.0606539	0.0660861	0.131878	-0.337375	0.555835	0.298219	-0.772939	0.081277	0.294686	-0.385524	0.324331	-0.0131309	-0.0410754	-0.110303	0.0789778	0.0738298	-0.0545957	0.016559	-0.120546	-0.0173518	0.0237494	0.0593548	-0.0306923
NM_000522	no	HOXA13	-0.250601	0.379283	-0.00869588	-0.102138	0.354758	-0.237968	0.223253	-0.126643	0.113996	-0.310302	0.0405927	0.0343679	-0.372628	-0.0429901	0.665398	0.0162512	0.206998	0.239262	0.0816283	-0.151803	-0.0871108	0.0752415	-0.0995475	-0.969511	0.222648	0.359856	0.000992679	0.137716	0.200769	-0.3766	0.0320537	-0.0026144	0.160581	0.137722	-0.512872	0.305815	0.202464	0.139784	-0.0961348	-0.104307	-0.110307	0.105455	0.125026	0.0777826	0.373717	-0.19711	-0.200811
NM_000523	no	HOXD13	-0.0676299	0.201462	-0.0144692	0.11031	-0.0156876	0.0831844	-0.186267	0.109815	0.0960443	0.00859736	-0.114349	-0.0808123	0.0199577	-0.045839	-0.00190475	0.0752493	0.0475963	0.183454	-0.0302198	-0.0409358	0.0518098	0.0291887	-0.0238006	0.0733837	0.153906	0.11112	-0.138321	-0.363621	-0.366802	0.407267	0.292756	-0.0184551	-0.183864	0.285583	-0.26352	0.0471945	-0.170939	0.0261076	-0.0543838	-0.00872225	-0.203509	-0.0597864	0.0348491	-0.117375	-0.200904	0.136504	-0.0487518
NM_000526	no	KRT14	0.0210164	-0.188341	0.0753106	0.000420339	0.0133983	0.0179683	-0.0338205	0.0425453	0.086984	-0.0141229	-0.0873605	0.0835984	-0.0411804	0.0779523	-0.0148213	-0.00772189	0.0766545	-0.012925	0.00374319	0.00422069	0.0852137	-0.0141256	-0.0105947	0.0729819	0.1051	-0.116653	0.0115478	0.0628698	-0.0612265	-0.282655	0.135502	-0.0426221	0.0854344	0.0944049	0.0424865	-0.123348	0.0553583	-0.0293358	0.185686	0.949928	0.00322166	-0.0233996	-0.261314	-0.214117	0.0927095	-0.45317	0.01029
NM_000527	yes	LDLR	-0.150425	0.0137792	0.128983	-0.141338	0.136827	-0.0288709	-0.0253489	0.0182417	-0.154152	0.339311	-0.0466759	0.137108	0.0953644	-0.0679505	-0.26235	-0.105973	0.195153	0.0995684	0.216948	-0.0571008	0.32615	0.0029094	-0.138553	-0.0767604	-0.614568	0.125051	-0.113389	0.631346	-0.287966	-0.332019	0.189603	-0.0792706	-0.117342	0.175561	0.497953	0.350631	-0.388555	-0.130871	-0.0266814	0.120821	0.064581	0.115434	-0.179257	0.0172134	-0.000147649	-0.132583	0.210083
NM_000528	yes	MAN2B1	0.113022	-0.144531	0.0301313	0.0170027	0.00167688	-0.0669268	-0.0222022	0.0176835	-0.032814	-0.0786914	-0.0570127	0.00540824	-0.439929	0.0834448	0.0591406	0.0414331	0.149008	-0.0101432	0.0954054	-0.00223346	-0.0151206	-0.0265179	0.0858604	0.0572232	0.0990315	0.0873529	-0.26967	-0.218755	0.0480562	0.0184625	-0.114165	-0.0201939	0.186581	0.0248688	-0.0571414	-0.150873	0.234386	-0.00818802	-0.0180522	0.0576306	-0.0306428	0.0783525	-0.035755	-0.0052575	0.00599466	-0.0511252	0.00134114
NM_000529	no	MC2R	0.071503	-0.00662127	-0.104698	-0.0795619	-0.103329	0.00645385	0.00770992	-0.0982699	-0.153867	0.0454382	-0.0898292	-0.0641009	0.018771	-0.170267	0.011856	-0.0272473	0.0654411	0.00638538	0.0802002	0.0341232	-0.11999	0.0107757	-0.0497335	0.0838802	-0.0884927	-0.105619	-0.024195	0.165973	0.348961	-0.172524	0.616262	-0.339444	-0.037567	0.20987	-0.0181256	-0.26594	-0.106931	-0.0519822	-0.134715	0.210718	0.0309201	0.0212085	1.05534	0.032058	0.216129	-0.0257858	-0.275586
NM_000530	no	MPZ	-0.297027	0.200815	-0.284866	-0.0362469	0.162075	-0.268292	-0.0515638	0.0551076	-0.606884	0.215968	-0.366158	0.535085	0.290514	0.296783	-0.219041	-0.208728	0.190842	-0.0836871	-0.0654802	-0.00769715	0.14046	0.0201819	0.0387764	-0.149916	-0.228895	0.102874	-0.0101846	0.161415	-0.573137	-0.438495	0.583481	-0.282612	0.39411	0.443733	-0.111961	-0.156856	0.504089	-1.05681	0.125401	0.262745	1.02171	0.446007	0.393742	0.258859	-0.0395392	-0.208496	-0.0545545
NM_000531	no	OTC	0.0548483	-0.0383855	0.544413	-0.238886	-0.0247468	-0.0650837	-0.014813	-0.0734645	0.198049	-0.0699831	-0.0973419	0.26571	-0.0661239	-0.067196	-0.448699	0.0560542	-0.0622912	-0.391004	-0.149097	-0.0380744	-0.0615029	0.301462	0.237886	0.0442915	0.0780477	-0.0649404	-0.0934328	-0.280893	-0.126251	-0.0601876	0.161395	0.294788	0.091197	-0.547717	0.311827	-0.0683221	0.279364	-0.0404993	0.00679683	-0.256198	0.241808	-0.0763269	0.128366	0.269457	0.228803	-0.11392	0.300909
NM_000532	yes	PCCB	N/A	N/A	N/A	N/A	N/A	N/A	N/A	N/A	N/A	N/A	N/A	N/A	N/A	N/A	N/A	N/A	N/A	N/A	N/A	N/A	N/A	N/A	N/A	N/A	N/A	N/A	N/A	N/A	N/A	N/A	N/A	N/A	N/A	N/A	N/A	N/A	N/A	-0.00197151	0.059092	0.0362048	-0.0223071	0.0549432	-0.0811747	-0.0237138	0.127214	-0.0125148	-0.00785912
NM_000533	no	PLP1	-0.169929	0.058928	0.534414	1.07234	0.992164	-0.0228606	0.315184	0.510527	0.0763293	-0.17069	0.322129	0.0760779	-0.480885	-0.218903	-0.0214721	-0.117913	0.237795	-0.154683	-0.342524	-0.0985323	0.00350828	0.446139	-0.102496	-0.129733	0.0173063	-0.358754	-0.280426	-0.000952331	-0.0873557	-0.372042	-0.28939	0.0860107	-0.109335	-0.924546	-0.354134	1.20991	-0.273445	-0.0536198	0.0351177	0.0100403	-0.14584	0.132172	-0.0129919	-0.155896	0.142852	0.0322475	0.126937
NM_000535	no	PMS2	N/A	N/A	N/A	N/A	N/A	N/A	N/A	N/A	N/A	N/A	N/A	N/A	N/A	N/A	N/A	N/A	N/A	N/A	N/A	N/A	N/A	N/A	N/A	N/A	N/A	N/A	N/A	N/A	N/A	N/A	N/A	N/A	N/A	N/A	N/A	N/A	N/A	0.115039	0.109507	-0.0060416	0.0858897	0.255222	-0.107995	-0.0800434	-0.0910728	0.00874255	0.11982
NM_000536	no	RAG2	-0.63027	0.398568	-0.332642	0.868936	-0.118848	0.18648	0.212108	-0.572255	-0.451737	-0.242673	0.808391	0.255032	-0.19247	0.097853	0.0487857	-0.0856784	-0.248313	-0.203323	-0.410204	0.277299	0.176779	0.233477	0.196508	-0.346536	0.134003	-0.102351	0.0565089	-0.171928	0.49033	0.182359	-0.581531	-0.64181	-0.434221	0.26793	0.970109	-0.163101	-1.12463	0.0345676	-0.0753596	-0.00457413	-0.0763977	0.102684	0.214806	0.0131334	0.0932625	-0.138625	-0.091801
NM_000537	no	REN	-0.107369	0.110355	0.132944	-0.0979296	0.163786	-0.0716225	0.127989	-0.0690897	-0.221372	-0.164756	-0.0745125	0.10326	0.169472	0.154927	-0.106632	0.0298448	-0.0771226	0.172866	0.0568111	-0.0844006	0.0880727	0.0282807	0.0195224	-0.0568075	-0.00743663	0.0114927	0.115251	-0.564211	-0.460615	0.0823345	0.340267	0.220347	0.244966	-0.224477	-0.0429814	-0.0992043	-0.0746284	0.103822	-0.0311189	0.0497233	0.046089	0.0125726	-0.166969	-0.166107	0.155238	-0.158431	0.0388549
NM_000538	no	RFXAP	-0.00543501	0.136316	-0.465328	-0.0533174	0.169232	-0.115344	0.476226	0.0980297	0.0405766	0.115671	-0.0997485	0.0389208	0.310155	0.499123	0.360949	-0.272556	-0.307075	0.19095	-0.0426193	-0.0886433	-0.249933	0.271954	-0.0266063	0.413116	-0.410637	-0.0115929	-0.0625661	0.200199	-0.272794	0.525918	-0.129674	-0.185169	0.357181	0.193947	0.26469	-0.412854	0.114362	-0.0212998	0.117367	-0.103197	-0.139611	0.0287669	-0.0550562	0.228233	0.418274	0.134037	0.00694117
NM_000539	no	RHO	-0.330797	0.039489	-0.0403565	-0.0635905	0.20959	-0.0860521	-0.0711516	-0.145599	-0.010851	0.135652	0.0405751	0.10477	-0.0197145	-0.0646754	-0.0660372	0.0126493	0.220323	0.227189	0.00466988	0.17176	0.109315	0.172689	0.11097	0.247585	-0.183465	0.0506266	0.308651	-0.268492	-0.116347	-0.0509148	0.202198	0.0685235	-0.339689	0.00257243	0.256784	-0.0491778	-0.123357	0.0192859	0.0318241	-0.0902588	0.122408	0.0566289	-0.131893	0.266561	-0.169544	-0.111619	0.266624
NM_000541	no	SAG	-0.566761	0.504789	-0.157769	-0.356223	0.152916	0.488287	-0.527766	0.0915263	0.489795	0.175333	0.435393	-0.634666	0.000231314	-0.0938651	-0.0161674	-0.0241354	-0.112726	0.366059	0.124331	0.184875	-0.346727	-0.257935	-0.0712386	0.230442	-0.0942727	0.193709	-0.0293272	1.04704	-0.812312	0.681724	-0.937661	0.109608	0.156905	-0.237106	0.0978399	-7.89713e-05	0.298064	-0.101291	0.237238	-0.0732365	-0.14207	-0.0907307	0.40948	-0.0575063	-0.278591	0.284607	0.30708
NM_000542	no	SFTPB	N/A	N/A	N/A	N/A	N/A	N/A	N/A	N/A	N/A	N/A	N/A	N/A	N/A	N/A	N/A	N/A	N/A	N/A	N/A	N/A	N/A	N/A	N/A	N/A	N/A	N/A	N/A	N/A	N/A	N/A	N/A	N/A	N/A	N/A	N/A	N/A	N/A	-0.101556	0.00559045	0.00806267	0.0212883	-0.055148	0.0714484	0.0522181	-0.137033	0.0828909	-0.0533363
NM_000545	no	HNF1A	0.0615234	-0.0740968	-0.101665	-0.0360291	-0.00187031	-0.0556895	-0.00430913	-0.0903276	-0.0651041	-0.0224975	-0.015745	-0.0185206	-0.00372742	0.0722268	0.0501121	-0.0130408	0.0785938	0.0686398	-0.1204	-0.0104467	0.0494007	0.00244438	0.056355	0.0836546	0.0269606	0.0507198	0.0840503	-0.0218495	0.0746442	-0.0832277	-0.0197642	-0.000708552	-0.0406887	0.0299986	0.0195037	0.000997179	0.0280966	N/A	N/A	N/A	N/A	N/A	N/A	N/A	N/A	N/A	N/A
NM_000549	no	TSHB	-0.0656104	-0.100464	0.00128594	0.0608432	-0.127603	0.0286263	-0.0333407	0.0853439	-0.135432	0.00235602	-0.0704656	-0.0955735	0.215409	0.0802975	0.126232	-0.15688	0.0763875	-0.0674998	-0.0243125	0.0625009	0.0823155	0.0688287	-0.119591	0.0442457	0.0140826	-0.0119862	-0.0347722	-0.0756959	-0.184878	0.145405	0.300434	-0.075035	-0.0983701	0.0593328	-0.466353	0.390884	-0.114219	0.303322	0.0540243	1.27676	0.634172	0.137775	0.0908949	-0.315182	0.352397	1.01875	1.60311
NM_000550	no	TYRP1	0.178101	0.345001	-0.352844	0.869373	0.196259	0.13484	-0.0840531	-0.0618181	-0.0105245	-0.23722	0.241012	-0.07864	-0.119953	0.0927012	-0.095899	0.23624	-0.112805	0.31109	-0.221803	0.196083	0.0754112	-0.279545	0.132033	-0.165429	0.464886	0.184972	0.0594705	-0.417629	-0.0130046	0.132407	-0.480148	0.0992794	-0.317557	-0.525258	0.0967202	0.19277	-0.613945	0.193307	-0.107145	-0.0349374	-0.0272363	0.122355	0.197217	0.0788556	0.160497	-0.0592067	0.116753
NM_000552	no	VWF	0.0937957	0.0379892	-0.10362	0.0502641	-0.0122889	0.0423696	-0.143297	0.060446	0.00127025	0.0270765	0.0341804	-0.0272153	0.0472017	-0.0531782	0.139378	-0.340936	0.112033	0.117425	-0.259354	0.00685409	0.228143	0.136588	0.269438	-0.262294	0.150078	-0.164571	-0.15014	0.0042016	0.0357018	0.171875	-0.210936	0.109588	0.0490679	0.0638926	0.182853	0.0921086	0.070219	-0.0248563	0.0288882	-0.199912	0.0922724	-0.0478925	-0.0333356	-0.0754053	0.0198229	0.0505081	0.0094055
NM_000553	no	WRN	0.0919461	-0.0855424	0.124575	0.0334361	-0.0215993	0.00403669	0.0189089	0.00803159	-0.00862393	0.262071	-0.00606014	-0.0800722	0.0892623	-0.00769572	0.107676	0.0279889	-0.0832086	-0.028165	0.0185254	0.0123757	-0.0288858	0.0425883	0.0927659	0.0152623	-0.0203794	-0.107327	0.00680398	0.182661	0.0522375	-0.136991	-0.0173758	-0.112658	0.0209078	0.113887	0.11843	-0.288654	0.0519096	0.0303209	-0.0440356	-0.162074	-0.0225143	0.00477463	-0.0264087	0.0953743	-0.0153776	-0.00196629	0.0305241
NM_000554	no	CRX	-0.714792	0.254026	-0.123911	-0.365205	-0.569348	0.123338	0.144217	-0.110634	0.0151687	0.185763	0.219411	-0.117729	-0.235435	-0.0508289	-0.198225	0.31651	-0.0178629	-0.160658	-0.105686	0.0793385	-0.182779	0.187551	-0.267213	0.126733	-0.249511	0.0552894	-0.221356	-0.190426	-0.344751	-0.339895	-0.0637294	0.180426	0.0166126	-0.0879861	0.0374088	0.190801	-0.287865	0.016756	0.0107873	0.0241175	-0.0934081	-0.0672576	0.179424	0.0594353	0.0489471	0.00904314	-0.0133293
NM_000557	no	GDF5	0.00262915	-0.0198128	0.00993751	0.0231452	0.0747702	-0.138062	0.0924253	-0.0419609	-0.117885	-0.0655417	-0.0015142	-0.0565752	-0.0190876	0.0547785	0.150584	-0.0377437	-0.0372596	-0.00806165	0.00852007	0.0809466	9.41882e-05	0.106115	0.0132983	-0.0778984	-0.0540861	0.0389631	0.0186528	0.295168	-0.0729092	-0.0944298	-0.0669734	-0.0624577	0.0301163	-0.023049	0.0122367	-0.183861	0.109897	0.0141997	0.0450707	-0.0139229	0.0272404	-0.000959408	0.158943	-0.154257	0.0432789	-0.00141426	0.0286745
NM_000558	no	HBA1	-0.0908324	-0.196499	0.0778697	-0.495553	-0.00664706	-0.0932844	-0.0315788	0.072664	0.0285149	0.284076	0.0198314	0.0877504	-0.107935	-0.0859624	-0.0414838	-0.0334618	0.0148802	0.281482	0.0462965	-0.0270054	-0.153925	0.178456	-0.0239848	0.0976841	0.125031	0.0533742	0.0751535	-0.180128	-0.365834	0.110307	0.203316	0.186162	-0.0572808	-0.299192	-0.104328	0.116681	-0.148906	0.06157	-0.263798	0.0806354	-0.102569	-0.00141765	-0.0274787	0.0746197	-0.0100229	-0.0238382	-0.0050007
NM_000560	no	CD53	-0.311423	0.655379	-1.39462	0.236016	0.393688	-0.179479	0.349442	-0.0710928	0.531261	0.110297	-0.061883	0.44709	-0.382071	-0.682294	-0.610118	0.119588	0.123649	-1.55853	0.0823518	0.316986	0.0999547	-0.158923	0.102479	0.150819	0.00504173	-0.158206	-0.1767	0.125911	-0.104798	0.126818	0.0713115	-0.14834	0.446877	0.674749	-0.151439	-0.213932	0.147033	0.0289938	-0.0849943	-0.173579	-0.0997028	0.114385	-0.096008	-0.0172575	0.113006	-0.0870232	0.697451
NM_000562	no	C8A	0.00951139	0.0758562	-0.115435	0.224674	-0.0138402	0.00686883	0.072552	-0.108903	0.000415044	0.183661	0.0711662	-0.0949778	0.067692	0.135828	-0.00758874	-0.0155098	-0.0153419	-0.213678	0.0622637	0.0923114	-0.193855	0.0375531	-0.110626	-0.0719088	-0.0298748	-0.0535717	0.0481822	0.0333015	0.255537	-0.0368237	0.273046	-0.34265	0.326376	-0.0827656	-0.00780962	0.301648	0.0709636	-0.31093	-0.138758	0.261012	-0.031998	1.86278	-0.140112	0.189701	0.0712825	-0.116974	0.261842
NM_000564	no	IL5RA	0.00703658	-0.301258	0.303502	-0.236332	0.0436694	0.0576834	-0.19372	0.0164047	0.167792	-0.184368	0.112161	-0.236785	-0.445623	0.207879	0.0330406	0.14154	0.113545	-0.0670091	0.149261	0.0285967	-0.200818	-0.10236	-0.0681933	0.0442179	-0.110213	0.376958	0.232061	-0.260623	-0.600629	1.43917	-0.535943	0.820258	-0.00584742	-0.447087	0.0911762	-0.0324436	-0.218163	-0.262196	0.0688628	0.0528062	-0.116162	0.0488016	0.0491037	0.105749	0.0695037	0.0544269	0.034864
NM_000567	no	CRP	0.457238	0.0578784	-0.462267	-0.398052	-0.148137	-0.165848	0.0455836	0.0527456	0.0806836	0.0493012	0.181222	-0.160081	-0.0949085	0.2325	-0.0167775	-0.233856	0.112633	0.0770359	-0.0532064	0.104486	0.117125	-0.00864771	0.0143317	0.0588805	-0.0197956	0.0385201	0.0809606	-0.0570221	0.142049	0.0912913	-0.131255	-0.0249984	0.261387	0.07547	0.0999827	0.143091	0.20877	-0.0118434	0.0225353	0.112242	1.1082	0.861025	-7.0785	0.580898	0.896945	0.0513106	-0.420533
NM_000572	no	IL10	0.400056	0.0268593	-1.01739	-0.0579553	0.123946	0.707294	-1.15707	-0.778754	0.00780362	-0.0258004	0.05408	-0.0390479	-0.0335642	-0.00839344	0.0344488	0.0780646	0.123077	-0.0258623	-0.578312	0.146246	0.0619833	0.0553743	0.0920857	0.122165	0.0769594	0.161605	0.0603357	0.570868	-0.480123	-0.278387	0.155738	-0.225102	-0.0403025	0.574184	0.201259	0.706727	0.0262358	0.0405412	-0.12285	0.0233505	-0.393277	0.0154718	-0.352568	0.0875229	0.303689	0.139921	0.0730049
NM_000574	no	CD55	0.374021	0.391227	-0.0794894	0.0233745	-0.0891217	0.148718	0.034546	-0.0516279	-0.121099	-0.0999655	0.0297309	0.155646	-0.293454	-0.0961876	0.434852	-0.095236	0.166521	0.120374	-0.0606812	-0.104738	0.165812	-0.140508	-0.00730508	0.0671438	0.183857	-0.120084	-0.100268	-0.14585	0.209087	0.681678	0.206228	0.0249332	-0.140432	0.150483	-0.238836	0.12303	0.0554477	-0.0624296	-0.278185	0.137058	-0.0858803	-0.161375	-0.220772	-0.0991947	-0.154589	-0.0568477	-0.143732
NM_000575	no	IL1A	0.36601	-0.101416	-0.518178	0.123812	0.228508	0.0653637	-0.0633018	-0.0805685	-0.721663	-0.560413	0.631061	0.677916	-0.309946	-0.851659	0.444483	-0.237241	0.0427285	-1.09552	0.0332321	0.00792939	0.375243	-0.320497	0.0146401	0.338329	-0.261747	-0.0774198	0.255219	-0.616399	0.564214	0.0483454	0.0392124	-0.275218	-0.130795	0.634648	-0.0500211	-0.669658	0.799935	0.0791356	-0.193411	-0.0196043	0.279868	-0.493185	0.552521	0.379852	-0.33649	0.047355	0.436056
NM_000576	no	IL1B	0.0108794	-0.102178	0.0705771	0.0409933	-0.174355	0.0494747	0.0507595	-0.0648056	-0.00528739	-0.0519243	0.0554872	0.0107065	0.115659	0.0109938	0.0319583	0.109059	0.112321	0.0734873	-0.0994201	-0.0969193	-0.159069	0.126479	-0.101326	0.196266	-0.00359942	0.0602629	0.0214868	-0.0792719	-0.283397	0.00361311	0.110858	-0.0999135	0.571947	0.00148667	-0.295979	0.289578	-0.256022	-0.0795981	0.0367464	0.113955	0.0749364	0.290097	-0.453749	-0.0409949	-0.330772	0.0826466	-0.215598
NM_000577	no	IL1RN	-0.766017	0.0683299	0.31271	-0.193955	0.205904	0.118031	0.212146	-0.108818	0.0395528	0.491118	-0.14035	-0.134548	-0.717755	0.0381857	-0.263855	-0.0805983	0.175647	0.266312	0.330815	-0.186322	0.16504	-0.119773	0.0071169	-0.0241042	0.150417	-0.390965	-0.133373	0.745922	0.0700292	-0.0272239	-0.366954	-0.563409	-0.218018	-0.612914	0.844637	-0.125113	0.220082	0.0565126	0.124112	-0.117968	0.312817	0.034842	0.446829	-0.20044	-0.255423	-0.397463	-0.293455
NM_000578	no	SLC11A1	0.0304758	-0.114277	0.0728492	-0.0297476	-0.0862591	0.0568142	0.0764728	-0.00263779	0.0177298	0.208539	-0.0825621	-0.0643498	-0.0908104	0.0568172	-0.12646	-0.0463866	0.0880656	0.084836	0.129308	0.0398067	-0.0163878	0.0324308	-0.0395511	0.10426	-0.00815876	0.00194526	0.0194669	0.29844	-0.142107	-0.0381696	0.0879504	-0.00869544	-0.0176271	-0.0817449	0.104715	-0.14116	0.104175	-0.011697	-0.0542841	0.156941	0.0269693	0.0730138	0.143327	-0.0229329	0.015893	0.163616	0.216638
NM_000582	no	SPP1	0.223793	0.0141875	0.142881	-0.076197	-0.119059	-0.0873626	0.137702	0.130575	0.406531	-0.285682	-0.401569	0.240743	0.418813	0.0941402	-0.129051	-0.0441404	-0.10059	0.00140364	-0.0948404	0.021307	0.0814309	0.17918	-0.107705	0.0772843	-0.0892085	-0.251815	0.144382	-0.14888	0.000927565	-0.106178	-0.0576587	0.236045	-0.226538	0.0577111	0.397572	-0.407536	0.255579	-0.00868955	-0.0100264	-0.177087	0.0452578	-0.0152564	0.0934293	-0.000610285	0.112262	-0.010274	-0.000766476
NM_000583	no	GC	N/A	N/A	N/A	N/A	N/A	N/A	N/A	N/A	N/A	N/A	N/A	N/A	N/A	N/A	N/A	N/A	N/A	N/A	N/A	N/A	N/A	N/A	N/A	N/A	N/A	N/A	N/A	N/A	N/A	N/A	N/A	N/A	N/A	N/A	N/A	N/A	N/A	0.100129	0.0573281	-0.360155	0.0315397	-0.368265	0.165252	0.0631223	0.135407	0.0658852	0.220793
NM_000584	yes	IL8	0.12257	-0.0352894	-0.116878	-0.0775555	0.139623	-0.0661395	0.0547213	-0.102703	0.0269235	-0.210026	-0.0709138	-0.0637217	0.158285	-0.0549364	0.0242546	0.024665	0.194229	0.00184706	0.194068	-0.0794863	0.0216377	-0.00470785	0.0641963	-0.0325535	-0.0380016	0.126621	0.0410134	-0.416191	-0.328982	0.270547	0.145522	0.874901	-0.300397	-0.541519	-0.276348	0.334933	0.0267789	-0.155135	-0.258037	-0.0493063	0.0715263	0.052374	0.133328	-0.0282699	0.427894	0.179245	-0.351231
NM_000586	no	IL2	0.0804065	0.0450995	-0.00213833	-0.221857	0.0890691	-0.0413539	-0.0041888	0.0229008	-0.0146467	-0.000647716	-0.00391012	-0.0117447	0.00572681	0.0387935	0.0362244	0.0512105	0.0209723	0.0718225	-0.086931	0.0184683	0.027966	0.011438	-0.0202962	0.0178955	0.000709743	0.0414346	-0.00150133	0.0611522	0.137304	-0.559651	0.22555	-0.0459158	-0.00324879	0.271398	-0.631453	0.607161	0.114915	0.238366	-0.134772	-0.0164099	-0.22931	-0.155479	0.0813033	-0.0213477	0.333955	-0.0786987	-0.187518
NM_000587	no	C7	0.0264031	0.103603	-0.111353	0.0396084	0.0278289	-0.0123806	0.0250152	-0.114119	0.11121	0.0345262	-0.0320128	-0.062884	0.107406	-0.0428937	-0.0620167	0.0330482	0.0379526	0.0369024	-0.0432047	-0.0808201	0.0240405	-0.0891611	0.0192065	0.0393521	0.0420586	0.0174396	-0.0649842	0.10442	0.137543	0.0824483	0.00654814	-0.197908	-0.0947337	0.0877167	0.113676	-0.064687	0.0640296	0.300585	0.0318657	0.0569488	0.0727988	-0.0700066	0.0260597	-0.0530054	0.0375213	-0.0477962	-0.0466446
NM_000588	no	IL3	0.337233	0.104079	-0.238717	0.210856	-0.381044	-0.093104	-0.277833	-0.0874049	0.0699101	0.0914866	0.27488	0.147342	-0.131824	0.134837	-0.0825898	-0.386716	0.101599	0.0377494	-0.025945	0.206264	0.0288795	0.0853119	0.0863397	0.0874755	0.00487515	0.0453274	0.0903577	-0.292129	0.0769491	-0.129805	0.0908491	0.296469	-0.141005	-0.383905	-0.0216542	0.0421122	0.163406	-0.0238207	0.0895543	0.0692993	-0.187427	0.0415648	0.0189834	-0.0264211	0.062468	0.0762503	-0.0511402
NM_000590	no	IL9	0.131162	0.699716	-0.0315081	-0.00619474	0.0172879	0.00465706	0.0395455	0.0198075	-0.0742405	-0.028702	-0.0363724	-0.062105	-0.0610651	-0.0114134	0.112814	0.0133987	0.078268	-0.0210688	-0.14954	0.00198323	-0.0289496	0.0315596	-0.0620852	0.0489398	-0.00720592	0.0298826	0.0453642	-0.26512	0.164642	0.132062	-0.0239847	0.304092	-0.262422	-0.0640794	0.105432	0.602622	-0.125124	-0.487699	0.228815	0.126789	0.00724889	-0.219959	0.295666	-0.0484926	0.205756	0.160991	0.341552
NM_000596	no	IGFBP1	-0.0698932	0.230694	0.0534236	0.0386932	0.0971357	0.201745	-0.111749	0.0172184	-0.117222	-0.0981943	0.196764	0.120841	-0.624074	-0.70404	-0.0433244	0.0165771	0.168656	0.0617063	-0.0103492	-0.105515	-0.0238749	0.323225	-0.123427	0.0301221	0.127861	-0.154717	-0.0126118	-0.0213264	-0.59025	0.0572508	0.376892	0.161695	0.136289	0.154234	-0.602905	0.437646	-0.0639109	0.0945653	0.0021353	-0.131505	-0.218944	0.259239	-0.282613	-0.0813232	-0.184916	0.144861	0.0532228
NM_000597	no	IGFBP2	0.0378517	-0.0613063	0.00997254	-0.0580084	0.0541421	-0.00819889	-0.0810764	0.0153171	-0.0864899	-0.00203278	0.0365663	0.0330181	-0.0413717	0.0203746	0.0258772	0.104031	0.0357904	0.174049	-0.0421037	0.022283	0.0507937	0.0552709	-0.00274699	0.000856569	-0.118073	0.0517654	0.0643257	-0.0645367	0.134489	-0.227408	0.0493534	0.0848702	-0.0813098	-0.274436	0.0354391	0.170746	-0.012122	-0.152129	-0.00231765	-0.0146095	0.0943242	0.0423702	-0.417667	0.00866523	0.0810004	-0.00412454	-0.0498614
NM_000599	no	IGFBP5	-0.27355	-0.0434795	0.034092	-0.276784	-0.144815	-0.223826	-0.118952	-0.537954	1.2691	0.013908	-0.609937	-0.11936	-0.53591	-0.509496	-0.431543	-0.281296	-0.0103416	-0.0576825	0.183279	-0.12948	-0.121219	-0.155136	0.268344	0.0725056	-0.135318	0.0317573	0.159841	-0.0886481	0.147589	-0.282007	0.0648685	0.0402397	-0.232775	0.360761	0.166027	0.173148	-0.254471	0.0488641	-0.0162769	-0.138385	0.0666352	-0.100009	0.0129462	-0.185343	0.0841856	-0.0942829	0.0315042
NM_000600	yes	IL6	0.0974609	-0.11874	-0.101237	-0.13668	-0.0882462	0.151425	-0.0572743	-0.010237	-0.444565	0.234469	0.0352166	-0.297153	0.0213657	-0.0272335	0.283826	0.438804	0.00717696	0.209551	0.279446	0.0912249	0.0961392	0.0267037	-0.192344	-0.320912	0.158031	0.0801637	-0.07645	0.0899985	-0.47141	0.417569	-0.222114	0.0755415	0.163655	0.0532268	-0.342676	-0.0111708	0.379228	-0.392012	0.529734	-0.0276966	-0.0363653	0.16548	-0.19717	-0.342772	0.331577	-0.423293	0.146391
NM_000602	no	SERPINE1	N/A	N/A	N/A	N/A	N/A	N/A	N/A	N/A	N/A	N/A	N/A	N/A	N/A	N/A	N/A	N/A	N/A	N/A	N/A	N/A	N/A	N/A	N/A	N/A	N/A	N/A	N/A	N/A	N/A	N/A	N/A	N/A	N/A	N/A	N/A	N/A	N/A	-0.0728487	0.852882	0.249115	0.118841	-1.0478	-0.313982	-0.369341	-0.183502	-0.106891	-0.0506491
NM_000603	no	NOS3	0.180321	-0.0605335	-0.00164965	-0.0631993	-0.0704588	-0.00511578	0.0798749	-0.0169187	0.0451045	0.0867049	-0.0364651	0.0255152	-0.0148806	-0.0616519	-0.225114	-0.0359221	-0.194384	0.0192921	0.000612644	-0.0600826	0.0201628	-0.0378066	0.181864	0.0519744	0.0842436	0.00237746	0.0321499	-0.10706	-0.335617	-0.122474	0.349021	-0.012625	-0.0398614	-0.0790748	0.15732	0.0108337	0.707677	0.0427632	-0.117314	-0.0669751	-0.00801478	-0.0361688	0.0921194	0.0166078	0.00433576	-0.0658864	0.0404089
NM_000606	no	C8G	0.221563	0.0835345	-0.0141026	0.123037	-0.150758	0.163507	-0.0872976	-0.0638908	0.105642	-0.179583	0.179556	-0.0517139	0.186121	0.122695	-0.137754	-0.114654	0.021193	-0.175722	0.0302665	-0.0739186	0.110382	-0.0456648	0.0343333	-0.0840641	-0.087115	-0.0148877	0.0277816	0.00112441	0.152408	0.426607	-0.161038	-0.141884	-0.21674	0.0893438	-0.246086	0.283959	0.0946397	0.0335643	0.079548	0.0941188	-0.153875	0.0344493	0.0245196	-0.107076	-0.219335	0.0458099	-0.00137165
NM_000607	no	ORM1	-0.176168	0.182852	-0.0540434	0.0466798	0.264421	-0.135468	-0.0775331	-0.0632155	0.0116686	0.107981	-0.0615764	0.0413099	0.0627585	0.0678004	0.00321961	-0.0476688	-0.168578	-0.177663	0.094048	0.00637308	-0.151887	0.0798912	-0.0159324	0.0360884	0.0494194	-0.0415019	-0.059404	-0.106809	0.14527	0.245486	-0.0710796	-0.289458	0.407596	0.0096518	0.0510188	-0.0432361	-0.072536	0.00737619	-0.0404538	0.0163127	-0.0216636	-0.0301631	-0.148801	0.0398643	-0.203833	0.102627	-0.0275975
NM_000608	no	ORM2	-0.0699712	0.0638514	0.0864651	-0.112565	0.193104	-0.0451043	-0.165405	-0.0151867	0.0598672	0.119354	-0.0153118	-0.150313	-0.0122189	0.0576092	0.040964	-0.00252216	0.000855876	0.00744282	-0.0701129	0.0634055	-0.0617825	0.0117256	-0.037888	-0.109177	-0.0587419	0.0350095	0.0470191	0.0267762	-0.126837	0.318781	-0.115671	0.0516206	0.229868	0.0978068	-0.136225	0.477979	0.0205017	-0.523469	-0.0985701	0.0498199	-0.0340487	0.0693597	-0.196545	0.026947	0.345166	-0.212019	-0.0509354
NM_000609	no	CXCL12	N/A	N/A	N/A	N/A	N/A	N/A	N/A	N/A	N/A	N/A	N/A	N/A	N/A	N/A	N/A	N/A	N/A	N/A	N/A	N/A	N/A	N/A	N/A	N/A	N/A	N/A	N/A	N/A	N/A	N/A	N/A	N/A	N/A	N/A	N/A	N/A	N/A	-0.0407653	0.0470966	0.0362247	-0.126556	-0.143339	0.125038	-0.104632	-0.0559584	0.0558854	0.196731
NM_000612	no	IGF2	0.167366	-0.0322867	0.005824	0.333631	0.196482	0.143332	-0.0884549	-0.195622	0.107263	-0.0447893	-0.0931361	-0.17378	-0.0507239	0.145028	0.145868	-0.0511053	0.107744	-0.0959189	-0.257764	0.310752	-0.0381472	0.0212291	0.069383	0.00433263	-0.110265	-0.0614547	0.0729325	0.281222	-0.378123	0.0398317	-0.330567	-0.445951	0.0285406	-0.105471	-0.436641	-0.080754	1.71649	-0.16157	-0.0185241	0.10954	-0.0194989	0.0143538	0.142423	0.00465037	-0.177007	-0.013288	0.0163385
NM_000613	no	HPX	0.171614	0.0438563	0.0491718	0.0458538	0.117418	-0.197856	-0.0144028	-0.0729643	-0.0839629	-0.0857831	-0.0316371	0.354896	-0.0754922	-0.266857	0.314208	0.113161	-0.118998	-0.0735645	0.0819768	0.0401417	-0.055972	-0.156985	-0.0228272	0.0767291	-0.140167	0.131151	-0.00796477	0.0358218	0.354991	-0.206633	-0.170749	-0.0484372	0.226153	-0.209821	0.213303	-0.00366778	0.0854833	-0.00135178	-0.0334721	-0.105133	-0.236087	-0.0399599	0.329113	-0.0361972	0.156578	0.0591431	-0.112708
NM_000614	no	CNTF	0.0645997	-0.165779	0.219001	0.247469	0.0176219	0.122726	-0.178996	-0.056046	-0.0230666	0.0581442	-0.0322793	0.218539	-0.0545713	0.00558967	-0.0634883	-0.123807	0.112477	0.0823842	-0.00324822	0.0508734	-0.0619535	-0.100654	0.105413	-0.0227053	-0.0163605	0.000824434	-0.0276648	0.468632	-0.256778	0.144404	0.0366418	-0.300064	-0.145073	-0.251976	0.146254	0.234024	0.376123	-0.0180688	-0.0116818	0.0623504	-0.162132	0.44489	-0.0821317	0.065894	0.0584231	-0.0301014	0.11698
NM_000616	no	CD4	0.0105324	-0.0463232	-0.0973927	-0.0510057	0.0658278	0.0109813	-0.0516738	0.000219645	-0.00420185	0.0708642	-0.0819455	0.0172379	0.0724348	-0.0963092	0.0213935	0.0589207	0.0865406	0.0707848	-0.0330787	-0.00858062	0.0470003	0.071088	0.135358	0.0302209	-0.18956	-0.193905	0.0539769	0.00698363	-0.0343543	0.199876	-0.125464	0.0449544	-0.0705275	-0.00264065	0.0343418	0.160474	0.0190353	-0.119052	0.0554097	-0.0448622	-0.098413	0.0556514	0.0808335	0.118251	-0.0412155	0.0386958	0.28269
NM_000617	yes	SLC11A2	N/A	N/A	N/A	N/A	N/A	N/A	N/A	N/A	N/A	N/A	N/A	N/A	N/A	N/A	N/A	N/A	N/A	N/A	N/A	N/A	N/A	N/A	N/A	N/A	N/A	N/A	N/A	N/A	N/A	N/A	N/A	N/A	N/A	N/A	N/A	N/A	N/A	0.107761	-1.27448	0.174908	0.127212	-0.00799736	-0.0348	-0.0691401	-0.235899	0.305462	0.546693
NM_000619	no	IFNG	0.33755	0.59111	0.0906526	0.326528	-0.0257932	0.0701874	-0.575282	-1.05872	0.251364	-0.0891161	-0.139118	-0.407813	-0.298958	0.00784968	-0.0339619	-0.466342	-0.154342	0.324154	-0.44126	0.110086	0.0226638	0.162853	0.391222	0.149988	0.283901	-0.0911069	0.0393145	-0.22597	-0.149502	0.134451	0.182003	-0.323052	-0.504776	0.451482	0.531234	-0.445712	0.493204	0.0609217	-0.43082	0.20279	0.163755	-0.542446	1.18507	-0.0492857	0.0909941	-0.359578	-0.300944
NM_000620	no	NOS1	0.230391	-0.321753	0.00319301	0.116406	-0.00384543	0.0710919	-0.255843	0.0539348	0.259479	0.190552	0.206573	0.187493	-0.287307	0.168775	0.253317	0.0688786	-0.0318162	-0.0124976	-0.0162084	-0.202266	-0.168613	0.221585	-0.187336	0.0296958	-0.128859	0.131808	0.0575126	-0.00454216	0.486001	-0.324923	-0.667672	-0.303743	-0.454342	0.411208	-0.428069	-0.537535	0.348545	0.0222611	-0.0421147	0.0436572	0.0457205	0.0907844	0.116902	-0.0497164	-0.12158	0.119734	0.109218
NM_000621	no	HTR2A	-0.100269	-0.072944	-0.0679961	-0.378691	-0.0928817	0.294007	-0.0648944	0.143074	-0.0728626	-0.128029	0.0862506	-0.254165	-0.0423006	0.0849863	0.0900101	-0.0155984	0.126131	0.282459	0.158336	0.227049	0.291719	-0.134955	0.0601167	-0.136627	-0.103272	-0.0761268	-0.0736856	-0.268728	-0.0533593	0.0328019	-0.134	0.67523	0.760101	-0.717367	0.12173	0.340805	0.143679	0.0340177	0.194708	0.0850421	0.345658	0.113409	-0.248439	0.19165	0.166285	-0.322952	0.295654
NM_000623	no	BDKRB2	-0.0311097	-0.0537187	0.0199918	0.00294375	0.0188098	0.108546	-0.136767	-0.0437442	-0.0590011	0.0394972	0.0656156	0.160492	-0.0691711	0.00135375	-0.255036	-0.0798703	0.124469	-0.0105109	0.131363	0.0327501	0.124989	0.134077	0.0734739	-0.0294395	-0.174722	-0.0969931	0.0196875	0.127718	-0.316848	0.166239	-0.276092	0.260344	0.11428	-0.0761702	-0.374539	-0.138654	0.0826645	0.0252924	-0.0824683	0.0401302	-0.0659669	0.0871719	0.0196935	-0.0353755	0.0450449	-0.11659	0.102065
NM_000624	no	SERPINA5	0.285793	0.0810982	0.429277	-0.0267793	-0.128332	-0.116591	-0.204131	0.150908	0.0864586	-0.211777	-0.0782401	-0.0651001	-0.104682	-0.0907914	0.00529718	-0.00302032	0.419408	0.0582082	-0.302733	-0.0462515	0.0288049	-0.048442	0.180015	0.143602	-0.337009	0.218246	0.040522	-0.0924006	0.0291613	0.263243	0.00179421	0.606924	-0.271728	-0.174721	0.141252	-0.404231	-0.25541	0.0233946	0.0636931	0.0471391	-0.0865787	0.11514	-0.26569	0.157671	-0.0567685	-0.0380575	0.158549
NM_000625	no	NOS2	-0.19728	0.179415	0.252264	-0.109889	0.204945	0.127583	-0.0773042	0.0532295	-0.0233007	0.0692307	-0.0872245	-0.260027	0.104394	0.024622	-0.0121765	-0.16126	0.121277	-0.00858009	0.213186	0.000546367	0.347643	-0.0303062	-0.123038	-0.0567334	0.0554372	-0.0465807	-0.0681821	0.391631	-0.721926	-0.511582	0.892743	-0.0956372	0.330451	-0.0500317	0.233547	-0.287722	-0.194839	-0.0167364	-0.0335306	0.254042	-0.0270331	0.243718	-0.0615276	-0.0326217	-0.121413	0.0155713	-0.0587053
NM_000628	yes	IL10RB	-0.0167198	-0.00784682	0.0322091	0.0193298	0.0601673	0.0813827	-0.071511	-0.0631639	0.0653419	0.00903639	-0.160943	-0.0102638	0.0777242	-0.0625777	0.0415358	0.139148	0.0265753	-0.24405	-0.0675185	0.0696369	0.036136	0.124163	-0.0596556	0.0169491	0.0253103	-0.165643	0.148831	-0.0540281	0.0372974	0.0237312	-0.058781	0.00886875	0.00929497	0.271426	-0.00917841	0.186733	0.459414	0.263038	0.0387443	0.0642611	0.0319237	0.0116755	-0.390349	-0.0939829	0.0664811	-0.10939	-0.195471
NM_000629	no	IFNAR1	N/A	N/A	N/A	N/A	N/A	N/A	N/A	N/A	N/A	N/A	N/A	N/A	N/A	N/A	N/A	N/A	N/A	N/A	N/A	N/A	N/A	N/A	N/A	N/A	N/A	N/A	N/A	N/A	N/A	N/A	N/A	N/A	N/A	N/A	N/A	N/A	N/A	0.123971	0.180341	0.074805	0.0516086	0.0435304	0.0161446	0.0302131	-0.130471	0.105984	0.102155
NM_000632	no	ITGAM	-0.235694	-0.0396919	-0.0753196	-0.0288055	0.072618	0.0313481	-0.0826101	-0.0746623	0.0084834	0.105875	0.0343628	0.0361447	-0.0877859	0.0529889	0.0259829	0.0267824	0.0353121	0.0904552	0.0615255	0.113422	0.0795951	0.0348614	0.160403	0.149405	-0.139081	-0.0373848	0.0276604	-0.0499581	-0.0469926	0.012101	0.0179944	0.106577	-0.0262064	0.0153727	0.0223806	0.0190565	-0.131579	-0.028987	-0.0719296	0.0216616	0.430595	-0.0259653	0.497457	0.21792	0.10568	0.297845	-0.204197
NM_000633	no	BCL2	-0.195888	0.822659	-0.316256	0.329701	-0.0281307	0.449313	0.13403	0.221566	-0.988591	0.638345	-0.193322	-0.558416	-0.769298	-0.725613	-0.852065	-0.561364	0.0118905	0.275977	-0.101139	0.18322	0.371485	-0.26512	-0.514371	0.205038	0.57598	0.386649	0.069854	-0.495924	-0.29586	0.583639	-0.440346	-0.772237	0.433238	0.385174	0.486787	-0.446636	-0.21558	-0.163876	0.130449	0.0337404	0.0117652	-0.454653	-0.134603	-0.161391	0.106255	-0.0487476	0.0749663
NM_000634	no	IL8RA	-0.0654703	0.0472252	0.0133245	0.00772665	-0.0776948	0.0544774	0.00760242	-0.0166245	-0.0684621	-0.0543239	0.0650276	0.0194193	0.0306509	0.00291431	-0.0372898	0.0959438	0.092642	0.0667974	-0.112095	-0.0467224	0.143346	0.155003	-0.131223	0.0127447	0.0853472	-0.0395044	0.00958332	0.143421	0.0170904	0.301165	0.0388972	-0.114401	-0.0647074	0.307036	-0.332682	0.0250427	-0.13397	0.359552	-0.109015	0.634649	0.809436	0.316123	-0.293113	-0.747572	0.747561	-0.362894	0.579635
NM_000636	no	SOD2	-0.202942	0.299412	-0.15824	-0.0890037	-0.101381	0.150585	0.0189544	0.0848281	0.0877692	-0.0861923	0.0871524	-0.0919033	0.0551782	0.138884	-0.193541	-0.083764	0.1745	-0.0219626	-0.0360918	-0.0556021	0.0332999	-0.288333	0.146264	-0.0434972	0.0869178	0.0154138	-0.0288123	-0.262134	0.118137	0.22942	-0.0384999	-0.221038	0.366376	-0.264793	-0.415084	0.89555	-0.0213692	-0.0417877	-0.0239397	-0.0511408	0.0214517	0.0271788	-0.0109699	0.00878871	-0.0498498	-0.0269286	-0.0249192
NM_000637	yes	GSR	0.0699618	0.0907049	0.147537	-0.347466	-0.20842	0.0342284	0.017163	-0.0213691	0.0941983	0.0694807	0.118027	0.160872	0.174708	-0.0976123	-0.204472	0.0775171	0.00328213	0.0896428	-0.144332	0.0385341	-0.0302232	-0.0202141	0.0844729	-0.0601424	0.033081	0.131279	0.157964	-0.137681	0.0679634	-0.127417	0.0431212	-0.218051	0.182563	0.306342	-0.154145	-0.15459	0.0423312	0.391683	-0.527501	0.0825425	-0.158925	0.123722	0.221118	-0.154888	0.299967	-0.194858	-0.278713
NM_000638	no	VTN	0.0587691	-0.0160668	0.0851245	0.042905	-0.151628	0.0936577	-0.0342465	0.0397904	0.0216706	-0.026244	0.0559733	0.0772133	0.00819271	0.0399525	0.00983789	0.022138	-0.116936	0.0102643	-0.07801	0.00164709	-0.0302162	-0.0770911	0.106082	0.133786	-0.147511	0.0506434	0.124861	-0.0692245	0.360367	-0.0906636	0.216528	-0.349891	-0.0880769	0.417063	0.00355902	-0.348857	-0.0758933	0.030596	-0.0384136	0.353262	-0.0215441	0.0056747	0.0244924	-0.0944743	0.156075	-0.236215	0.112809
NM_000639	no	FASLG	0.202832	0.0792912	-0.406989	-0.173547	0.0508542	0.294176	0.370916	-0.0103689	0.0212087	-0.174024	0.0298433	0.234498	0.113953	-0.306281	0.0490903	0.0805908	-0.0347168	-0.0557514	-0.00224122	0.310364	-0.15361	-0.147228	-0.0351612	0.338679	-0.0754085	-0.196428	-0.013276	0.519528	-0.412718	-0.129294	-0.084779	0.262993	-0.219811	-0.422602	-0.457956	0.400895	-0.090505	0.0658171	-0.0922961	-0.0260206	-0.129146	0.239466	-0.423115	-0.218158	0.275579	0.0651381	0.146359
NM_000641	no	IL11	1.21697	0.237372	-0.212115	-0.262343	-0.142909	-0.105167	-0.02194	0.0255857	-0.0453873	0.575673	0.187381	0.34897	-0.326978	-0.946684	-0.0823872	-0.383202	0.0169387	0.121431	0.0513598	-0.299071	-0.00880182	-0.164483	0.0718363	-0.0984297	-0.0651406	-0.188048	0.166765	0.100874	-0.112951	-0.182798	-0.017236	0.257858	-0.121953	0.0197264	0.600932	0.199842	0.118488	-0.104191	-0.129761	0.0427554	0.171492	0.12894	-0.125093	0.0577001	0.00410558	0.15912	-0.236741
NM_000644	yes	AGL	0.192204	0.0917029	0.0253513	0.000427308	-0.0790941	-0.12324	0.0585987	0.0034358	0.10207	0.109653	-0.540966	-0.185587	-0.191025	-0.130903	0.101981	0.212727	0.240893	0.106229	0.178299	0.160236	-0.259078	-0.138248	0.232373	-0.0788133	-0.169239	-0.16096	-0.0653015	0.347695	-0.1578	-0.378336	-0.127151	0.368088	-0.0752057	-0.406306	-0.153186	-0.456234	0.0346028	0.148065	-0.047195	-0.0187861	-0.0666147	0.0366859	0.0393345	-0.0413079	0.0850235	-0.02672	0.0543213
NM_000651	no	CR1	0.700147	0.00343008	-0.0652782	0.323887	-0.0196749	0.158364	-0.0196929	0.104271	0.345538	0.219578	0.442767	0.208141	0.191045	0.195129	-0.0407578	0.279655	-0.052752	-0.177187	0.131241	-0.211312	0.327409	0.181142	0.166495	-0.239748	0.170134	-0.162633	-0.136453	0.616544	0.666143	-0.837915	-0.813978	0.0450043	0.59511	-0.606935	0.433215	-0.404785	0.421568	0.0676942	0.0327876	-0.0510518	-0.0377123	-0.0290132	-0.15166	-0.139743	0.0606218	-0.186667	-0.12548
NM_000655	no	SELL	0.131332	-0.0901243	0.115046	0.00262411	-0.106266	0.0153833	-0.028647	-0.183707	0.097441	-0.0685801	0.108314	-0.104381	-0.179438	-0.208216	-0.00319093	0.149663	0.124679	-0.0160721	-0.0347693	0.0116342	-0.0778812	0.0623539	0.0319551	0.188518	0.0770522	0.0142236	0.107181	-0.358234	0.040088	0.135187	0.11938	0.00307481	0.0434259	0.101663	-0.203872	0.0732441	0.00276698	-0.265707	0.0623064	0.192311	-0.607097	0.324736	0.0838923	-0.295407	0.127552	0.192983	-0.0265916
NM_000658	no	AIRE	0.141189	-0.0224781	-0.0677336	-0.0589838	0.0676066	-0.0498011	0.0475895	-0.0466071	0.154594	0.0589679	0.0452402	-0.0800703	-0.0971516	-0.016597	0.118503	0.0698589	0.0514338	0.118514	0.0301102	0.0209384	0.0343918	-0.203327	0.129076	0.0969437	-0.0769831	-0.0703944	-0.0143194	0.835709	0.101973	-0.38423	0.0707101	-0.154126	-0.0460535	0.117884	-0.071322	-0.354883	0.0444278	0.00794214	-0.00546345	0.141889	-0.0190977	-0.0188226	-0.0119749	-0.0853192	0.00118915	-0.0124139	0.00975369
NM_000660	yes	TGFB1	0.110071	0.198094	0.0345862	-0.218178	0.0547401	-0.0815447	0.117	-0.0755049	-0.0488345	0.122086	-0.134247	0.278334	0.0994485	-0.27969	-0.172379	-0.00530568	-0.00617396	0.14372	-0.0769594	0.092461	0.015591	-0.0586483	-0.0153532	-0.0323273	0.0156221	-0.0120527	0.140835	0.258803	-0.262938	-0.26898	0.302338	-0.0990964	0.150091	-0.426994	0.168585	0.0714895	0.079555	0.0213762	-0.0278028	-0.0233935	0.0192271	0.045646	-0.155992	0.0859377	0.0405201	-0.0956494	0.196531
NM_000661	yes	RPL9	0.079825	-0.118699	-0.0747775	0.0281307	-0.0263716	-0.0324143	-0.0106209	0.0597223	0.0910666	0.0228345	0.0476039	-0.0869879	0.0313645	-0.0481515	0.000369371	0.0771977	0.0888476	0.00944438	0.00196199	0.0782598	-0.0596701	-0.0108465	0.0376001	-0.463232	0.0610125	-0.073458	0.0284958	0.174407	0.106559	0.212265	-0.212374	0.000392293	-0.0940722	-0.0303304	0.0683466	0.200215	-0.0645719	-0.36774	N/A	N/A	N/A	N/A	N/A	N/A	N/A	N/A	N/A
NM_000662	no	NAT1	0.468897	0.183446	-0.00347723	0.0471685	-0.150559	-0.209947	0.14134	0.235042	-0.103412	-0.102322	-0.0108986	-0.115604	-0.086131	-0.417094	0.582667	0.0220427	-0.0913426	0.0256435	-0.158121	-0.181992	0.171625	0.11409	-0.00386848	0.0386576	-0.050958	0.225065	-0.121801	0.00968635	-0.123263	0.23976	-0.586659	0.200535	0.124849	0.362946	0.38996	-0.258046	0.0104015	-0.0550659	0.0704845	-0.105529	0.0358706	0.00678014	0.0140211	0.220214	0.238824	-0.0800271	-0.0888999
NM_000663	no	ABAT	0.15708	0.119441	0.145185	-0.0337125	0.144134	-0.450608	0.0996733	0.127767	-0.00549362	0.210987	0.0683684	-0.180411	0.246342	-0.170354	-0.314248	0.102708	0.0864317	0.0649701	0.286159	-0.0356671	0.0137416	-0.00153542	-0.0170504	0.0173167	0.0767289	-0.0465416	0.0290023	-0.456759	-0.186975	-0.260713	-0.215509	0.493152	0.236427	-1.34641	-0.339897	-0.151878	0.197489	-0.0494955	-0.0510494	0.0887404	0.0809864	-0.119455	0.387189	0.0135149	0.0935433	0.104996	-0.112818
NM_000666	yes	ACY1	-0.026306	0.000154765	0.0433237	-0.0556924	-0.0553962	-0.0180138	-0.0613053	0.021347	0.0440107	-0.0900484	0.0207174	-0.0376851	-0.148835	-0.0776845	0.11083	-0.0333292	-0.0419315	-0.160923	0.0643307	-0.00500461	0.0336976	0.00796071	0.0809734	0.00822886	-0.0422425	-0.0303851	0.0572179	-0.146167	0.0622218	0.123479	0.0965467	-0.0941066	-0.00289358	-0.057361	0.100938	0.119975	0.293968	0.0566312	-0.188672	0.0823816	0.00483711	0.167867	-0.126268	-0.125971	0.0166342	-0.0662975	-0.0760606
NM_000668	no	ADH1B	-0.145504	-0.7099	0.654358	0.574749	0.230017	-0.0269533	-0.199598	0.341844	-0.506556	-0.0801295	0.378837	0.28155	-0.151709	0.638015	0.893879	-0.120686	0.164493	-0.901013	-0.678458	0.243478	0.315268	-0.0167299	0.156872	0.103373	-0.00848248	0.174654	-0.00792088	-0.204148	0.273803	0.370612	-0.152801	-0.764761	0.0201632	0.494724	-0.200296	0.66869	-0.144287	0.224771	-0.1236	0.0331446	-0.113856	-0.205233	0.520664	0.0171094	-0.360335	0.00152997	-0.00245404
NM_000670	no	ADH4	N/A	N/A	N/A	N/A	N/A	N/A	N/A	N/A	N/A	N/A	N/A	N/A	N/A	N/A	N/A	N/A	N/A	N/A	N/A	N/A	N/A	N/A	N/A	N/A	N/A	N/A	N/A	N/A	N/A	N/A	N/A	N/A	N/A	N/A	N/A	N/A	N/A	-0.080559	-0.0700592	-0.0663488	-0.0365703	0.0771751	0.0783094	0.207745	0.245147	0.237815	-0.818208
NM_000671	no	ADH5	0.272878	-0.0278849	0.110047	0.0229715	-0.0263476	0.137903	0.0388859	-0.0325572	-0.136635	0.320762	-0.709875	0.0326326	-0.0597458	-0.0966085	-0.0496991	0.0543786	0.158295	0.0196948	-0.0355753	-0.0774525	0.0874237	-0.152055	0.141242	-0.328288	-0.153044	0.136279	0.0977727	0.439886	-0.299815	0.248369	-0.101833	-0.261804	-0.0350869	0.0333973	-0.128949	0.072308	-0.16435	-0.0531348	0.088184	-0.218211	-0.0355459	0.255547	0.0660426	-0.123029	-0.00820232	-0.0476808	0.0840801
NM_000673	no	ADH7	0.0456083	-0.0739836	0.00211408	-0.00139698	0.0506589	0.00793355	-0.0145599	0.00247793	-0.00496775	-0.0334161	-0.0212348	-0.02815	-0.00416041	-0.0176596	0.0132088	-0.0223362	-0.0176433	0.0198623	-0.0868971	0.0441175	0.0733089	0.0321208	0.0110812	0.0266316	-0.00863289	-0.00349959	0.00930732	-0.0973404	-0.104707	0.510161	-0.503853	0.578716	-0.199344	0.108344	-0.03607	0.0155268	-0.0598338	N/A	N/A	N/A	N/A	N/A	N/A	N/A	N/A	N/A	N/A
NM_000675	no	ADORA2A	-0.0388217	0.0859733	-0.0837309	0.0213869	-0.0443924	0.0255777	-0.060142	-0.00125871	0.00927774	0.00696894	0.0168908	0.053733	-0.0884037	0.13293	-0.101048	0.00373969	0.00381834	0.0745328	0.15318	-0.0119164	-0.021182	0.0408128	0.0365722	0.115624	0.0323189	-0.0737678	-0.0765924	0.672681	-0.0368879	-0.0219792	0.283478	-0.393446	-0.143194	0.356996	-0.410077	-0.0847574	-0.0929173	0.251321	-0.0765984	0.099077	0.368742	0.384357	-0.437235	-0.0154651	-0.467617	0.0961251	-0.194169
NM_000676	no	ADORA2B	0.0614541	0.234563	0.151461	0.12818	0.0120058	0.057292	-0.08734	-0.00790691	0.0449999	0.0525995	0.00492212	0.00465039	0.284003	-0.804489	0.23026	-0.186763	-0.799213	-0.208691	-0.267295	0.201839	0.169737	-0.078072	-0.319933	0.204656	-0.165034	-0.837897	-0.0811276	-0.238747	0.1825	-0.100403	0.2657	0.307556	-0.426459	0.112398	-0.44237	0.413355	0.0754973	-0.11861	0.296199	-0.109674	-0.0638417	-0.441058	-0.0155614	0.181188	-0.04631	0.0363543	-0.0170126
NM_000677	no	ADORA3	-0.157056	0.423181	0.18362	-0.310794	0.742874	-0.598226	0.0698519	0.523399	0.466415	0.282298	-0.447616	0.0520876	-0.0343947	-0.647954	0.0907679	-0.0860948	-0.088079	-0.0534539	-0.275755	-0.303081	0.173729	0.604458	0.0720369	-0.223883	0.162417	0.294718	-0.0279167	-0.0512372	-0.362385	0.601007	-0.382371	-0.206008	0.482284	-0.309711	0.23078	-0.172248	0.194462	-0.186141	0.0416673	0.110098	0.432641	-0.06223	-0.273825	-0.000737233	0.349515	-0.437705	0.0632499
NM_000678	no	ADRA1D	-0.0276193	-0.122437	-0.0365371	0.123705	0.0381754	-0.0859001	-0.0188241	-0.00629205	0.0467563	-0.00919986	-0.0368061	-0.0786875	-0.072826	-0.019882	0.0155238	0.0147997	0.00920905	-0.0156723	-0.128094	0.0920947	0.115885	0.00519985	0.0333245	-0.0210798	0.0425268	-0.0385433	0.0859846	0.0717751	0.103325	0.0292808	0.0142795	0.0789473	-0.0732355	0.0316354	0.0108382	0.195284	-0.0822748	N/A	N/A	N/A	N/A	N/A	N/A	N/A	N/A	N/A	N/A
NM_000679	no	ADRA1B	0.416044	0.296644	0.0532697	-0.307759	0.0534745	-0.154001	0.0905046	-0.100519	-0.122351	0.117619	-0.0716217	-0.0313112	0.127825	-0.27634	-0.262906	-0.00385995	-0.084372	0.334077	-0.0757854	-0.187922	-0.0599011	0.208406	-0.398632	0.00108591	-0.329183	-0.142635	-0.125863	0.140137	0.0536436	-0.311792	0.0279342	-0.105541	-0.370482	0.046669	0.285096	-0.128702	0.645112	-0.097335	0.147678	-0.133931	0.0760971	-0.0395821	-0.0427221	-0.0177682	-0.107436	0.0270607	-0.0552138
NM_000680	no	ADRA1A	0.414477	-0.29792	0.272756	-0.017355	0.126284	-0.0352258	-0.496405	0.0521472	0.345929	-0.37458	0.94191	-0.33166	0.359035	-0.620864	0.0549225	0.140809	0.302432	0.41359	0.413968	-0.083509	-0.261706	0.573404	0.0333036	-0.15721	0.0821702	-0.0809118	-0.301952	-0.280774	-0.0191411	0.300469	-0.491901	0.102953	0.820271	0.444455	0.58296	-0.734501	-0.238799	0.079265	-0.153347	0.141206	-0.0966731	-0.252418	0.491725	-0.488657	0.170372	0.11125	0.142774
NM_000685	no	AGTR1	N/A	N/A	N/A	N/A	N/A	N/A	N/A	N/A	N/A	N/A	N/A	N/A	N/A	N/A	N/A	N/A	N/A	N/A	N/A	N/A	N/A	N/A	N/A	N/A	N/A	N/A	N/A	N/A	N/A	N/A	N/A	N/A	N/A	N/A	N/A	N/A	N/A	0.260553	0.00455492	0.189697	0.0287069	-0.172666	-0.0763848	-0.394238	0.241419	0.291303	0.177245
NM_000686	no	AGTR2	0.0563621	0.0675245	-0.0619638	-0.0103162	-0.0289497	-0.0187646	-0.00574542	-0.00735718	-0.0193587	0.0374214	0.0191847	0.0132935	-0.0197428	0.0393332	0.00224222	-0.0155193	0.034391	0.176048	0.0243913	-0.000370533	-0.0285887	-0.00979924	0.0405566	0.0493254	0.0226285	-0.0230092	-0.00224927	0.274715	0.140356	0.177476	-0.0773198	-0.382705	-0.553147	0.0951564	0.0886186	0.0892938	0.0531388	-0.0254622	-0.0961651	-0.0336359	0.0405036	-0.0619017	-0.108013	0.403087	-0.0498894	0.39349	-0.0233167
NM_000687	no	AHCY	0.0746546	-0.0706163	0.0457886	-0.00806694	-0.00957638	0.0378993	0.0486725	0.0770958	-0.055233	-0.117374	0.0461335	0.0679285	0.00336734	0.0429708	0.0883211	-0.0858706	0.0501991	0.108271	-0.0214552	0.0602136	-0.104416	-0.0356103	-0.0331944	0.124859	0.00102869	-0.0954209	-0.0469563	0.117284	-0.25306	-0.0809569	-0.0255496	0.116661	-0.0485613	-0.200394	0.0136262	-0.0884432	-0.00236333	0.0220759	-0.0904649	N/A	N/A	0.00523086	0.0750414	-0.13625	0.137754	0.0101142	0.0371379
NM_000689	no	ALDH1A1	0.0535149	-0.0638234	-0.0445089	0.0996342	-0.035548	-0.0450432	-0.0284094	0.0527563	-0.0152313	0.061528	0.0145478	-0.032271	0.0253326	-0.0548672	-0.0712918	0.0562292	-0.0348982	-0.0587087	0.826333	-0.250986	-0.0582134	-0.12065	0.558403	-0.316787	-0.0979825	-0.184682	-0.0632398	-0.313224	0.29436	-0.485528	0.312363	0.03075	0.0325443	-0.39573	-0.0723085	0.241744	0.0826272	0.209766	-0.0844712	0.117406	0.0443175	-0.0311706	-0.62599	0.211901	-0.456356	-0.530646	0.469681
NM_000690	yes	ALDH2	-0.0661694	0.0969561	0.0438055	-0.114381	0.031281	0.0589956	0.0463804	-0.0226033	-0.164337	-0.0779623	-0.0588599	0.0800644	0.0475387	-0.0848413	0.100254	-0.0469221	0.0845684	0.0863977	0.0320328	0.0125223	-0.101908	-0.147184	0.108465	0.0822749	-0.0698217	0.0580784	0.0413202	-0.449404	-0.0350611	-0.0803053	0.102367	-0.0450532	0.163116	0.0492035	-0.255079	0.0765506	0.208507	-0.00503901	-0.21864	0.00132504	-0.181513	0.0563729	0.161627	0.0652574	-0.401958	0.140948	0.508784
NM_000692	no	ALDH1B1	-0.0764235	-0.0026506	-0.243448	-0.140701	-0.47819	0.0395976	-0.123616	0.232701	-0.200715	0.111023	0.0777243	-0.00130598	-0.0606	0.156545	-0.145824	-0.0943909	-0.178189	0.0617352	0.0667194	-0.113863	-0.039824	0.0575401	-0.0803447	0.0499851	0.287694	0.131578	-0.0763352	0.0667312	-0.121235	0.0862892	-0.128634	0.0716315	0.178046	0.145655	-0.264215	0.00117878	0.0394891	-0.215863	-0.0168958	0.287588	-0.0459299	0.305948	-0.211922	-0.0434821	0.246	-0.167278	-0.153972
NM_000693	no	ALDH1A3	0.125521	-0.0316135	0.0860658	-0.227857	0.122323	0.165895	-0.0226643	0.0356198	-0.0982554	0.012485	0.363945	0.0029671	0.506178	0.124691	0.170829	0.0850649	-0.35661	0.487755	-0.675698	-0.0507335	-0.335704	0.0212178	0.382454	-0.053674	-0.5105	0.295184	0.184939	0.146183	-0.142385	-0.0646193	0.388332	0.242142	-1.01352	0.169366	-0.324996	-0.554262	0.261022	0.147687	0.385592	0.457562	-0.0938194	-0.037742	-0.139139	-0.0476702	-0.0799287	0.08045	0.160023
NM_000696	yes	ALDH9A1	-0.201933	-1.00684	0.0677602	0.0189133	0.0291581	0.10284	-0.0903453	-0.182542	-0.0923547	0.166678	-0.106049	-0.0605636	0.0506378	0.0640055	0.244765	-0.15697	0.121582	-0.143781	-0.235667	0.19433	-0.0269856	-0.125888	0.23163	0.151928	0.0784339	-0.116546	0.0643519	0.327121	-0.0836779	0.227748	-0.401386	0.182127	0.00719365	0.168	-0.00953669	-0.258055	-0.233799	-0.251213	-0.154828	-0.0486145	0.0624782	-0.0424904	-0.469497	-0.6422	-0.370677	0.17146	0.204923
NM_000697	no	ALOX12	0.223586	-0.615596	0.228076	-0.0307315	-0.148811	0.248204	0.197635	-0.277277	0.393596	-0.215025	-0.52001	-0.253694	0.14965	0.516863	-0.114735	0.145527	0.259004	0.257381	0.227524	0.240483	-0.0675128	-0.239123	0.279421	-0.317064	-0.343508	-0.11825	0.412902	-0.630384	-0.136256	1.01514	-0.417785	0.328547	0.0896623	-0.435661	0.12252	0.222574	0.443108	0.0705011	-0.0695447	0.139645	-0.229783	-0.027073	-0.184462	-0.0403327	0.022411	0.195734	-0.155769
NM_000698	no	ALOX5	-0.0269572	0.0535938	-0.008573	-0.0410321	0.206238	-0.0911017	-0.126911	0.0591838	0.135516	0.158129	0.13282	-0.166643	0.0779279	-0.0980582	-0.174035	0.0162581	-0.0047564	0.182043	0.047982	-0.203579	0.222824	-0.148644	0.112279	-0.0241491	0.0284391	-0.329836	-0.0239917	-0.397336	-0.692451	1.34529	0.143109	0.0440092	-0.341202	0.084421	0.231332	0.0444946	0.0972092	0.0623728	-0.0874094	-0.044443	0.252081	-0.182677	-0.178403	0.121545	-0.435672	0.0924315	-0.159481
NM_000700	yes	ANXA1	0.088991	-0.0560946	-0.0406375	0.029538	0.0606856	-0.064219	0.0971646	-0.0138182	-0.0532318	0.0579646	-0.000234604	-0.0714091	0.0737926	-0.00557355	0.0543754	0.195221	-0.0853931	-0.0174832	0.0446537	0.062921	-0.0534572	-0.00514248	-0.00948626	-0.271823	0.0639792	0.366568	-0.0803552	-0.0294747	0.0384675	0.0901695	-0.0364477	0.41937	-0.317133	0.00576898	-0.202009	0.0587917	-0.00437215	-0.00556754	0.0370307	-0.280744	-0.0145213	0.168124	-0.0563853	0.310785	-0.0371246	0.108957	0.0559875
NM_000701	yes	ATP1A1	0.202986	0.209033	-0.0058437	-0.00320114	0.154373	0.110254	0.0121233	-0.0792849	0.162815	0.218226	0.169183	-0.114851	-0.223921	-0.320644	0.20584	-0.0483391	-0.0142267	0.0325035	0.122809	0.00951951	-0.214801	-0.197784	-0.0273541	-0.162088	0.00627019	-0.123362	0.169253	0.097823	0.131604	-0.394506	0.216703	-0.188933	0.0309458	-0.178569	-0.239206	0.142512	0.144836	-0.0372811	-0.00364647	0.0113883	0.0396011	0.0437659	0.0627783	-0.0830367	0.00666128	-0.0739661	0.136185
NM_000702	no	ATP1A2	-0.344202	-0.692175	0.44101	0.0421948	0.0751258	0.483904	-0.0408053	0.159652	-0.183598	-0.203165	0.366791	-0.245602	0.345898	0.7046	0.276551	-0.366615	0.431972	0.0252481	-0.0678539	-0.0848513	-0.189144	0.2058	0.531646	0.049276	0.0134338	-0.075331	0.0141031	-0.0214749	-0.220341	-0.269713	-0.109874	0.235093	0.0495655	-0.902193	0.285538	0.725701	0.618372	-0.0496072	0.029186	0.136384	-0.0170678	-0.220675	0.513896	-0.109974	-0.153128	-0.0715941	0.428271
NM_000704	no	ATP4A	0.252307	-0.275537	0.178196	-0.104687	0.167051	-0.140972	0.0620974	-0.1044	-0.04377	-0.43075	0.169008	-0.012786	0.0617508	0.234808	0.167043	0.0227423	0.0446646	-0.210379	0.0322346	-0.105658	0.138855	-0.0410584	-0.0156277	-0.00556335	0.0154667	0.15977	-0.0190737	0.0292901	0.328324	-0.075729	-0.466837	0.587464	0.0252532	-0.823853	0.108387	0.00974226	-0.0422809	-0.0530823	-0.00578807	-0.0365449	-0.0502855	0.132936	-0.0150474	-0.0692675	0.0747343	0.133953	-0.108705
NM_000705	no	ATP4B	0.197747	-0.413661	0.0282061	-0.421576	-0.328909	-0.105072	-0.0176285	0.27144	-0.0417674	8.53823e-05	0.0199624	0.00229478	0.122018	-0.366403	0.00064446	0.00897755	-0.298682	0.530266	0.064317	0.0583824	0.242647	0.333928	-0.0126237	-0.0802968	0.0856923	-0.137851	-0.263111	-0.154905	-0.122101	-0.0874118	-0.0377454	0.0810762	-0.387523	-0.367822	0.192619	0.460126	0.655425	-0.0675601	-0.0851454	0.405067	-0.663006	-0.000478985	-0.263595	0.298222	0.553804	0.162641	-0.196598
NM_000706	no	AVPR1A	0.307577	-0.120462	-0.0158191	0.146146	-0.110609	0.0687025	0.00877508	0.022975	-0.0574634	-0.0274365	0.0463522	-0.227959	0.245863	-0.135908	-0.0486553	0.0252974	-0.114673	0.129793	-0.307435	0.256805	0.0316666	0.0923366	-0.0737265	0.193104	0.0310059	0.0502632	-0.0349321	1.25818	-0.885164	-0.392706	-0.655597	0.302351	-0.111253	-1.07454	-0.968228	0.113584	0.260136	0.118256	-0.0361461	-0.496237	0.482288	-0.0154772	0.0493166	0.548044	-0.147975	-0.587495	0.135536
NM_000707	no	AVPR1B	N/A	N/A	N/A	N/A	N/A	N/A	N/A	N/A	N/A	N/A	N/A	N/A	N/A	N/A	N/A	N/A	N/A	N/A	N/A	N/A	N/A	N/A	N/A	N/A	N/A	N/A	N/A	N/A	N/A	N/A	N/A	N/A	N/A	N/A	N/A	N/A	N/A	-0.103042	-0.141442	0.368713	-0.00302084	-0.114668	0.776308	-0.269735	0.156377	-0.162585	0.0467919
NM_000709	yes	BCKDHA	0.0739398	-0.14941	-0.00961328	-0.0397389	-0.0691479	0.0104229	-0.0513533	0.085305	-0.0150628	-0.11576	0.0317934	-0.0185949	0.057998	-0.0156523	-0.104808	-0.0488835	0.0698282	0.0142557	0.106552	0.0439632	-0.0375341	0.0776013	0.108272	0.0976652	-0.144822	-0.00770849	0.0608464	-0.191889	-0.060682	0.0120646	-0.0445422	0.277416	0.0531629	0.0339542	-0.375342	0.172957	0.105304	0.0934684	0.022306	-0.268847	-0.152064	0.101167	0.156308	-0.0403352	-0.00303784	-0.0222653	-0.0471278
NM_000710	no	BDKRB1	0.161713	-0.0962387	0.0805424	0.0747736	0.0423122	-0.110806	-0.0800667	0.183766	-0.0122738	-0.0924679	0.0292083	0.023189	0.0488317	-0.12006	-0.058631	-0.0289877	0.165856	0.00822109	-0.023982	-0.036612	0.0221466	0.0182343	0.191237	-0.0794342	-0.0289437	0.00647317	-0.0477133	-0.0682693	-0.0915573	-0.0169775	0.241938	0.0722986	0.105148	-0.0283341	-0.238977	0.0826867	0.154798	-0.0438727	0.0341853	-0.00202331	0.116783	-0.0883435	0.154362	0.0230643	0.0792139	-0.0338882	-0.0968496
NM_000712	yes	BLVRA	-0.108889	-0.0725541	0.168634	0.0770992	-0.0470704	0.00743775	0.00688886	-0.0189862	-0.00557296	0.0106382	0.0796483	0.071443	0.139267	-0.0341091	0.077872	-0.00712187	-0.166824	-0.209495	0.103204	0.210481	-0.381935	-0.0251252	0.00909139	0.184727	0.0896842	0.0283493	0.0266039	0.0468592	-0.34733	0.123407	-0.172687	-0.125374	0.306239	-0.214214	-0.121907	-0.13636	0.0692959	-0.227442	0.0207912	0.0450982	-0.121758	0.00888139	-0.0753858	0.0519971	-0.00442122	0.0280323	-0.0836966
NM_000713	yes	BLVRB	-0.196415	0.0532308	0.0697946	-0.0383807	-0.00686797	0.0603859	0.021384	-0.0674898	-0.0719277	0.0568424	0.000331657	-0.0345541	0.0974045	0.0761758	-0.00178736	-0.0666351	-0.10936	-0.134762	0.0785397	0.0848887	-0.0578038	0.0538214	0.014327	0.0373291	0.0443964	0.132585	-0.0211839	-0.178757	0.054838	0.000610257	-0.110911	0.0924011	0.101989	-0.0547278	-0.261348	0.148622	-0.0450411	-0.0514437	-0.0240945	-0.0332433	0.0256032	0.0548451	0.109318	-0.0105371	-0.00596832	-0.0266724	0.0400128
NM_000714	yes	TSPO	0.0614155	-0.00594838	0.0788887	-0.084138	0.0554911	-0.014426	0.0793807	0.00507222	0.0186178	0.0758873	0.0630886	0.0509815	0.0467917	-0.105284	-0.186346	-0.0479586	0.0473752	0.0905554	-0.00568444	-0.0820583	-0.08825	-0.0246197	-0.137418	0.0668469	0.0368632	0.0116778	0.0174244	-0.195895	0.0204051	0.194971	-0.0474162	0.00589062	0.0915687	-0.00115859	0.0415002	0.0189605	-0.0953068	-0.109952	0.031385	0.0594507	-0.0591973	-0.045318	-0.0219947	0.0273756	0.0403868	-0.00740158	-0.0261163
NM_000715	no	C4BPA	-0.0853271	-0.150275	0.124538	0.119491	0.0681791	-0.0140215	0.124355	-0.108267	0.0762902	-0.0404226	0.074402	0.0896328	0.0365788	0.0847598	-0.155896	-0.0652471	0.134255	-0.0596786	-0.0762433	-0.0447946	-0.0632555	0.0299421	0.103915	-0.0926629	-0.0413781	0.101105	-0.0533774	-0.0781014	-0.169334	0.419009	0.237946	-0.0932734	-0.127987	0.0511835	-0.0270761	0.347604	-0.0491977	0.0152911	0.152716	-0.431876	-0.00960614	-0.35079	-0.316654	0.632936	0.0220509	-0.0984508	0.123611
NM_000717	no	CA4	0.328835	-0.137943	-0.287837	-0.123711	0.247599	-0.102239	-0.23199	0.175876	-0.0752678	0.175894	-0.0067832	0.0329503	0.0023947	0.122744	-0.0845197	0.131433	-0.081026	0.416461	-0.185971	0.166659	0.00522525	0.126297	0.111208	-0.159225	-0.0937201	0.0519012	-0.0106081	0.172683	-0.20167	-0.219949	0.0325236	0.1834	-0.569801	0.113778	0.224222	0.0351415	-0.134395	0.0208187	-0.0447383	-0.0957426	-0.0565334	0.195636	0.230712	-0.131513	0.0772122	-0.186958	-0.0399836
NM_000718	no	CACNA1B	-0.0171659	-0.114178	0.0241063	0.014825	0.0963028	-0.0571199	-0.0205069	-0.0365381	-0.0876987	-0.0382721	-0.0606108	-0.0550074	0.0302628	0.0430596	0.0305944	0.0184597	0.00653784	-0.00620334	0.117853	-0.0649704	0.00377625	-0.0572204	0.0327472	-0.0319123	0.0679168	0.140044	0.00096307	-0.142375	-0.0126615	0.115984	0.0107436	0.0196834	0.090885	0.0432097	-0.0964197	0.154626	-0.127508	-0.21725	-0.0377019	0.0206184	0.0596271	0.0370633	-0.141544	0.112685	-0.0187555	0.185169	-0.15115
NM_000721	no	CACNA1E	-0.0541639	-0.160321	-0.255103	-0.24273	-0.234067	-0.020717	0.012308	0.0068344	-0.0991213	0.380724	0.0785707	0.0262832	-0.0010575	-0.0770086	-0.0339889	-0.103677	-0.078885	0.0223584	0.000588884	-0.0388615	-0.0225342	0.0909931	0.122977	0.171211	0.0502686	0.0684037	0.0682836	-0.0749693	-0.0319271	-0.0185701	-0.00415805	0.188104	-0.0232451	-0.231716	-0.163687	0.239646	0.0694716	0.78781	-0.273375	-0.328528	0.060337	1.8303	0.178267	0.0257748	-0.336599	0.0352625	-0.0284983
NM_000722	yes	CACNA2D1	0.0819544	0.0213441	0.0799226	0.0646813	-0.0555553	0.0548933	0.0611646	-0.0927081	-0.00787385	0.229128	-0.0841973	0.275413	-0.0736979	0.0860062	-0.440266	-0.0519213	0.00484357	0.0957991	-0.230929	-0.12397	-0.117307	0.17826	-0.064604	0.0724418	0.00376914	0.05697	0.0754009	-0.504025	-0.077349	0.399722	0.382218	-0.0227743	0.351497	-0.313597	0.944706	-0.220631	-0.129917	0.371577	-0.42506	-0.0784611	0.192326	-0.120658	0.00432084	-0.0332835	-0.0930071	0.048121	-0.0896542
NM_000723	yes	CACNB1	0.00974359	-0.0809493	0.0672469	-0.00317099	-0.0362673	-0.004256	0.115275	-0.0291163	0.0654647	-0.00623765	-0.0792213	0.0131888	-0.128394	-0.156674	0.0203926	0.188742	-0.0891521	0.11623	-0.12088	-0.145789	0.121234	0.0714809	-0.159329	-0.0429822	-0.0841142	-0.103087	-0.0293953	-0.15929	0.149474	-0.115566	0.0625789	0.0160057	0.00218135	-0.0478684	-0.243988	-0.30238	0.169901	-0.0349352	-0.011175	-0.0231991	0.00497628	-0.0531568	-0.176018	0.179144	0.0403582	0.0184163	-0.0244605
NM_000725	no	CACNB3	0.161525	0.196335	-0.0019243	-0.0150756	0.15876	-0.0784626	0.0559586	-0.0599587	-0.0416713	-0.172143	-0.136271	-0.0803147	-0.409415	-0.037276	0.22171	0.0732722	0.0109425	0.109288	0.0603267	-0.167636	-0.122145	0.0640221	-0.138627	-0.0484286	0.041551	0.106651	0.148701	-0.267748	-0.0334262	0.193167	0.161671	0.130684	-0.05508	0.0535386	-0.10785	-0.0313337	-0.134365	-0.0193709	0.0284559	-0.055781	-0.0715454	0.128462	0.153564	-0.126147	0.0865154	0.0308592	-0.0148758
NM_000727	no	CACNG1	-0.131669	-0.646931	0.112413	0.0520563	-0.121461	0.242065	-0.202302	0.352891	-0.201657	0.168327	-0.14857	0.31632	-0.00245336	-0.260852	0.0528815	0.340835	-0.111223	-0.640183	-0.289956	-0.086332	-0.0628998	0.109202	0.105609	0.0904622	0.305701	0.239213	0.0469826	-0.0522586	-0.148709	0.0679049	-0.0875561	-0.421123	1.25935	-0.0427932	-0.129072	0.41568	0.249805	0.109437	-0.0595094	0.0103058	0.0437644	-0.0157142	-0.041173	0.0859543	0.0595232	0.0447215	0.0510272
NM_000728	no	CALCB	0.12813	-0.119052	0.0170261	0.0367332	-0.0517471	-0.00507213	0.0379724	0.0272886	-0.141071	0.0165876	-0.0246284	0.171799	-0.119157	-0.0105493	0.152723	-0.0307903	-0.0139987	-0.0320962	-0.0522409	0.0265245	-0.0218829	-0.0906395	0.148668	0.0528343	0.163641	0.0373713	0.150365	0.519695	0.646357	0.284983	-0.232962	0.43462	-0.046573	-0.0338729	-0.466291	0.116405	-0.110649	N/A	N/A	N/A	N/A	N/A	N/A	N/A	N/A	N/A	N/A
NM_000729	no	CCK	-0.204126	-0.0236671	-0.217636	0.192781	0.40546	-0.0646576	0.0482032	-0.417161	0.00865243	-0.203016	0.131431	0.06058	-0.216977	0.546662	0.00410113	0.28374	0.232818	-0.452959	-0.122233	-0.00961428	-0.0484949	-0.0212046	0.213512	-0.141319	-0.0720922	-0.0736023	-0.138227	0.21407	-0.288776	-0.307202	0.30651	0.24192	-0.27917	-0.0423165	0.318466	-0.0186214	-0.151648	-0.063898	0.0923561	0.20246	-0.153025	-0.261685	-0.286352	0.143759	-0.290456	-0.139196	0.721157
NM_000730	no	CCKAR	0.277982	0.0724092	0.223537	-0.304136	0.165846	-0.0762317	-0.0827546	0.0219693	0.230538	0.0451883	0.0906636	-0.393247	0.0662362	-0.0272868	0.147972	-0.0904094	-0.191724	0.276421	0.135961	-0.0318592	0.0830886	-0.00797177	-0.147985	-0.336457	0.106128	0.095881	0.174706	0.89484	-0.638449	-0.224236	-0.328304	0.395332	-0.0602914	-1.1067	0.0404271	0.44543	0.474163	-0.0621855	0.020955	-0.0927975	0.0891016	-0.279155	0.0727231	0.00941877	0.144261	0.00451838	0.0170533
NM_000732	no	CD3D	-0.0627914	0.158054	-0.123594	0.332685	-0.684214	-0.281129	0.227407	0.167593	0.124609	0.219828	-0.537971	0.072578	0.312851	-0.224368	-0.0966996	0.267646	-0.110137	0.116546	-0.125845	-0.0760437	0.119852	0.142641	-0.00781566	0.0880868	0.115745	0.0611478	0.0740656	-0.747208	0.554051	0.225654	-0.0662259	-0.583964	-0.0383103	0.859577	-0.497523	0.488156	0.166615	-0.114475	-0.0499948	-0.121074	0.73929	0.666718	0.756605	0.32337	0.1346	0.201208	-0.320195
NM_000733	no	CD3E	-0.55954	0.0671141	0.115015	0.0136402	-0.444035	0.0436445	0.542158	-0.0832721	0.133682	0.159032	-0.201331	0.0581168	0.042778	0.0501769	0.053173	0.0324905	0.0348879	0.134015	-0.252521	-0.03731	-0.348871	0.0884542	-0.0499949	0.282677	0.0602052	-0.0366386	0.0676006	-0.174253	0.079023	0.0675326	-0.0484843	-0.0133688	-0.049097	0.056349	-0.0513848	0.0346012	0.151756	-0.0705741	-0.0518721	0.0201362	-0.132341	-0.0375823	0.274188	0.0759155	-0.0592584	0.030502	-0.032332
NM_000735	yes	CGA	0.124058	0.0642308	-0.00316056	0.177371	-0.0840373	0.0376087	-0.0835095	0.218832	0.0261866	-0.00982329	-0.255965	0.0606654	-0.0442777	-0.130357	-0.022889	-0.127921	-0.0197503	-0.107579	-0.0859913	-0.167119	0.120518	0.275423	0.0383457	0.271132	-0.0381153	0.0999895	-0.249703	-0.1082	0.0801734	0.196643	-0.101927	0.0672882	-0.258926	0.464649	-0.207728	-0.340544	0.245465	-0.0916366	-0.0242132	-0.146485	-0.0448913	0.424033	0.0427469	-0.0187333	0.210288	-0.130018	-0.222152
NM_000740	no	CHRM3	0.142684	0.137244	0.126996	0.13098	-0.0348304	-0.0438619	0.0553121	-0.363603	0.164006	-0.0978283	-0.0253321	-0.144197	0.264786	-0.117677	-0.0656864	0.133875	-0.00286469	-0.11875	0.263548	-0.14919	-0.181508	0.0439914	-0.133687	0.0136309	-0.016931	-0.0479505	0.100522	0.135903	0.00552763	-0.0186797	0.206523	-0.00084783	-0.220626	0.0158351	-0.0292991	0.197276	-0.0999564	0.206127	-0.0866337	-0.0557364	0.0710473	0.208257	0.135494	-0.157736	0.0969697	-0.306405	0.0989101
NM_000742	no	CHRNA2	0.0257264	0.0642074	0.00540725	-0.0168769	-0.0205225	0.00665098	0.0925469	-0.00988776	-0.106376	0.135754	-0.0317041	-0.0734003	0.0391983	0.0597351	-0.149127	0.0646813	0.0281242	0.141695	0.0477893	-0.0837166	-0.0263215	0.0192457	0.0281922	0.0917585	-0.216434	0.0309909	0.0670965	0.695928	-0.319062	-0.356727	0.0160218	-0.159788	-0.0940466	-0.0699279	-0.395787	-0.428202	-0.149604	-0.0756446	-0.00835712	0.069489	0.155855	-0.122952	0.21859	0.129315	-0.12814	0.00633147	0.0625929
NM_000743	no	CHRNA3	-0.445792	-0.514914	0.0540563	-0.262364	-0.681787	-0.0246315	0.399307	0.454677	0.436776	0.0255764	0.333787	-0.554892	-0.0726331	-0.0909425	-0.158947	0.29432	0.0856356	-0.276684	0.214316	-0.0472086	-0.284467	-0.0339298	0.0760443	-0.159716	-0.0426881	-0.244008	-0.242465	-0.658398	-0.172347	0.482789	0.760823	-0.466419	0.479733	0.178159	0.34347	0.0802388	-0.0591574	-0.0622132	-0.0119506	-0.04526	-0.0494479	-0.113339	-0.0869807	-0.0875389	-0.0157268	-0.0332351	-0.015814
NM_000744	no	CHRNA4	0.0339631	-0.0307266	-0.208041	0.125534	-0.0666388	0.113838	-0.120254	0.0168857	-0.0699386	0.0394399	0.0654372	0.137524	0.428309	-0.111671	-0.103139	-0.281485	-0.211783	-0.178039	0.209942	-0.080703	0.084003	-0.358793	0.091757	-0.277021	0.0505971	-0.185084	0.265154	-0.297137	0.023884	0.0944613	-0.0335739	0.608937	0.253364	-0.989423	0.345208	0.234779	0.0744356	-0.00531922	0.0220711	0.0533083	0.0496942	-0.129326	-0.0155491	-0.139441	-0.0936002	0.313013	-0.0610768
NM_000745	no	CHRNA5	-0.105643	0.0980242	0.0247549	0.00118191	-0.0230734	0.067105	0.0117744	0.0620336	0.148607	-0.0196971	-0.0147506	0.0139852	-0.0819917	-0.0717684	-0.126047	0.022431	-0.196563	-0.116724	0.0148358	-0.0480347	-0.0401814	0.0910218	0.141119	0.15453	0.0424362	-0.096886	-0.0217307	-0.246651	-0.176304	0.606427	0.228587	-0.031088	-0.144609	-0.079536	0.0358988	0.0983219	0.573133	0.223203	0.105235	-0.0106757	0.0292881	-0.0208844	-0.00448862	0.077083	0.0907054	0.130483	-0.0339991
NM_000746	no	CHRNA7	N/A	N/A	N/A	N/A	N/A	N/A	N/A	N/A	N/A	N/A	N/A	N/A	N/A	N/A	N/A	N/A	N/A	N/A	N/A	N/A	N/A	N/A	N/A	N/A	N/A	N/A	N/A	N/A	N/A	N/A	N/A	N/A	N/A	N/A	N/A	N/A	N/A	-0.0628786	0.119088	-0.011567	0.0236232	0.227152	0.0428527	-0.0630499	-0.020499	-0.00190248	-0.0379795
NM_000747	no	CHRNB1	0.0612007	-0.116077	0.29278	-0.0194697	0.0200812	-0.288057	0.33784	-0.0353624	-0.0887702	0.10679	-0.278834	-0.142894	0.355338	0.209234	-0.271546	0.194831	0.056872	-0.114086	0.166329	-0.0374058	0.0247473	-0.341735	0.0813919	-0.137861	0.253869	0.410186	0.0331389	-0.30005	-0.0492561	-0.347621	0.577149	-0.196436	0.915533	-0.196166	0.40871	-0.298951	-0.129289	-0.0240905	-0.0226313	0.0659781	-0.0787073	-0.00165322	0.090312	-0.0267579	-0.0222064	0.0417416	-0.077321
NM_000748	no	CHRNB2	0.0538351	0.00816947	0.0117917	-0.0208818	-0.00136074	0.00241611	0.0496795	0.000240283	0.143301	0.102849	0.0422134	0.00851253	0.127342	0.0349729	0.0567247	0.0386629	-0.00698419	0.0364994	0.0134443	0.0430077	-0.0155538	0.0975855	0.11459	-0.0246598	-0.0669062	-0.0735461	0.0443241	-0.0372496	-0.04783	0.215199	-0.131396	0.00516672	0.00664821	0.0685584	-0.0548952	0.0265987	0.0726647	0.0581921	0.021844	0.291069	-0.124634	-0.0640084	-0.0672722	-0.119882	0.0423193	-0.116066	-0.0613783
NM_000749	no	CHRNB3	0.353391	-0.141024	-0.160026	0.0743976	-0.0173748	-0.0318984	0.0287081	0.0336381	0.0366411	0.192079	0.0908098	-0.0830637	0.164285	-0.0295318	-0.0345566	-0.078306	0.0825116	0.245761	0.0363251	-0.0145939	-0.00955117	0.00607892	-0.100457	-0.180614	0.027461	-0.0908657	0.0365319	-0.14349	0.330548	-0.154361	0.456066	0.130847	-0.428966	-0.181692	0.150869	0.07633	-0.0603065	-0.0319932	-0.0210284	-0.0890458	0.00332387	-0.00575521	-0.00819235	-0.0872773	0.0495241	0.0327383	0.0254158
NM_000750	no	CHRNB4	N/A	N/A	N/A	N/A	N/A	N/A	N/A	N/A	N/A	N/A	N/A	N/A	N/A	N/A	N/A	N/A	N/A	N/A	N/A	N/A	N/A	N/A	N/A	N/A	N/A	N/A	N/A	N/A	N/A	N/A	N/A	N/A	N/A	N/A	N/A	N/A	N/A	0.203634	-0.159664	0.0175476	-0.0639125	-0.058672	-0.276781	-0.109663	0.0471975	-0.172019	-0.113998
NM_000751	no	CHRND	-0.12013	0.0426569	-0.0339197	-0.211418	0.147162	-0.0955003	0.00771083	0.00918125	0.0419683	0.188389	0.187808	-0.160671	-0.154514	0.113293	0.0438541	-0.232478	0.0927009	0.275264	0.0293278	-0.079848	-0.0323489	-0.0040326	-0.025683	-0.0515708	0.0554504	-0.0504729	-0.0281457	0.118833	-0.175044	0.112133	-0.335014	0.284792	-0.124434	-0.078811	-0.246329	0.390829	0.104754	-0.291625	0.134594	-0.1685	-0.172601	-0.000417572	0.231572	-0.223131	-0.258375	0.393803	-0.0880539
NM_000754	no	COMT	-0.11077	0.0722893	0.0749331	-0.0612959	-0.0512216	0.000824145	-0.057568	0.0173572	0.183307	-0.0227418	0.0807449	-0.0053548	0.260876	-0.138669	0.201006	-0.068909	-0.0432606	0.00611052	0.10872	0.0659801	0.215007	0.0251431	-0.042866	-0.0293532	0.0918488	-0.173837	-0.0373297	-0.217073	0.0578255	0.111984	-0.0666811	0.238907	-0.141163	-0.0175143	-0.144619	-0.0119142	-0.19056	0.207119	-0.185319	0.0424761	0.144627	0.0815547	-0.0656656	0.0520591	-0.150025	0.0978111	-0.598682
NM_000756	no	CRH	0.108685	-0.0363229	-0.111962	0.199395	0.0710676	-0.248083	0.227305	0.0513977	0.111419	-0.516682	-0.0164495	0.116935	0.0845019	0.0128161	-0.207283	0.105372	-0.202727	0.151062	-0.0895488	-0.479975	0.649642	0.0331302	0.167916	-0.0179989	0.0335051	-0.0183957	0.424364	0.315474	0.251955	0.161615	-0.12628	0.0768323	-0.0894787	-0.661788	-0.205751	0.539317	0.0245354	0.263078	-0.0864981	0.197117	-0.412601	0.00328274	-0.443787	-0.0513069	-0.516468	0.132057	-0.225222
NM_000758	no	CSF2	0.435371	-0.575788	-0.0401726	-0.390201	-0.000562407	0.0471259	-0.239642	0.260468	0.77246	-0.388542	-0.417472	-0.0383201	0.0961267	-0.452008	0.60261	0.0109737	0.421992	0.364923	0.00156686	0.665895	-0.707132	0.208249	-0.462723	0.0671886	-0.403491	0.291049	0.182266	-0.219275	0.167232	-0.207355	0.332469	0.357114	-0.0801811	-0.311066	-0.46769	0.744382	-0.893623	-0.0979853	-0.091476	-0.00488439	-0.0627834	0.0797291	0.0922931	0.0789087	0.0813507	0.202362	-0.201386
NM_000761	no	CYP1A2	0.139106	0.00582557	-0.0988265	0.17267	-0.121721	0.0353874	0.176523	0.0178452	-0.105014	-0.171872	0.146645	0.208282	-0.43871	-0.0557975	-0.156427	0.0548192	-0.010157	0.025799	-0.0388927	0.143967	-0.253282	0.0292687	0.142842	-0.065255	0.0343057	0.00484761	0.0301785	0.136509	0.457409	-0.362265	-0.304404	-0.297711	-0.214327	0.335876	0.279812	-0.826541	-0.0421535	-0.208812	-0.0154763	0.221548	1.06231	-0.0927216	-0.316605	-0.0256236	0.0913675	-0.152374	-0.196264
NM_000762	no	CYP2A6	N/A	N/A	N/A	N/A	N/A	N/A	N/A	N/A	N/A	N/A	N/A	N/A	N/A	N/A	N/A	N/A	N/A	N/A	N/A	N/A	N/A	N/A	N/A	N/A	N/A	N/A	N/A	N/A	N/A	N/A	N/A	N/A	N/A	N/A	N/A	N/A	N/A	-0.10726	-0.0855832	0.0543237	-0.0995922	0.160595	0.101704	-0.0681253	0.0331772	-0.00101705	-0.0529876
NM_000765	no	CYP3A7	N/A	N/A	N/A	N/A	N/A	N/A	N/A	N/A	N/A	N/A	N/A	N/A	N/A	N/A	N/A	N/A	N/A	N/A	N/A	N/A	N/A	N/A	N/A	N/A	N/A	N/A	N/A	N/A	N/A	N/A	N/A	N/A	N/A	N/A	N/A	N/A	N/A	0.146368	-0.0768901	-0.045152	0.190151	-0.125991	-0.141061	0.0011522	0.034864	-0.0535981	-0.0350986
NM_000766	no	CYP2A13	0.104944	-0.0088005	-0.0288188	-0.0150653	-0.077581	-0.00336439	0.0446098	-0.0760159	-0.112084	-0.0425527	-0.0295497	0.0498597	0.0209378	-0.0398714	0.026423	-0.089756	0.0364527	0.163078	0.0462778	0.0233026	-0.0252578	-0.0254902	0.061138	0.0784663	0.00731796	0.0748749	0.0315704	0.296771	-0.14509	0.204195	-0.0920093	-0.110627	0.114665	0.310279	0.111969	-0.354325	0.132012	0.0234516	-0.00947699	0.0610007	-0.0638284	0.024264	-0.124307	-0.0287778	0.0335795	-0.00223373	0.00747469
NM_000767	no	CYP2B6	-0.110918	0.00213583	0.0426427	-0.0209052	0.652169	-0.0642285	-0.039793	-0.0394443	0.0459002	0.0803165	0.076331	0.000850826	0.103871	-0.0570759	0.0942557	-0.106014	-0.0825012	0.0889135	0.00895255	0.28937	0.0159501	-0.119835	-0.0040172	0.225748	-0.0170579	0.123118	0.00765553	-0.0156747	0.488631	-0.0185205	0.21637	-0.142887	0.159294	-0.0624107	0.270305	-0.261631	0.311513	0.0555196	0.172115	0.075234	-0.217401	0.098885	0.142018	-0.0224431	0.0789221	-0.23821	0.0678081
NM_000769	no	CYP2C19	0.493923	0.273211	-0.658196	0.411683	-0.0121162	-0.232611	0.231023	-0.134128	-0.0655188	-0.413754	-0.0733809	0.0781371	-0.291853	-0.0196129	-0.103052	0.409672	-0.0993893	-0.0952587	0.124411	-0.293737	0.0481767	-0.684942	0.307203	0.106525	-0.0625384	-0.317756	0.747446	-0.627476	-0.271414	-0.198065	1.41618	0.712727	-0.954126	0.0696998	-0.0207179	0.320535	0.219975	0.093877	-0.13792	-0.0646889	0.0693183	0.0123214	0.000458716	-0.11321	0.137738	-0.0447689	0.0460814
NM_000770	no	CYP2C8	0.328301	-0.0262931	-0.440959	0.248066	-0.296263	-0.178988	0.607049	-0.417525	0.0200099	-0.100415	0.388975	-0.0118518	0.061875	-0.290983	0.129994	-0.200325	-0.410992	-0.0218151	-0.139163	0.125242	0.0824925	0.0365351	0.0299125	-0.0244523	0.0126418	-0.0100711	0.0261539	-0.0166338	0.189474	-0.0104747	0.00047008	-0.117109	-0.27112	0.544845	0.411269	-0.177971	-0.0544621	0.0365403	-0.104115	-0.023421	0.0223594	-0.0261248	0.0564076	-0.0287102	-0.00526243	-0.0118934	-0.0112437
NM_000771	no	CYP2C9	0.154053	0.0699172	0.319565	0.0717764	-0.00459575	-0.0251851	0.0183294	-0.0764197	0.25729	-0.216962	0.0474802	-0.0226371	0.150566	-0.187609	-0.180565	-0.168503	-0.423555	0.0367969	-0.0076133	0.137127	0.0549027	-0.0602979	-0.0546724	0.0689931	-0.130028	0.362729	0.277502	-0.180901	-0.0983541	-0.0295929	-0.0568517	0.619397	-0.298818	-0.45441	-0.292831	0.582751	0.0224353	0.0690387	-0.0469504	-0.198845	-0.0209871	-0.011529	-0.0805917	-0.0341421	0.0585741	0.0312992	-0.0448977
NM_000773	no	CYP2E1	0.273886	-0.0822206	0.17286	0.246912	-0.195707	0.0045401	0.156678	0.0324422	-0.109501	0.120459	-0.102802	0.0133126	0.028844	0.269458	-0.0278807	-0.0698116	-0.280711	0.000477418	0.108336	0.0531346	0.0271343	0.0430865	-0.0809633	-0.0810243	-0.167614	-0.00200266	0.097028	-0.204508	0.346832	0.3927	-0.151583	0.352413	-0.372906	-0.155298	-0.164536	0.448845	-0.103263	-0.00816164	-0.0428671	-0.0187742	-0.149996	-0.260792	0.171689	-0.227971	0.61411	-0.0798017	0.205282
NM_000774	no	CYP2F1	N/A	N/A	N/A	N/A	N/A	N/A	N/A	N/A	N/A	N/A	N/A	N/A	N/A	N/A	N/A	N/A	N/A	N/A	N/A	N/A	N/A	N/A	N/A	N/A	N/A	N/A	N/A	N/A	N/A	N/A	N/A	N/A	N/A	N/A	N/A	N/A	N/A	-0.079154	0.0262423	-0.134213	0.162051	0.100364	0.105734	0.0570013	-0.0459826	-0.00163439	-0.0521232
NM_000775	no	CYP2J2	-0.438673	0.143123	0.430686	-0.618222	-0.0894171	-0.0255035	0.431785	-0.0911093	-0.0869588	0.119322	0.0359042	0.36619	0.316905	0.0967818	-0.0766068	-0.39283	-0.0204735	0.0950381	-0.0551513	0.048851	-0.274706	-0.278398	0.0169562	0.0325903	0.109028	0.169277	-0.140598	0.0608831	1.31181	-0.615474	-0.0611569	-0.246005	0.125173	-0.630629	1.32421	-0.349429	-0.333203	0.18307	0.178159	-0.125114	-0.866683	0.0305928	1.37247	-0.146895	0.00452819	0.50552	0.267204
NM_000777	no	CYP3A5	-0.0951488	-0.0517549	0.13611	0.0154654	-0.0222924	0.186015	0.0137766	-0.0709274	0.00170744	0.171229	-0.171956	-0.0085249	0.422792	0.106964	0.0967553	-0.089002	-0.125136	0.148936	0.0881993	-0.141199	0.015356	-0.188627	0.124586	0.0261729	-0.0513414	0.0661821	-0.0426686	0.0748158	-0.0743243	-0.0821812	0.106178	-0.152778	0.37027	0.056329	-0.263243	0.00161761	0.135252	0.190376	-0.0582983	0.122836	-0.164381	-0.114477	0.00033645	0.137124	-0.082502	-0.156146	0.195479
NM_000778	no	CYP4A11	N/A	N/A	N/A	N/A	N/A	N/A	N/A	N/A	N/A	N/A	N/A	N/A	N/A	N/A	N/A	N/A	N/A	N/A	N/A	N/A	N/A	N/A	N/A	N/A	N/A	N/A	N/A	N/A	N/A	N/A	N/A	N/A	N/A	N/A	N/A	N/A	N/A	-0.0813082	0.00601266	0.018688	-0.032872	-0.0774072	-0.0179644	0.0715111	0.0204205	0.0158743	0.0271896
NM_000780	no	CYP7A1	-0.0607227	-0.135877	-0.0093241	-0.140027	0.0716951	-0.0658689	-0.065664	0.0637956	-0.0718735	0.131158	-0.0282002	-0.0717208	-0.17089	-0.0783719	-0.116135	0.0746066	0.142137	-0.26788	-0.162211	0.0553076	0.1004	0.0236456	0.019286	0.00215382	0.054966	0.0175286	0.0431978	0.271249	-0.196752	0.221136	-0.228427	0.430731	0.200485	-0.047613	0.345824	0.442436	-0.303991	0.205885	-0.0270589	0.0336906	-0.004525	-0.401227	0.642501	-0.214714	0.170348	-0.351876	-0.0330662
NM_000784	no	CYP27A1	0.398858	-0.272186	0.269975	-0.478191	0.519105	-0.0846496	-0.0636498	-0.196959	-0.0118192	-0.287682	0.102565	-0.0437966	0.277551	0.0162358	0.461375	-0.104738	-0.0125788	-0.267505	-0.132628	0.0843678	0.0288815	-0.125034	0.0384677	-0.690701	0.198857	0.141893	0.208298	0.409974	0.0230819	0.00274161	-0.316663	-0.0205766	0.360462	-0.36603	-0.152378	0.099803	-0.0295192	0.0182801	-0.0253677	-0.145174	0.0461907	-0.00119661	0.0227089	0.0218033	-0.0524522	0.00393791	0.0541909
NM_000785	no	CYP27B1	-0.15954	0.108262	0.128036	6.14951e-05	-0.165918	0.213038	-0.0400283	0.0203121	-0.0232291	-0.0121808	-0.117356	0.0554377	-0.202862	0.0533536	-0.0454094	-0.0722433	0.0698393	-0.161992	-6.00512e-05	0.0907348	-0.0906421	-0.00754108	0.0535291	0.0743274	-0.145152	0.0309868	0.0936171	1.101	-0.635355	0.0595872	0.437511	-0.0522632	-0.147692	0.0348852	0.193634	-0.223387	-0.22555	-0.155118	0.0210006	-0.170242	-0.0197246	0.123125	-0.119113	-0.0463896	-0.0113153	0.264372	-0.03484
NM_000786	no	CYP51A1	-0.0278054	0.0378235	-0.198311	0.0721645	-0.0211314	0.152471	0.0247838	-0.0227709	-0.313917	0.168285	0.151483	0.0779779	0.151963	0.000422091	-0.687151	-0.0188639	-0.219067	0.0819507	0.253579	-0.165122	0.0909878	0.196409	0.0637598	-0.331598	-0.331314	-0.023696	-0.168209	0.23465	-0.400633	0.0398281	-0.165703	-0.102062	0.189889	0.153398	-0.268628	-0.108137	0.107881	-0.14423	0.160148	N/A	0.114896	0.161203	-0.0732313	-0.0896522	0.108354	0.0210623	-0.473653
NM_000787	no	DBH	0.238257	0.218793	-2.9386e-05	-0.201847	-0.10761	-0.231388	0.014214	0.0434365	0.250621	0.589862	0.344844	-0.426846	0.205146	0.116324	-0.0511943	-0.159495	-0.262764	0.625424	-0.261625	0.115398	-0.120828	0.249205	-0.230435	0.227148	0.0288382	-0.235698	0.0134319	-0.0590304	0.0086287	-0.149234	-0.204918	0.468767	-0.462543	0.0149988	-0.240327	0.153605	-0.0767507	-0.0166451	-0.0815333	-0.217819	0.168424	0.380977	-0.00149674	0.352284	-0.0880277	-0.0614492	-0.0960887
NM_000788	no	DCK	0.091507	0.168211	0.157215	0.0394847	-0.0250713	0.109999	-0.0959446	0.140921	0.0121435	0.095181	0.070905	-0.0410804	0.242904	-0.0425481	-0.366327	0.0642418	0.121371	0.00936717	-0.0770438	-0.0769192	0.00780003	0.129073	-0.173556	0.220758	-0.237753	-0.315709	0.0222813	0.0819381	-0.00746073	0.473444	-0.255021	0.206578	-0.109233	0.00288405	0.188061	-0.040491	-0.284405	0.0271413	0.162727	-0.0483094	-0.0703169	0.170331	-0.119563	0.142353	-0.155769	0.00353027	0.195365
NM_000791	no	DHFR	0.267447	-0.117053	0.0474358	0.1469	-0.0558509	-0.0395192	0.0205316	-0.0266683	-0.0238619	0.103249	0.0045037	0.0311989	-0.0607042	0.102156	-0.0662552	0.0866733	-0.0426567	-0.0824186	0.0164221	-0.185862	-0.12635	0.209702	0.082635	0.0646218	-0.0434239	0.0751751	-0.0797774	-0.543009	0.636841	0.198571	-0.114705	0.125031	0.0316784	0.160253	-0.234653	-0.0703434	-0.0843519	-0.169587	-0.0382541	-0.191317	-0.250377	-0.144929	-0.0742235	-0.151205	0.0158658	-0.10581	-0.0616082
NM_000794	no	DRD1	0.358693	-0.0632012	0.288288	0.338027	0.195187	-0.12347	0.154244	0.208059	0.258324	0.0196425	0.223015	-0.283196	-0.328511	-0.333467	0.142765	-0.0126947	0.0509144	0.437417	-0.117553	-0.0413776	0.199084	0.0853847	0.377806	-0.169545	0.178489	-0.136385	-0.074108	0.0996878	-0.140616	0.0010273	-0.099405	0.137116	-0.556014	-0.397508	0.220258	0.0592023	-0.112835	-0.118909	0.0789291	-0.177951	0.287789	0.235122	0.293276	-0.0290783	-0.0019408	-0.316144	-0.229862
NM_000797	no	DRD4	-0.277569	-0.075126	-0.289283	-0.176934	-0.224004	-0.0725823	-0.246736	-0.277891	0.0278747	0.274631	0.124089	0.149129	-0.0250568	0.0171985	0.156699	0.117538	0.170534	0.0783175	0.149918	0.019738	0.134224	0.104498	0.0330317	0.232362	-0.0697216	-0.0558889	0.180043	0.359562	0.0111466	-0.0163608	-0.162504	-0.320346	0.0302283	-0.0189907	-0.278578	-0.285702	-0.427978	-0.0138843	0.037224	-0.026484	0.00784257	-0.239737	0.0676236	0.00619535	0.00552701	0.0350873	0.0947708
NM_000799	no	EPO	0.196264	0.107244	0.0694777	0.0864556	-0.274255	-0.10069	-0.0325307	-0.00455352	-0.250514	0.0392336	-0.0208437	0.0526517	-0.238926	-0.0519533	0.0478505	0.393508	0.13652	-0.119594	0.00136521	0.00494098	-0.00636191	-0.106759	0.129636	0.102576	-0.0171163	0.00592049	-0.0537023	0.266354	-0.348649	0.083461	0.0947491	0.10436	-0.0882165	-0.185824	0.176832	-0.0880222	-0.027866	-0.349666	0.0252438	-0.264103	-0.00982268	0.167046	0.0572639	0.147912	-0.13332	0.268493	0.280097
NM_000801	no	FKBP1A	N/A	N/A	N/A	N/A	N/A	N/A	N/A	N/A	N/A	N/A	N/A	N/A	N/A	N/A	N/A	N/A	N/A	N/A	N/A	N/A	N/A	N/A	N/A	N/A	N/A	N/A	N/A	N/A	N/A	N/A	N/A	N/A	N/A	N/A	N/A	N/A	N/A	-0.182859	0.152605	0.0160464	0.0112847	-0.0999162	0.021894	0.0649563	-0.0101602	0.0897405	0.0116943
NM_000805	no	GAST	0.149655	-0.0324007	-0.0287283	-0.11766	0.099644	-0.0429232	0.0212745	-0.0318818	0.0583915	0.195435	-0.147046	-0.0687829	0.126053	-0.138361	-0.0140653	-0.219299	0.308962	0.0745368	-0.0974143	-0.0691871	0.0432023	-0.0184163	0.0979814	-0.0186624	-0.0289017	0.0854599	0.0829171	-0.241238	-0.00533519	-0.0380183	0.0851895	0.110868	0.0391208	0.0153171	-0.105155	0.236855	-0.011551	-0.0446918	-0.112641	-0.0725699	0.0679176	-0.0518636	-0.0919262	0.0663199	0.15616	-0.0161354	0.110314
NM_000808	no	GABRA3	N/A	N/A	N/A	N/A	N/A	N/A	N/A	N/A	N/A	N/A	N/A	N/A	N/A	N/A	N/A	N/A	N/A	N/A	N/A	N/A	N/A	N/A	N/A	N/A	N/A	N/A	N/A	N/A	N/A	N/A	N/A	N/A	N/A	N/A	N/A	N/A	N/A	0.0555669	-0.0355809	0.0923133	-0.0661443	0.0609474	0.0378914	0.0529941	0.160172	-0.294904	-0.0361266
NM_000809	no	GABRA4	0.0223809	0.0412764	0.494435	0.444753	-0.182588	-0.0499499	-0.67905	0.153863	0.256022	0.201067	0.106434	0.0312619	-0.00523284	0.08809	-0.297866	-0.352599	-0.167592	0.199185	0.0116837	-0.111937	0.483182	-0.0268438	-0.057974	-0.228492	0.0774833	0.051588	0.0637881	-0.183326	0.11913	-0.341747	-0.232196	-0.645891	-0.525624	-1.08692	1.22657	0.290728	-0.548496	0.138745	0.146505	0.1529	0.522207	-0.0340549	-0.5512	-0.455469	0.362342	0.0703974	-0.0449834
NM_000810	no	GABRA5	0.083681	1.78677	0.0859431	-1.69539	-0.0697763	0.131852	-0.283868	0.182192	0.396157	0.407794	-0.0240361	-0.587021	0.0842771	0.169173	0.0195791	-0.17583	-0.0205619	-0.333763	0.36415	0.154045	-0.199468	0.0506474	-0.163647	0.698046	0.17327	-0.229688	-0.169759	-0.0530336	-0.383102	0.241557	0.301676	-0.479803	-0.0609826	0.346231	-0.217271	-0.142333	-0.580731	-0.323715	0.0961198	-0.116224	-0.290972	-0.212826	0.741253	-0.122671	0.0195721	0.0297461	0.526112
NM_000811	no	GABRA6	N/A	N/A	N/A	N/A	N/A	N/A	N/A	N/A	N/A	N/A	N/A	N/A	N/A	N/A	N/A	N/A	N/A	N/A	N/A	N/A	N/A	N/A	N/A	N/A	N/A	N/A	N/A	N/A	N/A	N/A	N/A	N/A	N/A	N/A	N/A	N/A	N/A	-0.0693903	0.0913589	0.182762	-0.0807863	-0.121473	-0.0666561	-0.0608755	-0.0938463	0.192381	0.210983
NM_000812	no	GABRB1	0.798238	-0.835187	0.0648734	-1.16773	-0.961991	0.729151	-0.483859	0.448699	0.102932	-0.463028	0.374872	-0.0960891	0.103211	-0.318587	-0.103322	0.387071	0.391571	-0.00231396	-0.420892	-0.162057	0.105388	0.922188	0.0607743	0.263592	-0.0370252	0.238591	-0.959308	0.00673141	-0.2434	0.20986	-0.171051	-0.195116	0.829105	-0.270091	-0.0188334	0.280766	0.0624349	0.0139442	0.146542	-0.295694	0.0480939	-0.0434058	0.321242	-0.276555	-0.0845477	0.121578	-0.037822
NM_000813	no	GABRB2	0.0938277	-0.0433482	-0.0479948	0.0687478	0.0207064	0.0105496	0.151807	0.073858	0.0816094	-0.0168113	0.094667	0.219286	-0.0328873	-0.0683675	0.184478	0.102955	0.0991061	-0.100384	0.119939	-0.064346	0.0493378	0.121497	0.198461	-7.08451e-05	0.0617035	0.158803	0.0773596	0.797079	0.611474	-0.179681	1.69358	0.203142	0.138066	0.0906336	-0.109967	0.0506265	-0.171109	-0.191179	0.196725	-0.193881	0.550237	-0.213414	-0.674894	0.250215	0.303555	-0.361277	-0.042218
NM_000815	no	GABRD	-0.172566	0.054099	0.115085	-0.0449363	0.201532	0.0187148	0.0231727	-0.0320436	-0.0446747	0.130448	0.0272749	-0.0492291	0.0644645	0.0494314	-0.104465	-0.126836	0.192811	0.0763075	-0.117948	0.0488269	-0.0566677	0.00424715	-0.0314691	-0.0392076	-0.125688	0.00320656	0.0514057	0.15371	-0.0915665	-0.0867402	-0.0536759	0.0528812	-0.109213	0.0179025	0.222552	-0.0993665	0.122316	-0.143564	-0.0178041	0.123588	-0.315179	0.0892923	0.475578	0.187982	-0.0485984	0.0388493	-0.0967474
NM_000817	no	GAD1	N/A	N/A	N/A	N/A	N/A	N/A	N/A	N/A	N/A	N/A	N/A	N/A	N/A	N/A	N/A	N/A	N/A	N/A	N/A	N/A	N/A	N/A	N/A	N/A	N/A	N/A	N/A	N/A	N/A	N/A	N/A	N/A	N/A	N/A	N/A	N/A	N/A	0.0949503	0.251365	-0.101708	0.0681345	-0.197444	0.0326074	-0.0539867	0.0264296	-0.0380832	-0.113452
NM_000818	no	GAD2	0.188092	0.71424	-0.662827	-1.45159	0.245655	-0.0981739	-0.665458	0.235449	0.197566	-0.0425112	0.289969	0.0883459	0.143054	-0.197586	0.141873	0.13801	-0.323877	0.648206	-0.114428	-0.901317	0.286721	-0.921927	0.210993	0.259365	0.408183	-0.209124	0.405133	-0.527248	0.191613	-0.0287764	0.311152	-0.154153	0.370887	-0.480023	-0.111902	0.794625	1.00832	0.025438	-0.175681	0.160086	-0.265124	-0.041381	0.171321	-0.0658015	-0.0808994	0.163756	-0.0416593
NM_000823	no	GHRHR	0.000237045	0.355826	-0.431037	0.116542	0.0332562	0.203292	-0.0217987	-0.139647	-0.222079	0.158771	-0.0126524	0.064731	0.263185	0.0838603	-0.240187	0.12925	-0.140692	-0.181463	0.00501283	-0.00843388	0.0641271	0.126606	0.115408	0.113445	-0.0540893	-6.25558e-05	-0.117345	0.0725728	-0.0910043	-0.185338	-0.303358	0.65908	-0.217446	-0.868778	0.0170471	0.198942	0.14865	-0.0750349	-0.0119018	0.04479	-0.0436551	0.220202	0.282432	-0.113629	-0.0339376	0.00413147	-0.129667
NM_000824	no	GLRB	0.344309	0.284904	0.159413	0.016648	0.277947	-0.0205606	0.411779	-0.117801	-0.169704	0.209748	0.385968	-0.137584	-0.0477116	0.100598	0.47118	0.138563	0.0820178	0.439917	-0.0882231	0.132285	-0.159937	0.181052	-0.400856	0.113842	-0.655886	-0.00503186	0.242564	0.089683	-0.427241	-0.44971	-0.32914	0.461476	-0.377999	-0.514292	-0.46782	-0.308312	-0.499589	-0.136324	0.0118753	-0.157149	0.11341	-0.243363	-0.212892	-0.746381	0.2808	0.0367904	0.476933
NM_000831	no	GRIK3	-0.143085	-0.227844	-0.0649725	-0.0205046	-0.174047	0.0371498	-0.247602	-0.306439	-0.221471	0.173167	0.040786	0.300804	0.0444061	-0.26017	0.141388	-0.168787	-0.163828	0.175982	0.124276	-0.166325	0.0119358	-0.258395	0.159644	-0.0924435	0.060197	-0.183169	-0.0446354	-0.444817	-0.236514	0.815831	-0.0558107	0.497065	-0.158813	-0.500097	0.136038	0.324634	0.1028	0.64052	-0.196756	-0.049383	0.00156227	-0.0601914	0.0484494	-0.187439	0.0253898	0.224241	0.0515342
NM_000834	no	GRIN2B	-0.464739	-0.0125798	0.695003	-0.568368	0.0739976	0.083372	0.473436	0.769893	0.414654	-0.0314955	-0.088826	0.0307494	-0.00928227	-0.232984	-0.0463789	0.409197	-0.133177	-1.22975	-0.138284	0.52244	0.338434	0.731211	0.280995	0.076843	-0.0753157	0.0630696	-0.16343	-0.0691304	-0.12062	-0.0581262	0.0778965	0.719376	0.118561	0.231419	-0.139541	-0.193556	-0.169153	N/A	N/A	N/A	N/A	N/A	N/A	N/A	N/A	N/A	N/A
NM_000835	no	GRIN2C	-0.105985	-0.124134	0.206153	0.0191712	0.0175123	0.0242346	-0.107846	0.0413435	-0.0770878	-0.0821422	-0.019905	-0.0259788	-0.0927128	-0.0841836	0.0153578	-0.00636775	0.247192	-0.0997257	-0.0298983	0.0165573	-0.182488	-0.0879381	0.0724669	0.154953	-0.0213868	0.186733	0.0156229	-0.455583	-0.0662423	0.466528	1.33573	-0.212324	-0.392034	0.551716	-0.183361	-0.00114335	0.0451516	-0.0852968	0.00415408	-0.0442372	-0.0886213	-0.128322	-0.0578025	0.0419489	-0.0776167	0.197951	0.0105966
NM_000836	no	GRIN2D	-0.128582	-0.141258	-0.275571	-0.203631	-0.167022	-0.0623575	0.0137172	-0.0354126	0.0901926	0.269526	-0.0639205	0.0364287	-0.0433504	-0.0967598	0.06433	0.00265806	0.147259	0.0582481	-0.0675143	0.0711712	0.0750119	0.127859	0.0532839	0.0747126	-0.0507071	-0.12408	-0.00516934	0.00404363	-0.00329555	-0.0235727	-0.0277947	-0.0199769	-0.0451518	0.130949	-0.151787	0.231834	-0.00554154	0.0552234	0.119351	-0.133873	0.070543	-0.086153	-0.0075931	0.065756	-0.0100355	-0.0504936	-0.0588004
NM_000839	no	GRM2	-0.0460706	0.00518326	-0.19745	-0.00327203	0.133073	-0.158114	0.109022	-0.0333798	-0.0469026	-0.163538	0.230535	0.12729	0.199563	0.0162746	0.0525505	-0.0163349	0.0368781	0.0581348	0.0824163	-0.0793121	-0.00124903	0.0287123	0.136106	-0.104804	-0.0725204	-0.0486407	0.0220074	0.411215	0.294781	-0.131041	-0.196261	-0.0212305	0.00295855	0.157817	-0.0562286	-0.250459	0.0514288	-0.117321	0.00381325	0.064295	0.036936	0.0344827	0.0170194	-0.0285813	0.00795471	-0.0544976	0.0449203
NM_000840	no	GRM3	-0.158092	0.155601	0.396681	0.365951	-0.0962191	-0.0275052	0.138724	0.114606	-0.353209	0.325449	-0.219103	0.262331	0.147914	-0.198688	0.309245	0.033206	0.0250431	0.0264691	0.021722	0.0900063	0.0636158	0.0819714	-0.151189	-0.140401	-0.161662	-0.101532	0.301526	1.68526	-1.09471	1.14314	-1.18182	0.56646	-0.368049	0.581167	0.0624989	-0.195188	0.0848364	-0.109328	0.0274918	-0.21982	0.147083	0.589476	0.302311	-0.322512	0.174402	-0.267887	-0.286526
NM_000841	no	GRM4	-0.528952	0.080229	0.00745064	-0.00482765	0.0641278	-0.247762	-0.107765	-0.297951	0.200658	-0.0941812	-0.14551	-0.16538	0.0914728	-0.0904627	0.0391024	0.109986	-0.232173	-0.238102	-0.0919169	-0.0536467	-0.00474018	0.18155	0.0521301	0.246812	-0.121754	-0.0733247	-0.0200747	-0.721983	1.16052	-0.237585	0.0621117	0.273322	-0.333491	-0.138162	0.519672	-0.519097	0.398444	0.00218629	0.0478145	-0.141754	-0.15947	0.115382	-0.193155	-0.229671	0.268325	-0.00294432	-0.282318
NM_000843	no	GRM6	-0.00303195	-0.0352928	-0.00991815	-0.0098726	-0.0668451	-0.0114931	0.0555931	0.0657879	0.0307298	-0.0994622	0.0929481	-0.0248343	-0.0597961	-0.0611562	-0.0661531	0.00437407	0.0431894	0.100969	-0.0613196	0.0593675	-0.0606243	0.0687869	0.028763	0.0362467	-0.0253192	0.0122842	0.0973873	0.368483	0.130089	0.123866	-0.243163	-0.139864	-0.00177718	-0.0424484	-0.0532166	0.0646888	0.0613979	-0.0445814	-0.0945102	-0.0787255	0.0333792	0.517655	-0.00385285	0.0398621	0.0837961	-0.574852	-0.015605
NM_000848	no	GSTM2	0.148436	-0.00771695	0.115096	-0.115959	-0.0527293	0.0119973	-0.0144193	-0.0452815	0.00442875	-0.0591179	0.200995	-0.24109	0.266391	-0.0253871	-0.234609	-0.00684957	0.122855	0.118893	0.0994315	-0.0509344	-0.0482582	-0.0747097	0.0343311	0.0351647	-0.145729	-0.114385	-0.0763794	0.580798	0.479604	0.0309132	-0.381194	-0.29948	0.019873	-0.0991241	0.368	-0.158854	-0.0102419	0.213808	-0.190172	-0.145496	-0.030299	-0.219161	0.668719	-0.0431299	0.165896	-0.322088	0.238534
NM_000849	yes	GSTM3	0.184055	0.0171157	0.16732	-0.0127477	0.0241809	-0.083304	0.0404162	0.00874798	0.207764	0.0503762	-0.0198161	-0.138352	0.200449	-0.10656	0.0266856	0.0753955	0.00978966	0.0319667	0.237909	-0.0619749	-0.20757	-0.164298	-0.0630188	-0.178534	-0.0798936	-0.0307856	0.0299875	0.0956162	-0.0830057	0.0851089	-0.022323	-0.0126666	0.020341	0.0203795	0.0749383	-0.116628	0.290115	-0.0908357	-0.339386	-0.0303322	-0.110155	-0.0253506	-0.0131946	0.120541	-0.0875209	-0.0608749	0.145497
NM_000851	no	GSTM5	-0.137693	-0.00166178	0.0619389	-0.10218	-0.00327386	-0.0184364	0.0307996	-0.0482128	-0.0118998	0.120606	0.0369163	0.0303671	0.0729929	-0.0878562	0.103134	0.0378626	-0.000222327	-0.0316918	0.00283462	0.0119025	0.0175013	0.0654919	0.0582539	-0.0376438	0.0457024	0.0200865	-0.0721987	-0.238704	0.325586	-0.0389404	-0.0816049	0.0337694	-0.108499	0.0683736	-0.13776	0.0161292	0.0329205	-0.0916595	0.0108744	-0.0669072	-0.0863389	-0.127144	0.343336	-0.0799918	0.150828	-0.230735	-0.281905
NM_000852	yes	GSTP1	0.0770239	0.0432172	0.0892989	-0.109005	0.0769169	-0.0890921	0.094683	0.0784762	0.0417269	-0.0264272	0.135093	-0.0411595	0.0121441	0.0351015	0.0290531	-0.0870706	-0.0880876	0.125298	0.0851346	-0.0484818	-0.117582	-0.160281	0.202968	0.118531	-0.0303154	0.0761079	0.0429194	-0.159832	0.134747	0.113452	-0.0795676	0.0422756	-0.0861569	0.0603674	0.105812	-0.570288	0.038379	0.565638	-0.220945	0.0482369	0.075795	-0.024476	-0.004104	-0.118931	-0.164142	0.110365	-0.175656
NM_000853	no	GSTT1	0.0604161	-0.178248	0.123654	0.0962441	-0.10608	-0.000482697	0.0884502	-0.0112962	-0.103527	-0.0297862	-0.14237	-0.0333922	-0.0810727	0.202597	0.165936	-0.0675751	-0.00558652	-0.0235566	-0.144286	-0.0576282	0.0473338	-0.0240862	0.0344162	-0.00404928	0.113466	0.159857	-0.00355308	0.112372	-0.0874284	0.0534293	-0.130037	0.218713	-0.019913	0.0241564	-0.0695667	0.123512	-0.232582	-0.114834	-0.531221	-0.0622852	-0.0512606	0.0863527	0.00276813	-0.0893107	0.0532847	0.0205992	-0.117422
NM_000855	no	GUCY1A2	-0.188086	0.150829	0.433325	-0.135898	0.166575	0.0858374	0.0722875	-0.13359	-0.0401458	0.100117	-0.00712104	-0.0503372	0.0434359	0.0482691	0.0155202	0.0321698	-0.00513625	0.0604886	-0.0341148	0.0241723	-0.0371171	0.0351046	-0.000988552	0.087076	0.050821	-0.123872	-0.0499082	0.0376927	-0.241008	0.139119	-0.117986	0.0279052	0.0768398	-0.313561	-0.1549	0.390485	0.00364244	0.00133767	0.177245	-0.129895	0.014252	-0.237652	0.0744255	0.00367323	0.0464384	-0.153155	0.0834445
NM_000857	no	GUCY1B3	0.084831	-0.158801	-0.000758481	0.0917299	-0.0161068	-0.0166501	0.11185	0.0126347	-0.121408	0.341249	0.151776	-0.249914	0.00103906	0.148544	0.028663	0.102234	-0.0681327	0.176801	-0.126227	-0.00179353	-0.036601	0.135351	0.025233	-0.0676094	-0.198334	0.01771	-0.0242594	-0.137061	0.117928	-0.699658	0.786197	0.107943	0.151184	0.701268	-0.234302	0.0912149	-0.139037	0.0794679	0.0527862	-0.0951233	-0.119129	-0.07475	-0.0125966	0.0563539	0.0213048	-0.194603	0.190529
NM_000858	yes	GUK1	-0.0219668	0.0596334	-0.0396564	-0.0304011	0.0507151	-0.026374	0.069443	-0.0233055	0.0605487	0.0451548	-0.0575544	0.0156911	0.0971395	-0.0981459	0.0632778	0.0142834	-0.0984187	0.0524716	-0.00616031	0.0963719	-0.0267399	-0.0771903	0.0414741	-0.01938	0.0499643	0.0502516	-0.130058	-0.00493408	-0.0173586	-0.0348036	-0.0768065	-0.212455	0.16144	-0.0227337	-0.166492	0.213728	0.0808896	0.00186644	0.0634633	0.0329306	-0.138631	-0.0740152	-0.11374	-0.0402936	-0.00602276	0.00902189	0.0127081
NM_000860	no	HPGD	0.032213	-0.149886	0.0805083	-0.179439	-0.073853	0.0711641	0.209186	-0.0166399	-0.222269	-0.0997627	0.112334	0.126943	0.144714	0.225329	-0.0195545	0.348562	0.0663545	-0.218895	0.167431	0.113199	-0.158228	0.0783394	0.0773663	0.311977	0.322198	-0.0381781	0.0774021	-0.518154	0.345425	0.362364	-0.00997374	0.0731804	-0.193913	0.0951101	-0.104894	-0.739826	-0.0733226	-0.287805	0.260061	-0.281173	-0.140205	0.885409	0.0855664	-0.613135	-0.199578	0.00106693	-0.039376
NM_000862	no	HSD3B1	-0.580032	1.36992	-1.00935	1.04826	-0.711566	0.584253	-0.10276	0.450708	0.638361	0.248375	0.285508	0.163521	-0.513664	-0.368539	-0.324046	-0.0760906	-0.00334035	-0.014091	-0.699934	0.121589	0.255998	-0.751618	0.142412	0.227592	0.527069	-0.0151708	0.428772	-0.416253	-0.0049747	0.270571	0.107749	-0.157254	0.34394	-0.616154	-0.128544	0.41557	-0.0966897	0.0661779	0.0308842	-0.0354928	-0.11895	0.385925	0.453103	-0.146491	-0.0998194	0.0704881	0.342786
NM_000865	no	HTR1E	-0.0829485	0.0400828	-0.0530479	0.0970473	0.100462	0.0791566	0.0118166	-0.0261127	-0.126866	0.104392	0.0120836	0.0494886	-0.0227054	-0.0760765	-0.0795282	0.0216786	0.0594577	0.0197299	0.114324	-0.129588	0.0886619	0.0700569	0.124262	-0.0592443	-0.0833822	-0.118588	-0.0881134	0.0367802	0.280785	0.287022	-0.109187	-0.21088	0.0296152	0.168257	-0.0325796	-0.0215705	0.0412303	-0.4631	0.038919	-0.151684	-0.0201033	-0.0383611	0.0134024	0.0458173	-0.0281069	0.171752	0.0224912
NM_000866	no	HTR1F	-0.0574468	0.545921	0.241366	-1.09131	0.229438	-0.204595	0.197707	0.149842	0.00773101	-0.0307868	-0.0500574	0.00741443	0.00554172	-0.176561	-0.0174091	0.0663707	0.0159419	-0.483031	-0.0685433	0.180027	0.050165	0.0719876	0.0237385	0.0409929	-0.0780152	0.153869	0.0146874	-0.813581	-0.324652	0.339178	0.218736	0.141679	0.0773422	0.418648	-0.111041	0.207794	0.158634	-0.0488472	0.0161426	-0.419593	0.221262	-0.0185904	-0.591522	-0.226872	-0.223605	0.00366316	-0.0557551
NM_000867	no	HTR2B	-0.0938327	0.795031	0.449741	-0.226657	-0.0691071	-0.00218591	-0.0641579	0.209483	0.773789	0.632562	0.051618	-0.600878	-0.441269	-0.441507	0.0382669	0.0778539	0.0550311	-0.54274	0.0736683	-0.195324	0.464809	0.35055	-0.238063	-0.125304	-0.251393	0.0469305	-0.19372	-0.116801	0.332827	-0.74629	0.207069	0.808137	0.938065	0.0396711	0.0800589	0.00547996	-0.239301	-0.0392958	-0.0562769	0.155526	0.904729	0.252641	0.361192	-0.44508	-1.13975	0.152635	0.378861
NM_000868	no	HTR2C	-0.846432	-0.209712	0.540514	-0.0391098	-0.131243	0.0305528	0.0928279	0.0461653	0.391094	0.255349	-0.246643	-0.272673	-0.223992	0.0655515	0.237966	0.0474646	0.151401	0.283453	0.179397	-0.0196185	0.162196	-0.332497	-0.175047	-0.0406034	0.231498	-0.0184867	-0.117393	0.21615	-0.050459	-0.318395	0.355749	-0.231337	0.110641	-0.522297	-0.0395068	0.43359	0.0735458	-0.0378833	0.0693946	0.0683332	-0.0696932	-0.0618228	0.0835363	-0.243087	-0.17182	0.0471858	0.0655903
NM_000870	no	HTR4	0.209059	-0.170691	-0.267256	-0.277448	0.0124428	0.257851	0.0250425	0.132077	-0.0781075	-0.135082	-0.020097	0.04015	-0.121045	-0.0922621	-0.166986	0.072352	0.0178355	0.0740769	-0.323081	0.0646737	-0.119747	0.0596885	0.288388	0.0684108	-0.0361255	-0.172894	-0.131463	-0.16707	-0.249222	0.112149	-0.144196	-0.0510994	0.450225	0.170489	-0.302682	0.651128	0.0901331	-0.0327633	-0.0390809	0.0715124	-0.065691	0.0195602	0.0830616	-0.0557236	0.100482	-0.089091	-0.0301066
NM_000871	no	HTR6	0.232308	-0.159991	0.545378	-0.208893	-0.206607	-0.216533	0.0172434	-0.125286	-0.110612	0.0979776	0.0892115	-0.0097815	-0.11568	0.0127909	0.458413	0.251402	-0.441372	-0.131242	0.0540818	0.0183247	-0.0262982	-0.156702	0.0459531	-0.0190782	0.0494755	0.296063	0.0955045	-0.409721	0.287467	-0.701165	1.22806	-0.0333553	0.445207	-0.531138	-0.490379	0.488927	0.0173566	-0.152634	0.0473174	-0.0713016	0.0162349	-0.0744524	0.0159961	0.0564271	0.0621249	0.0828985	0.0200822
NM_000875	no	IGF1R	0.0694625	0.0896476	0.240128	0.215955	0.115737	-0.0955988	0.0163876	0.113223	-0.0402362	-0.0601122	0.120535	-0.0550529	-0.0656909	-0.367092	-0.377246	-0.0448332	-0.043361	0.0159913	-0.00554698	-0.0962835	-0.0510581	-0.0223675	0.164415	0.0954873	-0.552392	-0.236924	0.00198566	-0.287808	-0.525946	0.325192	-0.109076	0.0733313	0.0711905	0.0777543	0.0029366	0.0991845	-0.207436	0.147243	0.220262	0.131745	0.0999953	0.0937789	0.0129336	0.220986	-0.0531822	-0.00412348	-0.238903
NM_000876	no	IGF2R	-0.0180721	0.160088	-0.0377482	0.0747051	0.305224	-0.0404406	-0.125872	-0.0939874	0.0312548	0.247776	-0.588995	0.0333357	0.226098	0.0757958	-0.949372	0.151653	-0.0330505	0.124706	-0.757819	0.102405	0.13752	0.020621	0.315422	0.342051	-0.00377512	-0.0440572	0.125464	-0.105468	0.0423065	-0.00258533	-0.206263	0.0337543	0.14929	0.0455968	0.111583	0.336496	0.0461773	0.251653	-0.0596942	0.0888276	0.240597	-0.150639	0.118386	0.0601528	0.109854	-0.0908787	-0.00631618
NM_000877	yes	IL1R1	0.0853943	0.132852	0.0376326	0.0235021	-0.0625593	0.145293	0.244496	-0.0265657	-0.0671248	-0.155379	-0.175121	-0.0942201	-0.267392	-0.0153574	-0.076071	-0.215587	0.0909151	0.112829	0.0065015	-0.0673993	0.143739	0.0857048	0.244291	-0.151387	-0.0448252	-0.0260611	-0.0168634	0.254427	0.49442	-0.280155	0.570835	-0.0727854	-0.478417	0.552315	0.228452	-0.453114	-0.159913	-0.0428637	-0.0963083	0.0943007	-0.205209	0.0931587	-0.0702875	0.00956773	0.240643	-0.00337266	0.362564
NM_000878	no	IL2RB	0.102269	-0.125631	0.0686493	-0.0307878	-0.0521836	-0.175085	-0.125337	-0.0901119	-0.0882802	0.143147	-0.103459	0.0399201	0.0387472	-0.215241	-0.0525466	0.0284092	-0.0651766	0.0368088	-0.0711456	-0.073766	0.187701	-0.219589	0.0785517	0.0333267	-0.203778	0.0165238	0.101673	0.273061	0.105174	0.132128	-0.374784	0.184556	0.0716323	-0.180765	-0.264045	0.0643119	-0.0271869	-0.0819195	-0.0644675	0.0860325	0.0416842	0.077543	-0.046668	-0.00614831	-0.010388	0.0771877	-0.0450739
NM_000879	no	IL5	-1.89291	-1.36827	0.778057	0.734889	0.718835	0.0662664	0.483531	-0.0588113	-0.0364148	0.0837262	-0.064593	0.305457	0.0650588	-0.00102789	-0.153043	0.726246	-0.192449	0.232663	-0.201311	-0.695167	0.00806825	0.161779	-0.470808	0.225613	0.495144	0.181376	-0.0613166	0.275956	0.129577	0.185561	0.196883	-0.511987	-0.438093	0.462385	0.196914	0.00132492	-0.194924	-0.0120555	-0.00195089	-0.378747	0.155401	0.469057	0.0224794	0.725413	0.279758	-0.571059	-0.00132994
NM_000880	no	IL7	-0.236992	-0.261442	0.231786	1.11581	-0.0712106	0.664839	0.0731892	0.566167	-0.44935	-0.109868	-0.419525	0.510813	-0.493776	-0.155741	-0.274922	-0.167758	0.364653	-0.558833	-0.782773	1.01641	-0.6742	-0.0539124	0.151111	-0.139041	0.214663	0.394848	0.0974023	-0.441868	-0.602661	0.488704	-0.143083	0.540784	-0.487951	0.287546	-0.00483327	0.419074	-0.390039	-0.0721626	-0.164006	-0.312929	0.593127	0.927217	-0.957923	0.539872	-0.566893	1.56948	-0.103019
NM_000882	no	IL12A	N/A	N/A	N/A	N/A	N/A	N/A	N/A	N/A	N/A	N/A	N/A	N/A	N/A	N/A	N/A	N/A	N/A	N/A	N/A	N/A	N/A	N/A	N/A	N/A	N/A	N/A	N/A	N/A	N/A	N/A	N/A	N/A	N/A	N/A	N/A	N/A	N/A	-0.00852979	0.0101765	0.125945	-0.198606	-0.0521418	0.0542251	-0.00668218	0.356437	-0.103344	0.0938929
NM_000885	no	ITGA4	0.254389	0.383952	0.747045	0.405843	-0.396175	0.320104	0.708047	0.164222	-0.271665	-0.0295529	-0.254199	0.380189	-0.179223	-0.191723	-0.0633432	-0.12538	0.063742	0.0384431	-0.198045	0.463021	0.151654	-0.0887483	0.0574183	-0.574307	-0.0108781	0.118456	-0.0234213	-0.3338	0.0207476	-0.0321153	-0.420121	0.670914	-0.551504	-0.456257	0.978986	0.189351	-0.257611	-0.151524	-0.138846	0.0638752	-0.258991	0.0485348	-0.521168	-0.0172245	-0.0941444	0.251088	-0.41483
NM_000887	no	ITGAX	-0.25828	0.244126	0.366396	0.164416	-0.108338	0.0892945	-0.212172	-0.191464	0.158862	0.290215	-0.0392807	-0.118112	0.577079	-0.140676	0.0211904	-0.0479621	-0.590339	-0.484927	0.510174	0.242989	1.06814	-0.213992	0.323073	-0.4788	-0.535638	-0.214533	0.447348	0.688234	-0.252697	-0.506359	0.522588	-0.219432	-0.298388	0.28835	0.459085	-0.153021	0.00911674	-0.33859	-0.136848	-0.782837	-0.623437	1.16859	0.165466	0.750228	-0.453806	0.441518	0.236452
NM_000888	no	ITGB6	N/A	N/A	N/A	N/A	N/A	N/A	N/A	N/A	N/A	N/A	N/A	N/A	N/A	N/A	N/A	N/A	N/A	N/A	N/A	N/A	N/A	N/A	N/A	N/A	N/A	N/A	N/A	N/A	N/A	N/A	N/A	N/A	N/A	N/A	N/A	N/A	N/A	-0.563647	-0.119061	-0.420877	1.5138	4.59244	-0.428481	0.103595	-0.65463	-0.257195	0.181879
NM_000889	no	ITGB7	-0.00784292	-0.117946	0.0259502	0.0107332	-0.0591214	0.0242768	-0.0425173	0.0368319	-0.0319638	0.0739176	0.101342	0.00085324	0.0325765	0.0984494	-0.0455053	0.00308673	-0.123179	0.0748192	0.0944982	0.0818244	-0.027933	0.0326353	0.0884977	0.0250875	-0.106316	0.0537099	-0.0525441	0.0679495	0.14811	0.141301	-0.331562	0.0720728	-0.0915704	-0.10681	-0.0343463	0.0071343	-0.0133471	-0.0903684	-0.0417812	0.0480579	-0.107856	0.114575	-0.061648	0.0354875	0.0334917	0.0876309	0.0361259
NM_000890	no	KCNJ5	1.18167	-0.36246	0.886774	-0.386707	0.0599733	0.247731	-0.592042	0.317502	-0.00969287	-0.0644919	0.206994	-0.0985647	0.315782	0.163134	-0.0614457	-0.0521189	0.00579244	-0.505234	-0.257471	-0.111712	-0.119885	0.371329	-0.0151888	0.286287	-0.135052	-0.0345677	0.35647	0.0511087	0.381955	-0.0423854	-0.095798	-0.201845	-0.697539	-0.628985	-0.189788	-0.00616299	0.0738104	-0.368938	0.047528	0.0542949	-0.0744207	0.0230224	-0.0625329	0.0817576	0.063163	-0.0696794	0.0227053
NM_000891	no	KCNJ2	0.0987163	0.156447	-0.197797	-0.266845	0.213976	0.160339	0.186742	-0.129848	-0.159743	-0.626304	0.127894	-0.475313	-0.16242	0.705917	0.504436	0.200993	-0.473594	0.292955	-0.410985	0.248683	-0.0328312	0.0212911	0.136893	0.58469	0.157872	0.13342	-0.223846	-0.41905	-0.0759212	0.561004	-0.0531368	0.138099	-0.0373889	-0.272713	-0.656181	0.184725	-0.28887	0.00499084	-0.023142	-0.246706	-0.323848	0.993617	0.291717	0.259756	0.087521	0.138271	0.104549
NM_000892	no	KLKB1	-0.0266322	0.175982	-0.126882	-0.103338	-0.00562933	-0.0194361	-0.094632	0.0388756	0.118988	0.150778	0.0952251	-0.0812191	-0.0290214	-0.101686	0.0634435	-0.106108	-0.0754376	0.171859	0.0495048	0.0577274	0.0224406	-0.0248936	0.0945616	0.0488609	0.0896659	0.159199	-0.0194148	0.0440555	-0.0312519	0.18402	-0.10071	0.0499613	-0.0618375	0.0398736	0.0165382	-0.326016	-0.0941078	-0.0785755	-0.235459	0.215264	0.134164	0.260963	-1.56185	0.136716	0.309453	0.29667	-0.102842
NM_000894	no	LHB	-0.0869454	-0.0482105	-0.0185822	-0.0325575	0.0216259	-0.0323362	-0.0106814	-0.00745248	-0.0174711	0.0276732	-0.0938178	0.0637993	-0.0591144	0.0257973	0.0278928	-0.0473252	0.0671119	0.071974	-0.048257	0.0323034	-0.0165623	0.0291648	0.0220701	-0.00146329	0.0353808	0.0386255	0.110189	-0.0151098	0.0456103	0.0672326	0.0995953	0.088728	-0.297726	0.088423	0.03397	-0.0428856	-0.0428526	N/A	N/A	N/A	N/A	N/A	N/A	N/A	N/A	N/A	N/A
NM_000895	yes	LTA4H	0.0889602	-0.0497441	-0.112923	0.0266126	-0.0571005	0.0188292	0.068266	0.0699314	0.112174	-0.0441952	-0.0719362	0.0952534	-0.117604	0.113526	0.0672935	0.0401628	0.0945505	0.0644553	-0.034893	0.0123169	-0.134613	-0.10856	0.23004	0.063735	0.308986	-0.130006	0.005971	0.227099	-0.425306	-0.0638254	0.229684	0.0306312	0.0131696	-0.163387	-0.10279	-0.0639001	-0.202563	-0.0174522	0.0561151	-0.0319558	0.0655017	0.00125209	-0.0816966	-0.00232796	0.0613146	0.0654059	-0.286183
NM_000898	no	MAOB	-0.258231	-0.0691029	-0.111964	0.134036	-0.0954474	0.0930433	-0.0732989	-0.0543103	-0.0294705	-0.000642566	0.0335919	-0.00881302	-0.0853852	0.12641	0.176948	0.001105	-0.0401411	-0.186117	-0.0661303	0.033051	-0.0110798	0.123234	0.00151078	0.0644337	0.141599	-0.00256739	0.0705943	0.479207	-0.0860695	0.000219925	-0.120242	0.0320952	0.086983	0.112835	-0.22474	-0.465419	-0.114301	0.261137	-0.319373	0.128446	0.144586	-0.722815	0.0679402	0.0553962	0.039655	-0.163268	-0.185368
NM_000900	no	MGP	N/A	N/A	N/A	N/A	N/A	N/A	N/A	N/A	N/A	N/A	N/A	N/A	N/A	N/A	N/A	N/A	N/A	N/A	N/A	N/A	N/A	N/A	N/A	N/A	N/A	N/A	N/A	N/A	N/A	N/A	N/A	N/A	N/A	N/A	N/A	N/A	N/A	-0.12442	-0.00710678	0.0659563	0.0351561	0.330406	-0.0555587	0.00441511	-0.0679517	-0.0138244	0.00639589
NM_000901	no	NR3C2	0.0207002	0.123165	-0.181682	-0.0862293	-0.0926959	-0.194287	0.0534508	0.0681218	0.444099	-0.442016	-0.134912	0.0804495	0.338118	0.168097	0.311532	0.564407	0.118749	0.0622638	0.0235414	0.10485	-0.0631878	-0.122719	0.264748	-0.177642	-0.147173	0.173825	0.0191558	-0.0909008	0.35263	-0.558693	-0.504479	-0.219059	0.577185	0.00760502	-0.247775	-0.0356311	0.00274654	0.0897711	0.166309	-0.295462	-0.0467904	-0.426495	0.794742	-0.139232	0.139485	-0.248976	-0.345372
NM_000904	yes	NQO2	N/A	N/A	N/A	N/A	N/A	N/A	N/A	N/A	N/A	N/A	N/A	N/A	N/A	N/A	N/A	N/A	N/A	N/A	N/A	N/A	N/A	N/A	N/A	N/A	N/A	N/A	N/A	N/A	N/A	N/A	N/A	N/A	N/A	N/A	N/A	N/A	N/A	-0.0345596	0.170021	-0.134785	0.0277394	0.237516	-0.0866986	-0.11897	0.0351306	0.0698913	-0.0608055
NM_000905	no	NPY	0.160637	0.0889601	0.158327	0.0234704	-0.0590147	-0.211071	0.0482094	-0.082034	0.0229244	0.148631	0.0200603	-0.194785	-0.0503397	0.100165	-0.0950341	0.00956708	0.071403	0.0283048	0.0548905	0.094775	-0.0081156	-0.12207	0.0962595	0.0405634	-0.0305961	0.0989645	-0.0702414	-0.528434	-0.989078	0.79901	1.01253	-0.257182	-0.36846	-0.183151	0.211312	-0.0780882	0.237686	0.0389343	-0.087151	0.0712586	-0.0582374	-0.0910433	0.0205255	-0.0313079	0.148358	-0.131193	-0.0216244
NM_000906	yes	NPR1	0.00803063	0.107693	-0.0776771	-0.103423	0.0826866	-0.0727498	0.0504977	0.0733564	-0.132141	0.0396144	-0.0327239	-0.118026	0.0537989	-0.0234836	-0.153355	-0.0434656	0.0782366	0.101324	0.0778478	-0.061537	-0.0315565	0.0606647	-0.109588	-0.141463	0.073914	0.141033	-0.171762	0.529521	0.695321	0.117754	-0.176604	-0.256828	0.118347	0.0924776	0.498869	-0.042497	-0.032078	-0.0558326	0.0335486	-0.251178	-0.223086	0.228831	0.258344	-0.0831948	0.21333	0.0577566	0.101927
NM_000908	no	NPR3	0.150595	0.179111	-0.152627	-0.0133595	-0.0620644	0.162548	0.057108	-0.138495	0.117413	0.0620157	-0.021305	0.0156769	0.304888	0.00882395	-0.542302	-0.15544	-0.422581	-0.00734365	-0.228842	0.0493284	-0.0328916	-0.0882307	0.122628	-0.816748	0.110986	-0.424199	-0.023787	0.0882285	-0.470768	0.0314806	0.109741	-0.192577	0.164963	-0.0260963	-0.22862	0.0855622	0.101002	-0.290615	0.270959	-0.309697	0.0911361	0.252503	0.101642	-0.100024	0.0205716	0.0741065	-0.0641202
NM_000910	no	NPY2R	-0.28786	0.0861546	-1.17496	1.30491	0.76241	-0.24629	-0.384599	0.557119	-0.11056	-0.00150608	-0.0727438	0.187407	0.16352	-0.00359487	0.11447	0.125037	-0.192279	-0.215328	0.21533	-0.0466073	0.536631	-0.621379	0.162553	-0.0593247	0.0784624	-0.170315	-0.0282792	0.199063	-0.226243	-0.0904185	-0.234671	0.598965	0.0562236	-1.29126	0.858503	-0.465978	-0.0779495	-3.09167e-05	-0.0244745	0.00811543	0.179995	0.255064	0.118945	-0.0415	0.025006	-0.0166729	-0.24129
NM_000911	no	OPRD1	0.183826	0.0545204	0.0233578	0.034503	0.0442583	-0.112925	-0.0859759	0.110619	0.0271016	0.103145	0.042468	-0.0245506	-0.0366076	-0.0101086	-0.0656203	0.10323	-0.032085	-0.108796	0.149439	-0.0699705	-0.0428363	0.0295224	-0.0200716	0.00106134	-0.104589	-0.0480954	0.0192112	-0.000970292	0.186064	-0.210287	0.462584	-0.24221	0.124147	-0.113279	-0.142999	0.163149	-0.0402137	-0.0525513	-0.0259538	-0.113897	-0.10839	0.645551	-0.167393	0.129165	-0.0973477	-0.0568178	0.114895
NM_000912	no	OPRK1	-0.0421862	0.140671	0.0147508	-0.045191	0.186709	0.00189151	-0.0521188	-0.0366331	-0.121366	0.12243	0.0627494	-0.000954902	0.030334	0.0587968	0.0801103	-0.0332937	0.00785273	0.0338353	0.0128915	-0.0344135	0.0774757	-0.062456	0.0166238	0.0652731	-0.0974815	0.0373303	0.0379331	-0.163054	-0.390902	0.135186	0.602505	-0.381452	0.371292	-0.0624712	-0.164746	-0.255928	0.0337643	-0.0645545	0.394744	-0.231086	-0.525406	0.0932969	0.276098	-0.471206	-0.26162	0.192713	-0.188981
NM_000913	no	OPRL1	0.0322869	0.00845826	0.0967312	-0.0804462	0.117045	-0.0678704	0.00463598	-0.0627724	0.0397902	0.0424835	-0.0196387	0.146559	0.0343784	0.0883071	0.00626903	-0.00899944	0.00708125	0.0961112	-0.0334604	0.00862721	-0.0481852	-0.0941423	0.0577915	-0.0128624	0.0096601	-0.00343134	-0.0788257	-0.105864	-0.0193265	0.0641028	0.153538	0.0170126	-0.235479	0.141558	-0.0256175	-0.0173278	0.0162329	0.0328203	-0.0363997	0.126649	0.0453249	-0.065777	-0.15557	0.0445178	-0.150309	0.0519449	0.105332
NM_000915	no	OXT	0.124372	0.183448	-0.319351	0.47594	-0.238859	0.207559	-0.148636	-0.236459	-0.363472	0.0589032	-0.0223929	0.193125	0.144439	0.335661	0.00907156	0.144245	-0.0393081	-0.368311	0.199813	-0.154654	-0.126675	-0.348817	-0.317022	0.344725	0.240234	0.100945	0.0993677	0.819412	-0.0586419	0.624922	-0.388774	-0.855362	0.362503	0.110895	-0.298462	0.0137744	0.355851	0.0524189	-0.0323624	-0.0157814	-0.00547349	-0.10791	-0.0204732	0.0662468	-0.0542848	-0.0254841	-0.0365275
NM_000916	no	OXTR	-0.412423	-0.462061	-0.249358	-0.119483	0.297012	0.0217179	0.0918969	-0.123696	0.12756	-0.157389	0.145264	-0.188464	0.1993	-0.302444	0.0312224	0.395851	-0.172221	-0.279529	0.484935	0.29	-0.0419044	-0.172134	-0.956382	0.491574	-0.0427314	-0.11722	-0.229567	-0.749287	-0.447379	-0.764591	-0.763366	-0.104108	-0.390842	-0.609622	-0.709985	-0.37632	0.450902	N/A	N/A	N/A	N/A	N/A	N/A	N/A	N/A	N/A	N/A
NM_000920	yes	PC	-0.0240391	0.293	-0.0833245	-0.117643	0.0165488	-0.0047683	-0.0394138	-0.0837574	0.151368	-0.107144	-0.0673569	-0.0541255	-0.014236	0.144857	0.0690044	0.0272101	-0.109552	0.108021	-0.129146	-0.025978	0.0324658	-0.0151352	0.222221	-0.0469345	0.0553798	0.177463	-0.111185	-0.355225	0.331367	-0.100702	0.031816	-0.140694	0.0821091	0.00948603	-0.400731	0.344033	0.0184388	0.00572337	0.0675271	0.00984873	-0.0365465	-0.0688684	0.156221	0.0195357	-0.0283539	0.00965396	-0.0098113
NM_000921	no	PDE3A	0.368497	-0.236432	0.440279	-0.0315646	0.0578723	0.176683	-0.0526096	-0.232675	0.100882	0.249725	0.0223356	-0.130654	-0.0244292	-0.454016	-0.00272929	-0.105947	0.295681	0.276214	0.0368865	-0.32415	-0.0835351	0.205691	0.32257	-0.31831	-0.857367	-0.433443	0.320897	-0.187537	0.133554	0.00892857	-0.18657	0.0770352	-0.198719	0.094074	0.177961	0.200051	-0.140302	0.0581778	-0.207709	-0.136106	0.0514278	-0.0146433	0.156786	-0.0870035	0.117336	-0.102365	0.060523
NM_000922	no	PDE3B	-0.244118	-0.230425	-0.191087	0.00516911	0.116306	-0.0170859	-0.441107	0.104895	0.298477	-0.101436	0.0470835	0.0777867	0.0381183	0.190931	-0.237857	-0.164569	0.219995	-0.0742838	0.118458	0.00588609	-0.119046	0.0846985	0.0518736	-0.0882494	-0.397283	-0.16383	0.025799	-0.0350316	-0.0397417	0.147453	-0.402565	0.0719667	0.52846	0.035915	0.0906469	-0.396119	-0.206661	0.258494	-0.45444	0.032444	0.0591453	0.102135	0.0639185	-0.0420929	0.274057	-0.13322	0.274228
NM_000924	no	PDE1B	-0.0220942	-0.148966	0.178121	0.118472	0.0203221	0.00675315	-0.0190753	-0.0274296	-0.13343	0.0514815	0.029016	0.0389654	0.0986538	0.037917	-0.0557775	0.0503183	-0.0148868	-0.00481128	-0.111961	0.111135	-0.0181416	0.0884895	0.0963811	0.0807166	-0.0756548	-0.0327265	0.0903288	0.102866	-0.203184	0.0974622	0.0626199	0.102991	-0.0327823	-0.0386643	-0.142002	-0.133272	0.0177811	-0.0334829	0.034896	-0.04848	0.0564093	0.0705615	0.0392666	0.0899928	-0.0975332	-0.0307373	0.0766264
NM_000925	no	PDHB	N/A	N/A	N/A	N/A	N/A	N/A	N/A	N/A	N/A	N/A	N/A	N/A	N/A	N/A	N/A	N/A	N/A	N/A	N/A	N/A	N/A	N/A	N/A	N/A	N/A	N/A	N/A	N/A	N/A	N/A	N/A	N/A	N/A	N/A	N/A	N/A	N/A	0.0371791	0.0864606	0.205699	-0.00563823	-0.0770587	-0.0110414	-0.0139394	-0.0693042	-0.0321298	-0.0365428
NM_000926	no	PGR	-0.941102	-0.868874	-1.96231	-0.619963	-0.020361	-0.261952	-0.909108	-0.429305	0.00570972	-0.271156	0.0414807	-0.432612	-0.23192	-0.491436	-0.384035	-1.03753	-0.433719	-0.0426243	-0.000185147	0.101086	0.0416854	0.00770658	0.031505	0.000636222	0.00250825	0.0557729	-0.00113475	-0.154702	-0.211122	1.58712	-0.128645	-0.435262	-0.0989923	0.0462288	0.112132	0.0656177	0.0911307	0.124097	-0.0484803	-0.0074188	-0.377754	0.0335625	0.055932	0.0241325	0.0241004	-0.00382063	-0.0408126
NM_000927	no	ABCB1	-0.032073	0.00716252	0.206722	0.196862	-0.0220041	0.194423	-0.0819374	-0.019542	-0.133876	-0.724403	0.235151	0.0874701	-0.481009	0.293321	0.277901	-0.183434	-0.15673	0.048904	-0.304207	0.0198967	-0.0586864	-0.0607391	-0.122649	0.130695	-0.0785084	0.191933	-0.0605497	0.0978298	0.00145693	0.342254	-0.0278412	-0.0559789	-0.28622	0.122244	0.252982	-0.203091	0.158295	-0.283014	0.119235	0.359369	-0.228558	0.511239	-0.0457924	-0.582298	-0.08277	-0.338682	-0.260706
NM_000928	no	PLA2G1B	-0.253798	-0.0109199	-0.0391898	-0.0812764	0.042454	0.0686833	0.0154762	-0.0279884	0.0541374	0.0538412	0.0134592	0.00485382	0.0457509	-0.0539789	-0.0508971	-0.00407793	-0.0230525	0.25932	0.108219	-0.0121917	0.208611	0.0406104	-0.0361155	-0.0740482	-0.089718	-0.113768	0.00884471	-0.467791	-0.511858	0.338245	0.231689	0.0695256	-0.0606263	0.0335966	-0.0838798	0.0468283	0.227477	-0.029526	-0.0551096	-0.0244285	0.0735389	0.0128747	-0.0501106	-0.00755066	-0.128102	0.0546137	-0.100288
NM_000929	no	PLA2G5	-0.051919	0.0203371	-0.0756231	0.0719583	0.0474184	-0.0777156	0.0670194	-0.0104954	0.0972974	0.0526504	-0.0472828	0.0352076	0.106046	-0.00737136	-0.0856918	0.089774	0.0290033	0.182189	0.0438818	-0.0634413	0.0927042	-0.00529146	-0.0761448	0.101218	0.0156117	0.0316826	0.00509198	0.0694404	0.268095	0.324122	-0.099063	-0.0497782	-0.188976	0.0759351	-0.0733377	-0.191681	-0.122314	0.172539	-0.0449775	0.013353	0.405983	-0.0476325	-0.0296631	-0.0749768	0.154919	-0.0952011	-0.0209187
NM_000930	no	PLAT	0.467054	0.670802	0.157704	0.0145176	-0.180771	-0.144949	-0.00734452	0.152118	-0.161484	-0.335862	-0.125107	-0.157574	0.0385723	0.222421	-0.125285	-0.0245016	0.524317	0.0774177	-0.294237	-0.00914897	0.00107272	0.478325	-0.0346025	0.101706	-0.318616	-0.134234	0.0593629	0.38606	-0.60728	0.364787	-0.104883	-0.128295	-0.0727631	-0.163978	-0.761726	-0.269836	-0.516944	0.00655627	0.533499	-0.000260959	0.0260384	-0.56621	-0.124129	0.0321942	0.117795	-0.0432389	-0.0325393
NM_000932	yes	PLCB3	N/A	N/A	N/A	N/A	N/A	N/A	N/A	N/A	N/A	N/A	N/A	N/A	N/A	N/A	N/A	N/A	N/A	N/A	N/A	N/A	N/A	N/A	N/A	N/A	N/A	N/A	N/A	N/A	N/A	N/A	N/A	N/A	N/A	N/A	N/A	N/A	N/A	0.000405763	0.287686	0.0936723	-0.0469173	0.236165	-0.196075	0.0659957	0.0408568	-0.0169952	-0.0629757
NM_000934	no	SERPINF2	0.0503497	0.0071616	0.220594	-0.00557989	-0.230545	-0.169543	-0.0808001	-0.144104	0.162386	0.206795	0.204117	-0.121505	0.0134975	-0.0411329	-0.114589	0.166876	-0.0735815	-0.072629	-0.11051	-0.209447	-0.0409534	-0.0760166	0.165909	-0.0279167	-0.0570713	-0.0940389	-0.161271	-0.0412814	0.0767858	-0.074195	0.0235874	-0.0853	0.506009	-0.00792631	-0.598028	0.62429	0.387193	-0.331313	0.224424	-0.175946	-0.112823	-0.050245	0.152349	-0.0528282	0.00272285	0.00222632	0.219987
NM_000935	no	PLOD2	N/A	N/A	N/A	N/A	N/A	N/A	N/A	N/A	N/A	N/A	N/A	N/A	N/A	N/A	N/A	N/A	N/A	N/A	N/A	N/A	N/A	N/A	N/A	N/A	N/A	N/A	N/A	N/A	N/A	N/A	N/A	N/A	N/A	N/A	N/A	N/A	N/A	-0.083694	0.355794	0.0878124	-0.0495003	0.286877	0.113726	0.156936	0.173554	-0.0332125	0.0524813
NM_000936	no	PNLIP	0.385076	-0.270832	0.689152	-0.00336792	-0.259636	-0.201591	-0.359731	0.579348	-0.104562	0.0161772	0.0220178	0.0405989	0.146831	-0.233174	0.0295171	0.123645	-0.327522	-0.280885	-0.134122	-0.132911	0.398807	-0.185796	0.151525	0.318447	-0.126898	-0.174391	0.038751	-0.299602	0.183203	-0.255263	0.424439	0.307323	0.0195233	-0.0799473	0.115686	-0.191921	-0.163517	-0.111396	0.0365744	-0.0741233	-0.166233	0.135404	-0.048471	0.189644	0.222399	-0.227176	0.208413
NM_000937	yes	POLR2A	0.119288	0.0330421	0.0985749	-0.0676428	0.177337	-0.0929169	-0.106503	0.0939106	0.139249	0.192866	0.0342584	0.0189161	-0.17773	-0.156435	0.377635	-0.100969	-0.0483426	0.113145	0.0664035	-0.013866	-0.0686556	-0.136327	0.0997877	0.290513	0.0668214	-0.423059	0.00639581	0.0903613	-0.0726924	-0.0646567	-0.0310379	-0.464263	0.225157	0.316283	-0.221646	-0.220658	0.198978	0.0937731	-0.0224744	0.0463446	0.138174	-0.245692	0.0978863	-0.00119886	-0.353364	0.0939609	0.152795
NM_000938	yes	POLR2B	0.0440336	-0.00903193	0.0567375	-0.0295993	-0.0719144	0.028743	0.0107169	-0.0342227	0.0655133	-0.00553877	-0.00531388	-0.100187	0.124513	0.0724199	-0.0401914	0.0947906	-0.0185469	0.0747674	-0.0139648	-0.0301622	0.0492321	-0.0474584	0.0971765	-0.0692752	0.160726	-0.00222576	-0.0281205	0.292326	-0.146232	0.0609759	-0.19291	-0.0429831	0.0227035	0.0377618	-0.326679	0.119915	-0.0359686	-0.0170314	0.0317233	0.0472181	-0.102895	-0.0818375	0.00455736	0.0448472	-0.0157283	-0.0121852	0.0222931
NM_000939	no	POMC	0.0239344	-0.0227353	-0.167356	-0.0647423	0.132345	-0.107544	-0.0389961	0.0717318	-0.166247	-0.0430621	0.0195393	0.218161	0.108461	-0.139045	0.0606781	-0.102406	0.0697961	0.0270091	0.0781667	-0.129273	0.0368082	-0.0524773	0.159477	0.0137079	0.0131005	-0.0675278	-0.160251	-0.23479	0.387565	-0.0013994	0.0210766	0.280127	-0.264487	0.309619	-0.0670337	-0.21336	-0.00327015	0.0401978	-0.0932843	-0.0935305	0.0465797	-0.0597812	-0.38224	0.0956057	-0.0187304	0.0167646	-0.181435
NM_000940	no	PON3	0.0982626	-0.128381	0.217027	-0.0667888	-0.0696712	-0.0718639	0.0614883	0.023149	-0.1563	0.161275	0.0529718	0.059486	0.0178446	-0.113852	0.0754031	-0.0186797	0.113909	-0.128879	0.0296379	0.00593047	0.0181774	-0.16736	0.0333745	-0.0596706	0.12104	0.0685936	0.0766559	-0.294813	-0.11942	0.288798	0.298008	-0.25215	0.18288	0.0979933	0.0457909	-0.0671548	-0.0804636	-0.176789	0.2013	0.0903328	-0.536564	-0.20006	-0.0186186	0.380744	-0.411359	0.189762	0.184333
NM_000941	yes	POR	0.00869296	0.0204349	0.104071	-0.0346908	0.0299579	0.0677809	-0.038279	-0.00376899	0.063655	-0.160271	-0.00869647	-0.00263958	0.25652	-0.154689	0.170883	-0.151572	-0.115851	0.0940142	0.294504	-0.0534136	0.163499	-0.0523553	0.191473	-0.0486509	0.0778508	-0.0230394	-0.258014	-0.0401443	0.00324086	-0.119569	-0.0356956	0.167163	-0.141397	-0.176131	-0.134112	-0.15408	0.389667	-0.0371222	0.137867	-0.0209732	-0.106394	-0.0163699	0.0541911	-0.0348618	0.0500829	0.0455924	-0.0705607
NM_000942	yes	PPIB	N/A	N/A	N/A	N/A	N/A	N/A	N/A	N/A	0.180839	0.0167097	-0.0372762	-0.0439227	-0.000166401	-0.0502673	-0.0755295	0.0846547	0.209149	0.103682	-0.19665	0.0652973	0.116283	-0.0417124	0.16797	0.011132	0.0111578	-0.113799	0.0507329	-0.0468122	0.0468418	-0.113219	-0.142088	N/A	N/A	N/A	N/A	N/A	-0.170429	0.0707433	-0.0656222	-0.0726701	0.0225611	0.0315581	-0.105489	-0.176492	0.109553	-0.0511288	0.0327788
NM_000943	no	PPIC	0.0654324	0.124339	0.049556	-0.0110063	0.0670431	N/A	0.0646562	-0.103262	0.0677981	0.129763	0.0704423	0.109913	-0.030342	-0.102657	-0.272369	0.0148691	-0.0562896	0.108127	0.102261	0.00899	-0.0112023	-0.0650189	0.0034734	0.110024	-0.283815	0.0943106	-0.0422513	-0.174661	0.222816	0.0411004	-0.111511	-0.385639	0.424474	-0.646104	0.513566	0.0498296	0.0251196	0.032397	0.148153	0.12231	-0.0445094	0.0855115	-0.0612409	0.132987	0.0206998	0.0440105	-0.0487114
NM_000945	no	PPP3R1	N/A	N/A	N/A	N/A	N/A	N/A	N/A	N/A	N/A	N/A	N/A	N/A	N/A	N/A	N/A	N/A	N/A	N/A	N/A	N/A	N/A	N/A	N/A	N/A	N/A	N/A	N/A	N/A	N/A	N/A	N/A	N/A	N/A	N/A	N/A	N/A	N/A	-0.261403	-0.380728	0.309978	0.114907	-0.106528	-0.392346	-0.11057	-0.273834	0.178459	-0.199752
NM_000946	yes	PRIM1	0.0782919	0.0236228	0.0129828	0.06537	0.00534692	-0.0274532	0.115916	0.054152	-0.118476	0.189062	0.080939	-0.0314576	0.096506	0.161183	0.0713635	0.0252155	-0.136935	0.0141553	0.0358598	0.0746013	-0.0703524	-0.0797913	0.135005	-0.376284	-0.163645	0.130106	0.0535545	0.10982	0.065047	-0.250259	0.336841	-0.145329	0.0273653	-0.0234257	-0.0335315	0.116403	-0.360322	0.272479	0.122529	-0.145855	0.0519716	-0.000758188	0.0289603	-0.0395936	-0.249502	0.0422587	0.294681
NM_000948	no	PRL	-0.0325133	-0.216946	-0.350488	-0.221341	-0.486246	0.118577	0.0494926	0.496688	-0.0930859	-0.249905	0.376364	-0.124311	-0.212809	-0.0995445	0.384153	-0.270573	-0.119153	-0.0608586	0.115571	0.675453	-0.565053	-0.216104	0.366079	-0.298348	-0.35001	0.393164	0.922217	-0.333189	0.182532	0.172098	0.150547	-0.0213826	-0.640452	0.0695651	0.311792	-0.102572	-0.0250544	0.101305	-0.00285946	0.120807	0.00761365	-0.0481012	-0.081618	0.137051	-0.00857078	-0.0657693	-0.0533452
NM_000949	no	PRLR	-0.0890453	-0.652269	-0.67152	0.339728	0.403645	0.316268	0.403275	0.180522	-0.00428801	0.180967	-0.0606886	0.127661	-0.0260022	0.443662	0.274993	0.507835	0.181194	-0.123902	0.402169	0.00904388	0.0615333	-0.376413	-0.328406	0.0593998	0.695654	-0.0460758	-0.193565	-0.559204	0.178295	0.00436425	-0.643979	0.439932	-0.894008	0.0697375	0.549819	-0.0667084	-0.164785	0.00856301	0.0854708	0.259839	-0.0666012	-0.0620184	0.331052	0.0155212	0.0818593	0.013873	-0.171402
NM_000951	no	PRRG2	-0.0379384	-0.00989208	0.14106	-0.0598349	-0.0623455	0.0165908	-0.0504952	0.0147034	0.0445393	0.16812	0.11014	0.0481248	0.00945694	-0.000118453	-0.0288859	-0.130669	-0.0563984	-0.0589675	-0.0882481	0.0788559	0.0181711	0.0699153	-0.00222239	-0.0971507	-0.0358782	0.0789862	0.0233671	0.183342	0.0305165	0.198112	-0.0446229	-0.00144278	-0.121811	-0.141166	-0.00777658	-0.14193	-0.0840959	0.0866115	0.0168868	-0.0902856	-0.12417	0.108186	0.0641899	0.0652616	0.0132636	0.0356269	0.0872387
NM_000952	no	PTAFR	0.271775	-0.193133	0.39791	0.0424319	-0.022557	-0.4131	0.0752544	-0.232213	0.195443	0.0382497	-0.187676	-0.214601	-0.172389	0.0910866	0.00400279	0.0988366	0.101756	0.065084	0.00687602	0.131468	-0.15853	0.295063	0.0851775	0.0971174	-0.148526	0.084876	0.104762	0.089299	0.0313077	0.124654	0.202799	-0.0394022	-0.0520023	-0.450208	0.129257	0.325718	-0.0889604	0.0298475	-0.0620069	0.162103	-0.0359826	-0.0467302	-0.0623527	0.0690294	-0.0072534	-0.00616738	0.0323318
NM_000953	no	PTGDR	-0.0614947	-0.0802598	0.0507341	0.0508358	-0.00233827	0.110799	0.0893116	-0.0443794	0.0778072	0.0912419	0.0709124	0.0418657	-0.010985	0.147039	-0.102745	-0.123071	-0.0990687	-0.108356	0.0983854	0.156453	-0.0763128	0.0737095	0.0520572	0.138004	-0.0720659	0.0196336	-0.0513901	0.147597	-0.438057	0.184308	-0.159828	-0.0512727	0.140587	-0.103111	0.0253495	-0.107752	-0.0271623	-0.0430115	0.0732174	0.244584	-0.278438	-0.115903	-0.0809542	-0.031784	-0.146816	-0.0547673	0.284952
NM_000954	no	PTGDS	N/A	N/A	N/A	N/A	N/A	N/A	N/A	N/A	N/A	N/A	N/A	N/A	N/A	N/A	N/A	N/A	N/A	N/A	N/A	N/A	N/A	N/A	N/A	N/A	N/A	N/A	N/A	N/A	N/A	N/A	N/A	N/A	N/A	N/A	N/A	N/A	N/A	-0.0651939	-0.0133743	-0.0264925	-0.0452296	-0.0429079	-0.0126465	0.030637	0.046146	-0.00497927	0.034876
NM_000955	no	PTGER1	0.0164583	-0.0994131	0.011274	-0.0832396	-0.117334	0.0173528	-0.0454185	-0.11224	-0.134634	-0.0182364	-0.0214611	0.153936	0.0633217	-0.0731377	0.0777697	-0.00133638	0.106758	-0.181525	-0.016132	0.0593566	0.0586357	0.100908	-0.0799385	0.275062	0.0144987	0.103204	0.082815	-0.0229321	0.447995	0.213405	-0.222218	0.0760214	-0.455136	0.13469	-0.302065	-0.171262	-0.0305433	N/A	N/A	N/A	N/A	N/A	N/A	N/A	N/A	N/A	N/A
NM_000956	no	PTGER2	-0.405659	0.175468	0.441979	-0.0317778	-0.041351	0.180657	0.122401	-0.00293416	-0.309197	-0.00692857	0.149917	0.181662	-0.169091	0.0283672	0.109853	0.289697	0.128988	0.164554	0.0921838	-0.167339	-0.174249	-0.10652	0.0145105	-0.0558572	0.309372	-0.168109	0.196599	0.920472	0.17999	0.0912063	0.235155	0.550966	-0.246515	-0.302146	-0.730052	0.219143	0.107535	0.0942342	0.130426	0.15704	-0.0348556	0.0683471	-0.0436632	-0.0284951	0.175466	-0.225522	-0.0438504
NM_000958	yes	PTGER4	0.343356	-0.234673	0.37159	0.103888	0.0625136	0.139562	0.0181463	0.0599885	0.0401162	-0.0249981	-0.110661	-0.00879458	0.10863	-0.032908	0.0963595	0.0515612	-0.126462	-0.0182547	-0.216049	0.183412	-0.363598	0.157708	-0.313624	-0.00615564	-0.216859	0.407703	0.134703	0.278332	-0.0375573	-0.454023	0.179328	-0.152484	0.510392	-0.521749	0.2269	0.0530162	-0.0699438	-0.122456	0.0622449	0.301496	-0.30893	-0.08158	-0.0546832	-0.27782	0.501115	0.244317	0.0359234
NM_000960	no	PTGIR	-1.40817	-0.120842	-0.100131	-0.769949	0.436721	0.123542	-0.636097	0.390041	-0.264698	-0.00939903	0.983761	-0.11691	0.218856	-0.169331	-0.104368	-0.035351	0.0225701	0.212722	-0.104154	0.219935	-0.0158141	-0.105918	0.326907	-0.259226	0.0867116	0.00997462	0.448401	0.133789	0.135777	-0.0248137	-0.0902448	0.022339	0.300625	-0.125664	0.455274	0.0929644	-1.21015	-0.241068	0.0800145	-0.227735	-0.158789	0.327648	-0.0255074	0.256606	-0.474916	0.478921	0.0928022
NM_000961	no	PTGIS	N/A	N/A	N/A	N/A	N/A	N/A	N/A	N/A	N/A	N/A	N/A	N/A	N/A	N/A	N/A	N/A	N/A	N/A	N/A	N/A	N/A	N/A	N/A	N/A	N/A	N/A	N/A	N/A	N/A	N/A	N/A	N/A	N/A	N/A	N/A	N/A	N/A	-0.122104	-0.287735	0.158696	-0.255686	-0.273885	-0.0962046	0.0126456	0.0936012	0.109589	-0.279317
NM_000962	yes	PTGS1	0.291429	-0.0522046	0.0947426	0.248899	-0.397565	0.153206	0.0109207	0.051177	-1.07658	-0.143209	-0.078155	0.0307677	-0.668683	0.109266	0.145747	0.0455552	0.392261	-0.258621	0.132522	-0.0822815	-0.270648	0.292808	-0.0377868	-0.290177	0.00984626	-0.176153	-0.00954027	0.294795	0.0604151	-0.0904437	-0.795019	0.408143	-0.15443	0.210079	-0.371004	-0.130784	-0.218303	0.0350879	0.433212	0.181454	-0.0631161	-0.238537	0.0374501	0.10367	0.00330433	-0.147008	-0.124819
NM_000963	no	PTGS2	-0.116269	-0.150268	0.127598	0.185718	0.0651677	0.136602	-0.000434882	0.143715	-0.0209443	-0.122121	0.0692432	0.0781638	0.00911377	0.307797	0.148049	-0.0829005	-0.143001	0.0471128	-0.0154747	0.0802932	0.0772436	0.152507	0.151361	0.099885	0.0876984	-0.0249591	0.0160159	0.233805	-0.367259	0.10061	-0.0571348	0.220029	-0.0112741	-0.107117	-0.270901	0.0935195	0.0117801	0.0465659	0.281113	-0.262774	-0.00238366	-0.186591	0.218503	0.471082	0.509984	0.389275	0.000247261
NM_000965	no	RARB	0.195144	-1.42858	-0.0154595	1.24149	0.180958	0.1145	0.0860639	0.607632	-0.294897	-0.228344	-0.135856	-0.227468	0.315989	0.272733	0.0311676	-0.238776	0.248374	-0.131086	0.130861	-0.378734	0.655093	-0.201786	0.049676	-0.269991	0.328194	0.408206	-0.0676721	0.0468573	0.288207	-0.086659	0.115162	-0.301352	-0.327956	0.726883	0.0672371	0.153434	-0.223786	-0.0126385	-0.0994476	0.0274029	0.0646049	-0.243818	-0.0769266	0.0503754	0.0840918	-0.0417706	-0.734979
NM_000966	yes	RARG	0.0942666	-0.0322077	-0.0240235	0.0220997	-0.00860413	-0.0376332	0.0357694	0.0648133	-0.153207	-0.0254722	0.0743976	-0.0634171	-0.0808765	-0.024447	0.0810892	-0.0078275	0.0104334	0.00984134	0.0329459	-0.109648	-0.0125217	0.114755	0.0710683	-0.0523533	0.0321765	-0.186744	0.0171541	0.424478	0.0291575	-0.00703828	-0.215309	0.0535659	0.0496678	0.141899	-0.323153	-0.195364	-0.00936861	-0.0137365	0.0790498	0.0961646	-0.0673028	-0.0809409	-0.0823655	0.163553	-0.123867	-0.0113476	0.0787517
NM_000969	yes	RPL5	-0.101122	-0.119419	0.0632478	0.0506234	-0.00499198	0.0476093	0.00529005	0.0497853	0.0396178	0.0858652	0.0438542	0.0527338	-0.00793318	0.0728888	-0.120753	-0.0127739	0.0626789	0.107484	0.00299999	-0.0538882	0.0912345	0.0314686	0.106354	-0.1696	0.0746458	-0.172815	0.0261015	-0.0896321	-0.0474015	0.031478	0.0528172	0.0653797	-0.00802574	-0.0660896	-0.157807	0.143105	-0.206005	-0.259605	0.177858	N/A	N/A	N/A	N/A	N/A	N/A	N/A	N/A
NM_000977	no	RPL13	0.124785	-0.0725091	-0.0150817	0.0202579	-0.0515857	0.0234222	0.0265298	0.112381	-0.0880096	-0.0576473	0.063105	0.102945	0.0331967	0.205143	-0.792186	-0.0605344	-0.0125762	0.129165	-0.132722	-0.103774	0.0627416	0.0435073	0.04912	0.0312419	0.0809586	-0.102222	-0.0193717	0.0556038	-0.0145463	-0.0636847	-0.00702662	-0.0231458	0.052114	-0.0727584	-0.0875626	0.171699	-0.167935	N/A	N/A	N/A	N/A	N/A	N/A	N/A	N/A	N/A	N/A
NM_000978	no	RPL23	0.0125475	-0.384903	-0.0128569	0.0756611	0.0196332	-0.00406424	0.0450141	0.029165	0.0960312	-0.0356297	-0.0682109	-0.0343143	0.0876577	0.0424869	-0.129429	0.0887958	0.0944887	0.117583	-0.0131226	-0.0171386	0.0378253	0.0833261	0.0222123	-0.0385295	0.113378	-0.156821	0.00326677	0.0796842	-0.0271691	0.061951	-0.235205	0.0497236	0.0569169	-0.0563285	0.00768495	0.109782	-0.176761	N/A	N/A	N/A	N/A	N/A	N/A	N/A	N/A	N/A	N/A
NM_000981	no	RPL19	0.0850027	0.0554987	-0.0707245	-0.00996811	-0.0161804	-0.237037	-0.117451	-0.103745	0.1919	0.253752	0.0915366	-0.161362	0.0806962	-0.0080497	-0.000568354	-0.0470292	-0.134007	-0.113217	0.0599863	-0.160985	0.173934	-0.00561803	0.184066	-0.000398194	0.137888	-0.175383	0.0774528	-0.0197779	-0.0920154	0.0477119	0.030541	-0.081981	0.234399	-0.035951	-0.040447	-0.0267355	0.188927	N/A	N/A	N/A	N/A	N/A	N/A	N/A	N/A	N/A	N/A
NM_000983	yes	RPL22	0.0910006	-0.0233636	0.0054439	0.0158364	-0.051314	0.0494361	0.0731755	-0.0216644	0.0276244	0.00355933	0.0648662	0.0286562	0.0640512	-0.0416163	0.0147913	0.0872559	0.0836106	-0.0207369	0.108109	-0.0771874	-0.099062	0.0212254	-0.0670892	-0.00749808	-0.192897	-0.0147413	-0.0745906	-0.13549	-0.0443793	0.199185	-0.20362	-0.0724043	0.113417	-0.156646	0.0318266	0.0727098	-0.135382	-0.282509	0.18476	N/A	N/A	N/A	N/A	N/A	N/A	N/A	N/A
NM_000985	yes	RPL17	N/A	N/A	N/A	N/A	N/A	N/A	N/A	N/A	N/A	N/A	N/A	N/A	N/A	N/A	N/A	N/A	N/A	N/A	N/A	N/A	N/A	N/A	N/A	N/A	N/A	N/A	N/A	N/A	N/A	N/A	N/A	N/A	N/A	N/A	N/A	N/A	N/A	0.0659635	-0.000619083	-0.103899	0.0720901	-0.0374484	-0.0414499	-0.00967737	0.048891	0.0556286	0.00761154
NM_000988	yes	RPL27	0.00756479	0.0409765	-0.0911255	-0.0331541	0.0491941	-0.234305	-0.213361	-0.164154	0.122259	0.146644	0.160972	0.0818142	0.208784	0.0570073	0.0600293	-0.0048378	0.0392652	-0.132927	0.0224508	-0.210714	0.0274848	0.0625594	0.10646	0.0078626	-0.030669	-0.250364	-0.164398	-0.0107462	-0.00910388	0.0133447	0.158551	-0.0606892	0.244343	-0.19727	-0.0205885	0.0478776	0.0561039	-0.0510591	-0.0812273	N/A	N/A	N/A	N/A	-0.0631145	0.0879447	-0.149826	0.0553983
NM_000989	yes	RPL30	0.0633113	0.0127219	0.0120256	-0.0496384	-0.00473116	0.00560651	0.0208885	-0.00372708	-0.0156179	0.112103	0.064169	0.0289294	-0.0401478	-0.275264	-0.0733452	0.00581043	0.0269487	0.131521	-0.0353593	0.00154547	-0.0661402	-0.0862362	0.0947559	0.14809	0.126727	-0.209837	0.0674535	-0.0487761	0.00906445	0.119246	-0.191653	-0.0365806	0.0553905	0.0410932	0.00335054	-0.045472	0.10067	-0.494254	0.183657	N/A	N/A	N/A	N/A	N/A	N/A	N/A	N/A
NM_000990	no	RPL27A	0.0886783	0.0686649	0.060711	-0.0139942	0.0912016	0.00160975	-0.0103508	0.0322772	0.0400291	0.0022509	0.0817484	0.0661846	0.0413395	0.0682868	0.0756134	0.0503041	0.0297256	0.121275	-0.0426035	-0.118389	-0.0133525	-0.123765	0.0339213	0.0596201	0.0687403	-0.026461	-0.0950926	-0.0296837	0.0848332	0.0824796	-0.0271021	-0.147176	-0.142889	-0.606149	-0.142081	-0.1328	-0.283268	N/A	N/A	N/A	N/A	N/A	N/A	N/A	N/A	N/A	N/A
NM_000992	yes	RPL29	0.0587758	0.0612924	-0.0194751	0.121375	-0.0448634	0.011862	-0.0026844	0.018123	0.0762873	0.0428347	-0.0619555	-0.0307198	0.000681448	-0.0802892	0.0116268	0.0497215	0.038164	-0.548043	-0.0277617	0.038045	0.0363588	0.0344575	0.079676	-0.0990191	0.117772	0.0310084	0.0796525	0.253454	-0.131305	-0.209715	0.139597	-0.116797	0.135987	0.0189299	0.105834	-0.123056	0.258977	-0.0255669	-0.0157785	0.0249233	0.02098	-0.0255758	-0.0851752	-0.0493272	-0.0712009	0.0817263	0.0149342
NM_000996	no	RPL35A	0.122498	-0.0557469	0.00457002	-0.0152227	0.0600104	0.0805834	0.04961	-0.0716282	0.0730673	0.0331991	0.0741106	-0.27157	0.237905	0.0823074	-0.186633	-0.0116896	0.0636254	0.0783815	0.0767197	-0.0150532	0.0393093	-0.162393	0.0370179	0.0486381	-0.0261844	-0.0938517	-0.0266099	-0.0837863	-0.0977604	-0.0797566	-0.0117957	0.0943307	0.0506796	-0.111227	-0.211308	0.0730963	0.110864	-0.0027844	-0.0395656	0.00456009	0.0145637	-0.060291	-0.00141468	-0.0574871	0.000340482	0.0232028	0.10068
NM_000997	no	RPL37	0.098557	-0.00572543	0.0374297	-0.0227695	0.0714276	0.0931411	0.110234	0.0959429	-0.056302	-0.0472288	-0.029412	0.0100165	0.0374495	0.0712448	-0.05392	-0.00824667	-0.0629699	0.18106	-0.000463076	-0.116728	0.00400123	0.062705	0.0621433	0.0973954	0.125968	-0.0658457	-0.0125708	-0.0292323	-0.0423813	-0.0525393	0.00558069	0.00778737	-0.0934156	-0.041085	-0.0661446	-0.0167728	0.152024	N/A	N/A	N/A	N/A	N/A	N/A	N/A	N/A	N/A	N/A
NM_001001	yes	RPL36AL	N/A	N/A	N/A	N/A	N/A	N/A	N/A	N/A	N/A	N/A	N/A	N/A	N/A	N/A	N/A	N/A	N/A	N/A	N/A	N/A	N/A	N/A	N/A	N/A	N/A	N/A	N/A	N/A	N/A	N/A	N/A	N/A	N/A	N/A	N/A	N/A	N/A	-0.138518	0.143527	-0.0878403	0.0512344	-0.0276555	0.0235797	0.00501265	-0.0211302	-0.0165064	-0.0245373
NM_001001132	yes	ITSN1	0.134572	0.0981804	0.0328963	-0.170201	-0.769685	-0.0982533	0.103524	-0.10493	-0.139772	-0.0484784	-0.0826645	-0.210181	-0.00609616	0.12459	0.21807	-0.283277	0.0150402	0.0556791	0.204974	-0.0532232	0.182505	-0.13783	0.245303	-0.489872	0.0328816	0.00388716	-0.0245844	-0.102154	0.0777408	0.0892065	-0.0724444	0.147852	0.0118027	0.127523	0.416573	-0.443351	-0.117429	-0.164871	-0.0788649	0.0247898	-0.194484	-0.282816	0.128263	-0.238375	-0.0964271	0.080596	0.503271
NM_001001290	no	SLC2A9	-0.401515	-0.57218	0.41355	0.257434	-0.0481989	-0.081855	0.102577	-0.387186	-0.526839	0.495006	0.246132	-0.029833	-0.327064	0.614603	-0.124539	-0.213048	-0.160011	0.722735	0.259556	0.342486	0.278932	0.0928674	-0.404776	-0.20262	0.108507	0.0878566	-0.0528179	0.0147115	-0.166743	0.575407	-0.548997	-0.488505	-0.471197	0.0904901	0.00607676	0.140811	0.0309952	0.0880271	0.0379519	-0.0479914	0.104563	-0.133133	-0.0513797	-0.0686003	0.0179682	-0.1275	0.0700292
NM_001001317	no	TRYX3	-0.163424	-0.0850933	0.0246621	0.0405642	0.151239	-0.230753	-0.0669155	-0.0677359	-0.0405438	-0.0801645	0.674291	0.098817	-0.00977435	-0.239282	-0.22982	-0.0545519	-0.220465	-0.0511153	-0.0941228	-0.14766	0.244184	0.0293631	-0.143392	0.0848324	0.0150185	-0.0731791	-0.00827069	0.0526995	0.112962	0.215173	0.0394476	0.0232554	0.100893	0.371689	0.00439745	-0.158836	-0.0849524	N/A	N/A	N/A	N/A	N/A	N/A	N/A	N/A	N/A	N/A
NM_001001323	no	ATP2B1	N/A	N/A	N/A	N/A	N/A	N/A	N/A	N/A	N/A	N/A	N/A	N/A	N/A	N/A	N/A	N/A	N/A	N/A	N/A	N/A	N/A	N/A	N/A	N/A	N/A	N/A	N/A	N/A	N/A	N/A	N/A	N/A	N/A	N/A	N/A	N/A	N/A	0.230497	-0.0841525	0.289191	0.111298	-0.331543	-0.0226872	0.0369782	0.0412501	0.138685	0.335963
NM_001001329	yes	PRKCSH	-0.0737232	-0.0194115	0.0204839	0.0432809	-0.132278	0.02044	0.0644583	-0.01302	-0.0100045	0.00640101	0.0269835	0.0779239	0.153128	0.0174347	-0.107318	0.0158943	-0.20014	-0.0900071	0.162203	0.0510235	0.0641805	-0.0194755	-0.211445	-0.0335343	-0.0286484	-0.0343362	-0.0844619	-0.0102303	0.356345	-0.087839	0.0818946	-0.18646	0.278289	0.0964621	-0.138927	-0.148588	-0.22266	-0.2053	-0.149908	0.0879462	-0.0127456	-0.0235141	-0.0410262	-0.217473	-0.188988	0.0202492	-0.0839174
NM_001001330	no	REEP3	-0.235954	-0.304271	0.0476368	-0.120595	0.0510983	-0.225513	0.197063	0.167438	0.123933	-0.106184	0.268945	0.100409	0.124899	0.261582	-0.493736	-0.936104	-0.987939	0.259171	0.0887046	0.185527	0.120441	0.302047	-0.257997	-0.845459	-0.192558	0.030902	0.149316	0.138021	-0.0761133	0.0408597	-0.0328701	0.10149	0.076377	-0.196454	-0.205158	0.0904004	-0.397558	N/A	N/A	N/A	N/A	N/A	N/A	N/A	N/A	N/A	N/A
NM_001001392	no	CD44	0.150623	0.209754	-0.0347689	0.0124671	0.0924395	0.204427	0.181281	-0.144286	-0.0450597	0.105474	0.0867508	-0.0250977	-0.0157333	-0.615348	-0.305656	0.252153	0.096932	-0.099464	-0.0711278	0.0155636	-0.112345	-0.0850804	0.193051	0.00102685	-0.0278172	-0.0909128	0.011823	-0.157389	0.0644645	0.145531	-0.403221	0.181689	-0.173416	0.146075	-0.151166	0.253963	-0.0739152	0.141367	0.168663	-0.104857	0.0212228	-1.04876	-0.17748	0.317113	-0.128988	0.144442	-0.0660949
NM_001001395	no	LMO3	0.0334824	-0.032532	0.846739	0.0334194	-0.334154	-0.325662	0.0613094	-0.008971	-0.0626768	0.197069	-0.856567	-0.32956	0.24763	0.515454	0.160586	0.173063	-0.451979	0.0945271	0.328463	-0.339201	0.0901712	-0.0472589	0.247614	0.0845331	-0.004216	-0.286748	0.0177068	-0.0103116	-0.0522719	-0.554511	-0.182153	0.366659	0.140005	0.0591528	0.310346	-0.0578307	-0.301868	-0.0229117	-0.0519434	-0.0447231	-0.0320054	-0.292529	0.177936	-0.333055	-0.0717808	0.0836069	0.162302
NM_001001396	yes	ATP2B4	-0.29789	-0.735962	-0.437011	0.445215	0.38523	-0.0338029	-0.268832	0.0593483	-0.0899882	-0.0865294	0.181204	0.0789949	-0.360963	-0.141616	0.0739157	-0.14341	-0.055532	-0.108068	0.178547	-0.116967	-0.013768	0.214762	0.034699	-0.552372	0.367972	0.441635	-0.190501	-0.268246	-0.369233	0.328439	0.565967	-0.000457718	-0.282207	-0.188597	0.07244	0.207294	-0.164501	-0.0064699	0.134263	0.288181	0.00818896	0.132968	-0.325921	0.179247	0.07239	0.00367008	0.0226084
NM_001001431	no	TNNT2	0.225686	0.103402	-0.149863	-0.0780529	-0.00276113	-0.0863516	-0.0558315	0.047615	0.0272733	-0.106802	0.0258169	0.0575956	0.0264225	0.0559512	-0.0121902	-0.0853143	0.0276877	-0.177505	0.197515	0.184463	0.0650632	0.00611542	-0.0279643	-0.348407	-0.165095	0.0388899	0.153966	0.738478	-0.478499	-0.712918	0.275501	-0.418199	0.00593953	0.137083	0.625811	0.159208	0.00639281	0.169808	-0.0141315	0.174885	0.0302923	-0.018763	-0.277665	-0.415002	0.174795	0.0315504	0.28682
NM_001001433	no	STX16	0.0753882	-0.0322766	-0.0469432	-0.0990491	-0.0370516	0.0372295	0.0755244	-0.00821873	0.176425	-0.0368942	0.0531793	-0.00395182	0.0629067	0.0121652	-0.193197	0.121612	0.223595	0.00212994	-0.0391893	-0.0182116	0.0189085	0.0640805	-0.0573613	-0.00424848	-0.0708727	-0.175849	-0.00660569	0.105719	-0.325455	0.478353	0.78815	-0.0978432	0.0378713	0.228806	-0.170055	-0.182759	-0.0777269	0.0973613	0.211949	-0.108395	0.0171446	0.160551	0.0421769	0.0465673	0.258135	0.163374	-0.0129176
NM_001001436	no	C16ORF87	-0.097172	0.0416791	0.176144	0.0609205	0.0388809	-0.640821	-0.108951	-0.127186	0.17419	-0.252778	0.0138263	0.0896957	0.065378	0.0998778	0.19714	-0.00201965	-0.26412	-0.142812	-0.188462	0.026354	0.00741856	-0.0266487	0.209347	0.013918	0.198689	0.0545178	0.032737	0.060724	0.0464499	0.0850921	0.0571365	-0.235163	0.0228915	0.0982168	-0.214083	-0.152309	0.0258282	N/A	N/A	N/A	N/A	N/A	N/A	N/A	N/A	N/A	N/A
NM_001001479	no	SLC35E4	-0.347564	-0.00196965	0.0788809	-0.0100306	0.751662	-0.212121	-0.158956	-0.117699	-0.0130226	0.127886	0.0374549	-0.0635108	-0.0495434	0.0364636	0.2059	-0.00472694	0.00583318	-0.0444075	-0.0451047	0.101804	-0.0326958	-0.0237877	-0.0333969	0.214554	0.0287789	0.0729395	-0.0365251	0.0217972	-0.446611	-0.0695379	0.324389	-0.0786116	0.1539	-0.0177319	0.208333	-0.405303	-0.382195	0.0671057	0.081739	-0.118429	0.170849	-0.525292	0.0963066	0.263196	-0.183918	0.0904143	0.15757
NM_001001483	no	ZDHHC13	N/A	N/A	N/A	N/A	N/A	N/A	N/A	N/A	N/A	N/A	N/A	N/A	N/A	N/A	N/A	N/A	N/A	N/A	N/A	N/A	N/A	N/A	N/A	N/A	N/A	N/A	N/A	N/A	N/A	N/A	N/A	N/A	N/A	N/A	N/A	N/A	N/A	0.0576373	0.0933736	-0.0614325	0.13674	0.0878634	-0.0671191	0.0456092	-0.0349395	0.0462733	-0.00309028
NM_001001484	no	PTER	0.275889	0.153277	0.325246	0.194501	0.0552809	-0.0717844	0.0176123	0.152937	-0.0495976	-0.0281972	0.118679	0.186299	0.027446	-0.0124564	0.116666	-0.0933114	-0.117345	0.260657	-0.338265	0.284558	-0.0317705	-0.15544	-0.722457	-0.213174	0.0788467	-0.0709818	-0.197719	0.251284	0.278387	-0.419257	0.317385	-0.273464	-0.323882	0.378274	-0.0274704	-0.617978	-0.0549672	N/A	N/A	N/A	N/A	N/A	N/A	N/A	N/A	N/A	N/A
NM_001001502	no	SNCB	-0.0135725	-0.0941874	0.0177756	-0.0388511	-0.0425543	0.0325194	-0.0955306	0.0070091	0.00640257	-0.0177717	0.047325	0.0682006	-0.00356769	-0.104675	0.0120883	-0.00877886	0.0537194	0.181902	0.105897	-0.0437809	-0.0761938	-0.0456623	0.0134623	-0.022496	0.089964	0.00954112	0.0741735	0.0815186	-0.00382333	0.122806	-0.00637889	-0.195406	-0.0945716	0.119371	-0.202318	-0.0366468	0.0734256	-0.027422	-0.0316328	0.00198416	-0.0313579	0.0318036	0.0186931	0.0224089	0.0152847	0.00855402	-0.0389151
NM_001001503	yes	NDUFV3	-0.117118	0.0353046	-0.0455485	0.0395459	0.0919721	-0.00488078	-0.0387712	0.0988539	0.035703	-0.0116186	-0.0435052	0.0652152	0.128508	0.0673044	0.0504915	0.0356784	0.125578	0.0303181	0.0422576	0.00450159	0.00506027	-0.119703	-0.0396983	-0.142599	0.15113	0.0704126	0.0757398	0.109092	-0.0292451	-0.217265	0.219572	-0.119938	-0.05135	0.125591	-0.261904	-0.197155	-0.163787	-0.000441333	-0.111476	0.00126624	0.120238	-0.0678259	0.047687	-0.0648178	-0.232944	-0.00493465	0.0207978
NM_001001521	yes	UGP2	N/A	N/A	N/A	N/A	N/A	N/A	N/A	N/A	N/A	N/A	N/A	N/A	N/A	N/A	N/A	N/A	N/A	N/A	N/A	N/A	N/A	N/A	N/A	N/A	N/A	N/A	N/A	N/A	N/A	N/A	N/A	N/A	N/A	N/A	N/A	N/A	N/A	0.0478647	0.134466	0.0863535	-0.149922	0.0876598	0.105099	0.00708998	0.0464279	-0.0592088	-0.0684583
NM_001001522	yes	TAGLN	0.0128633	0.0786923	-0.105593	0.033297	0.00860681	-0.0354327	0.0835751	-0.00119345	-0.043047	0.269691	0.037117	-0.0339003	-0.720082	0.0245965	0.051505	-0.157863	0.0945011	-0.074379	-0.0253449	0.156203	0.0590394	-0.175692	-0.329928	-0.0772684	-0.088216	-0.00921615	-0.0475967	0.135664	-0.205606	0.0971578	-0.27389	0.118068	0.240827	-0.0665759	0.17876	-0.0758327	-0.0579779	-0.071892	-0.122139	1.07346	-0.300576	0.210541	-0.199026	-0.0719268	0.0836438	-0.19501	0.162729
NM_001001523	no	RORC	-0.174666	-0.072094	0.0385096	0.0323395	-0.00306196	-0.00545609	-0.0130474	-0.0166907	0.011447	0.0444202	-0.0786828	0.129534	0.0598436	-0.0286686	-0.0361507	-0.0444539	-0.0566932	0.150109	0.0456559	0.146532	0.0614915	-0.0374884	-0.0186145	-0.0361215	0.0382257	0.038415	-0.0543471	0.0838839	0.138153	0.170677	0.0180368	-0.233327	-0.0809309	0.164577	-0.0726977	0.241356	-0.0115588	0.0514007	0.1109	0.0738343	-0.0222241	0.27084	0.117302	0.100978	0.08412	-0.0876225	-0.00814173
NM_001001524	no	TM6SF2	0.0219802	-0.157117	-0.108076	0.0718979	0.0107849	0.0251299	0.102271	-0.073423	0.175708	-0.135499	-0.0314905	0.0761487	0.138468	0.0213987	-0.053302	-0.139256	-0.0551215	0.128067	-0.0278492	-0.00454918	-0.0679721	0.119879	0.00266408	0.0265014	-0.186976	0.0417808	0.0623511	-0.155384	0.631471	-0.325458	-0.58709	-0.0668831	0.327357	-0.249336	-0.0366935	0.38158	0.0710651	N/A	N/A	N/A	N/A	N/A	N/A	N/A	N/A	N/A	N/A
NM_001001548	no	CD36	N/A	N/A	N/A	N/A	N/A	N/A	N/A	N/A	N/A	N/A	N/A	N/A	N/A	N/A	N/A	N/A	N/A	N/A	N/A	N/A	N/A	N/A	N/A	N/A	N/A	N/A	N/A	N/A	N/A	N/A	N/A	N/A	N/A	N/A	N/A	N/A	N/A	0.208869	-0.052535	0.0966948	0.0109042	0.178792	-0.219095	-0.064475	-0.205513	0.0362433	0.11167
NM_001001551	no	C9ORF103	-0.0386884	0.0601005	0.114749	0.0556212	-0.32965	0.0288647	0.0446896	-0.0796721	-0.297952	0.184357	-0.200592	0.130014	0.279267	-0.218299	0.292494	-0.0160215	-0.134081	-0.0650166	0.0385904	0.147682	0.0543928	0.123756	-0.0250359	0.217551	-0.143898	-0.0333307	-0.102666	-0.348776	-0.108395	0.230728	0.0918751	0.060153	-0.0521133	0.329241	-0.3684	-0.338271	0.0831985	0.198921	-0.627899	0.00363487	0.017291	-0.0370955	-0.149382	-0.263601	-0.101375	-0.00094326	0.0356907
NM_001001552	no	LEMD1	N/A	N/A	N/A	N/A	N/A	N/A	N/A	N/A	N/A	N/A	N/A	N/A	N/A	N/A	N/A	N/A	N/A	N/A	N/A	N/A	N/A	N/A	N/A	N/A	N/A	N/A	N/A	N/A	N/A	N/A	N/A	N/A	N/A	N/A	N/A	N/A	N/A	0.116327	0.035715	0.0411064	0.345496	0.326664	0.0704482	-0.182759	-0.268747	-0.0504662	-0.0109244
NM_001001555	no	GRB10	N/A	N/A	N/A	N/A	N/A	N/A	N/A	N/A	N/A	N/A	N/A	N/A	N/A	N/A	N/A	N/A	N/A	N/A	N/A	N/A	N/A	N/A	N/A	N/A	N/A	N/A	N/A	N/A	N/A	N/A	N/A	N/A	N/A	N/A	N/A	N/A	N/A	0.0426551	-0.10518	-0.0914598	-0.0208583	-0.0929285	0.0877305	0.112339	0.0260237	0.0586504	-0.0221873
NM_001001556	yes	GALK2	0.139134	0.126935	0.102332	0.0263107	-0.0118098	0.0561667	-0.0148392	-0.0822859	-0.181733	-0.0659326	0.0439269	-0.0929124	0.0676939	0.0298752	0.0725384	0.0562207	0.00760698	-0.018013	-0.0310659	0.0748709	-0.0843899	0.103458	-0.12826	0.139224	0.134865	0.0534346	-0.137911	0.0689416	0.0389932	-0.00321562	0.211142	-0.190169	0.00861297	-0.0258449	-0.246007	0.133264	0.000212077	0.0627647	0.000823303	-0.0718713	-0.0606946	0.117631	0.0637846	0.263666	0.0544016	0.0704985	-0.0536069
NM_001001561	no	GGA1	N/A	N/A	N/A	N/A	N/A	N/A	N/A	N/A	N/A	N/A	N/A	N/A	N/A	N/A	N/A	N/A	N/A	N/A	N/A	N/A	N/A	N/A	N/A	N/A	N/A	N/A	N/A	N/A	N/A	N/A	N/A	N/A	N/A	N/A	N/A	N/A	N/A	-0.0243954	0.0442411	0.0016843	-0.00539934	0.156629	0.03032	-0.0425789	-0.0479001	-0.0076858	0.0140473
NM_001001573	no	PDE9A	0.482889	-0.251919	-0.600924	-0.0201188	-0.434972	-0.182316	0.57435	0.120213	-0.16448	-0.230325	-0.179482	0.106081	0.139279	0.533232	-0.0613301	0.195086	-0.237779	-0.681398	-0.234025	0.305334	-0.248844	-0.0673855	0.0742597	-0.0192424	0.395258	0.256615	-0.199231	0.60824	-0.462662	-0.0854336	0.146552	0.447453	-0.213622	-0.169766	-0.0680816	0.0884564	0.267713	0.446579	0.0516196	-0.304127	0.193134	0.201632	0.0223946	-0.0152161	-0.376951	0.121254	0.0657601
NM_001001661	no	ZNF425	0.0518904	-0.0534607	-0.0959467	0.0658399	-0.0953514	-0.00787905	-0.0439432	-0.0604472	0.0555856	0.0882484	-0.0136908	0.0273417	0.0271274	-0.0185471	-0.0654354	-0.00501652	0.150015	-0.499439	-0.13649	-0.0943645	-0.00595328	0.0329244	0.0695835	-0.0377877	0.163768	0.00896185	0.16159	-0.0900742	0.185269	0.0929959	-0.132804	-0.0303161	0.0624809	-0.188747	0.183168	0.260697	-0.198618	N/A	N/A	N/A	N/A	N/A	N/A	N/A	N/A	N/A	N/A
NM_001001664	yes	SPOPL	-0.086169	-0.0330567	0.37146	0.0182633	0.276853	-0.231045	0.042298	0.0199077	0.471629	0.298271	0.435443	-0.036922	0.48107	0.013999	-0.494781	-0.254156	-0.0262071	0.210224	-0.9535	0.227839	0.0681068	0.0291965	0.0869858	0.515582	-0.447159	0.338959	0.200059	0.48512	-0.0900617	-0.0623843	-0.553608	0.0840724	-0.0637489	0.0571945	0.17278	0.171363	-0.36505	N/A	N/A	N/A	N/A	N/A	N/A	N/A	N/A	N/A	N/A
NM_001001665	no	CYP27C1	0.0560206	0.0950584	-0.00508799	0.0862592	-0.0301149	0.0475261	-0.0519913	-0.0768204	-0.120118	0.0419039	-0.0640025	0.0792828	-0.0219769	0.0155769	-0.121066	-0.0240591	0.104044	0.0456501	-0.0937554	0.146371	0.0619503	0.0358861	0.0638361	0.06332	-0.0282349	-0.191787	0.170676	0.0429488	0.603294	-0.139189	-0.152615	0.190511	0.233082	-0.115622	0.109023	0.130228	-0.115818	N/A	N/A	N/A	N/A	N/A	N/A	N/A	N/A	N/A	N/A
NM_001001671	no	MAP3K15	-0.00118591	0.141148	0.476708	0.115012	0.00425739	-0.074393	-0.300065	0.1106	0.305253	-0.112013	-0.169004	-0.223584	0.150981	0.0654114	0.0904186	0.117636	-0.160962	-0.179184	0.166927	-0.0163409	-0.157917	0.110814	0.184208	-0.0205285	-0.0730006	0.0365908	-0.128027	-0.244173	0.179818	0.0642928	0.02071	0.15435	-0.0354416	-0.0531009	-0.677502	0.520197	0.06492	N/A	N/A	N/A	N/A	N/A	N/A	N/A	N/A	N/A	N/A
NM_001001716	yes	NFKBIB	N/A	N/A	N/A	N/A	N/A	N/A	N/A	N/A	N/A	N/A	N/A	N/A	N/A	N/A	N/A	N/A	N/A	N/A	N/A	N/A	N/A	N/A	N/A	N/A	N/A	N/A	N/A	N/A	N/A	N/A	N/A	N/A	N/A	N/A	N/A	N/A	N/A	0.0165681	-0.071319	-0.0833135	0.0262027	0.0314468	0.0286676	0.0688731	0.115998	-0.0527817	-0.0252844
NM_001001852	yes	PIM3	-0.460931	-0.357502	0.0239131	-0.0710859	0.0701936	-0.120538	-0.0332962	0.0878223	0.021083	-0.125866	0.106329	0.237178	0.0796169	0.160672	0.175664	-0.103028	-0.103763	0.227692	0.0334544	0.0350716	0.413026	0.00638106	0.166242	0.17131	-0.461865	-0.446993	-0.0402322	0.0504916	0.224154	-0.0680846	-0.126051	-0.626191	0.0602142	0.324973	-0.034225	-0.00289003	0.12947	N/A	N/A	N/A	N/A	N/A	N/A	N/A	N/A	N/A	N/A
NM_001001870	no	C17ORF91	-0.0214025	0.629297	-0.0260192	-0.0436193	0.368389	0.102116	0.198167	-0.222278	0.18976	-0.166017	0.0724389	0.315113	0.00208548	-0.208002	-0.35561	-0.245032	-0.185872	-0.124971	-0.0440503	0.150713	0.0055667	0.301707	-0.340841	-0.3873	0.0059151	0.248103	-0.0761287	0.0863211	0.179752	-0.0317672	-0.211692	-0.186729	-0.362914	0.218073	0.194327	-0.13243	0.38007	N/A	N/A	N/A	N/A	N/A	N/A	N/A	N/A	N/A	N/A
NM_001001890	no	RUNX1	N/A	N/A	N/A	N/A	N/A	N/A	N/A	N/A	N/A	N/A	N/A	N/A	N/A	N/A	N/A	N/A	N/A	N/A	N/A	N/A	N/A	N/A	N/A	N/A	N/A	N/A	N/A	N/A	N/A	N/A	N/A	N/A	N/A	N/A	N/A	N/A	N/A	-0.101667	0.0230987	0.0859194	-0.108968	-0.137742	0.204517	-0.0204185	0.305016	0.0777405	-0.341763
NM_001001894	no	TTC3	-0.0685196	-0.064738	-0.0379019	-0.0951587	-0.0967121	-0.114129	0.0709501	-0.0349001	-0.0892992	0.142637	-0.0813345	0.106856	0.032284	0.10196	0.155255	-0.108276	-0.00159936	0.0950363	-0.00946649	0.151952	0.050326	-0.146647	0.110354	0.0407485	0.024298	-0.0834605	-0.0768438	-0.155367	-0.0484301	-0.0182165	0.0867302	0.0608255	-0.137534	-0.036351	-0.275535	0.378743	0.0121679	-0.173474	0.207965	-0.0824468	-0.0267875	-0.0203218	-0.0673496	0.0341623	-0.451107	0.139088	0.218072
NM_001001895	no	UBASH3A	-0.0564628	-0.274426	0.510432	-0.716491	-0.0910173	-0.0375722	-0.0512195	0.304712	0.0177518	-0.0260698	-0.0661057	-0.0519143	-0.00652899	-0.0971162	-0.0301187	0.04587	-0.00979447	-0.700973	-0.0571836	0.341849	-0.0122761	-0.0170319	0.0269983	0.0572291	0.220408	0.0311395	-0.0945282	0.00653512	-0.135451	-0.0126148	0.195158	0.215718	-0.0289232	0.715847	-0.399968	-0.125409	0.731569	-0.0811885	0.208684	0.121707	0.0187411	-0.0906723	-0.224839	-0.0698215	0.00361735	0.101788	0.104323
NM_001001924	yes	MTUS1	N/A	N/A	N/A	N/A	N/A	N/A	N/A	N/A	N/A	N/A	N/A	N/A	N/A	N/A	N/A	N/A	N/A	N/A	N/A	N/A	N/A	N/A	N/A	N/A	N/A	N/A	N/A	N/A	N/A	N/A	N/A	N/A	N/A	N/A	N/A	N/A	N/A	0.0145186	0.265026	-0.146564	0.0692871	0.319415	0.0499779	-0.0894481	-0.166835	0.0479496	0.1613
NM_001001928	yes	PPARA	0.135759	0.279452	0.755596	-0.124365	0.110069	0.421282	0.0489631	0.597616	0.0550187	0.11524	0.212469	0.0429891	1.00599	0.999083	1.52683	0.459649	-0.168292	-0.0232966	0.403343	-0.0453424	-0.0663213	0.259453	0.108046	-0.319557	0.699423	0.358473	-0.0112443	0.0160893	-0.0632658	-0.493647	-0.171973	0.636489	0.157428	0.540011	0.298535	0.0818191	0.0392956	0.401356	0.163471	0.00252946	-0.0398419	0.210997	0.166002	-0.153095	0.0412201	-0.0391732	0.114551
NM_001001936	no	AFAP1L2	0.295972	0.0100964	0.00410194	-0.120787	-0.144326	-0.242491	0.211309	-0.000474514	-0.462693	-0.0199122	-0.00521185	0.393	0.013826	0.0888123	-0.0786574	0.204442	-0.0291772	0.0754552	-0.164257	-0.0154317	0.094257	-0.0119071	0.00265656	-0.115347	-0.137242	-0.00860394	-0.011467	-0.00114841	-0.0719884	0.0679727	-0.0792283	0.187999	0.0469321	-0.337069	0.270907	0.264857	-0.00641202	N/A	N/A	N/A	N/A	N/A	N/A	N/A	N/A	N/A	N/A
NM_001001973	yes	ATP5C1	N/A	N/A	N/A	N/A	N/A	N/A	N/A	N/A	N/A	N/A	N/A	N/A	N/A	N/A	N/A	N/A	N/A	N/A	N/A	N/A	N/A	N/A	N/A	N/A	N/A	N/A	N/A	N/A	N/A	N/A	N/A	N/A	N/A	N/A	N/A	N/A	N/A	0.0125118	0.0113616	-0.0290824	0.000173549	-0.0275192	-0.0142965	0.0376561	0.0111879	0.00363976	0.0436652
NM_001001974	yes	PLEKHA1	-0.104714	-0.051074	0.707411	-0.277273	-0.0994398	0.229935	-0.161998	-0.318657	0.441839	0.533742	0.321423	0.119729	-0.0868066	-0.66977	-0.936866	-0.900696	-0.60569	-0.987061	-0.403715	0.0033368	0.212791	-0.0456253	0.546247	0.518049	-0.120045	-0.438944	0.152908	0.451588	-0.404834	-0.42076	-0.450809	0.167067	0.0368786	-0.269094	0.238884	0.363804	-0.552402	0.0877605	0.800725	0.102869	0.0361148	-0.00764634	0.0462571	0.17171	0.0234042	-0.523838	0.365918
NM_001001976	no	ATE1	-0.443099	0.303994	-0.118811	0.0315918	0.0623216	0.0752726	0.0950641	0.0621734	0.308929	-0.197024	0.0217918	0.0307662	0.349519	0.0157436	0.20658	-0.214913	0.0406227	-0.064515	0.459121	-0.117819	-0.0201739	-0.327806	0.127915	-0.283979	0.0347816	-0.166521	0.0742306	0.282459	0.352428	-0.509229	0.0550874	-0.361331	-0.452912	0.0854018	0.0238847	0.161752	0.421317	N/A	N/A	N/A	N/A	N/A	N/A	N/A	N/A	N/A	N/A
NM_001001977	yes	ATP5E	-0.103403	0.0281103	-0.0179758	-0.0312691	-0.0812684	0.032215	0.0409461	-0.032492	0.116304	0.0613878	-0.0096583	0.0373564	0.0252412	-0.00527308	0.0729586	-0.0887274	0.0701325	0.0131679	-0.159261	0.0953875	0.0774199	-0.0346957	0.112251	0.115881	0.0048078	0.147297	-0.101372	-0.0571907	-0.199137	-0.00519912	-0.0727815	-0.0143449	0.0970888	-0.0144157	-0.27573	0.010246	-0.0489891	-0.397546	0.27409	N/A	N/A	N/A	N/A	-0.24921	N/A	N/A	N/A
NM_001001992	no	USP16	-0.220179	0.135602	0.0815492	0.0445522	0.0454395	0.0376317	0.106729	-0.0650665	0.21088	-0.260022	0.0825416	0.15821	0.211032	0.179045	-0.469375	0.178704	-0.629374	-0.0875323	-0.000206639	-0.059471	0.171704	-0.192415	-0.0906623	0.161576	0.0724717	0.120177	0.036069	-0.0463732	-0.0256959	-0.0376736	-0.0872538	-0.24966	0.507068	-0.0222118	-0.250919	-0.0232816	0.0810791	-0.680329	0.170486	0.0619995	-0.0300534	-0.000976991	0.0989194	0.112202	0.186705	0.0370791	0.129062
NM_001001995	no	GPM6B	0.434683	-0.540825	-0.0441176	0.117225	0.117566	0.275547	0.260651	0.406618	-0.167303	0.0248786	-0.154674	0.152987	0.00268025	0.39333	-0.421751	-0.111416	0.371702	-0.0934859	0.102302	-0.272483	-0.04932	0.0481137	-0.0927258	-0.40115	0.283493	0.0202411	0.233756	0.191483	0.341785	0.0604741	-0.59623	-0.288266	-0.0724621	0.730628	-0.00530618	0.074769	0.193126	0.0468784	0.0208014	-0.0380155	0.282685	0.01187	-0.265789	-0.00508788	-0.0422153	-0.137621	0.271125
NM_001001998	yes	EXOSC10	N/A	N/A	N/A	N/A	N/A	N/A	N/A	N/A	N/A	N/A	N/A	N/A	N/A	N/A	N/A	N/A	N/A	N/A	N/A	N/A	N/A	N/A	N/A	N/A	N/A	N/A	N/A	N/A	N/A	N/A	N/A	N/A	N/A	N/A	N/A	N/A	N/A	0.020247	-0.0439861	-0.0106216	-0.00158289	-0.130805	0.0546683	0.0413124	-0.103094	0.0277683	0.00717417
NM_001002002	yes	GMPR2	0.0322652	-0.0230901	-0.0886971	0.183263	-0.153976	-0.555512	0.0301679	0.0436479	0.0641462	0.029901	-0.209837	0.0643311	0.0704504	0.0890675	-0.0864159	0.161375	0.0536146	-0.0281621	0.032908	0.0221103	0.115554	-0.0687347	-0.0184114	-0.255222	0.198188	0.181811	-0.0179571	-0.04596	-0.11073	0.00603948	-0.216697	-0.0361273	0.42221	-0.498605	0.118705	0.284009	-0.188112	0.0414662	0.0947789	-0.0744422	-0.341	0.131692	0.126541	0.134775	0.193961	0.094354	0.0396521
NM_001002006	no	NT5C1B	N/A	N/A	N/A	N/A	N/A	N/A	N/A	N/A	N/A	N/A	N/A	N/A	N/A	N/A	N/A	N/A	N/A	N/A	N/A	N/A	N/A	N/A	N/A	N/A	N/A	N/A	N/A	N/A	N/A	N/A	N/A	N/A	N/A	N/A	N/A	N/A	N/A	-0.205094	0.0336004	-0.00991204	-0.0710631	-0.115324	-0.138343	0.0705267	0.100734	0.0242379	-0.0114664
NM_001002017	yes	HCFC1R1	0.090602	-0.0560112	-0.0567786	-0.00850124	0.101126	-0.0251386	0.0927515	-0.00672537	0.203012	0.0175378	-0.170437	-0.155792	0.0785847	0.0514549	0.00112116	-0.0262307	0.0320505	0.0772254	0.0503512	-0.0630484	-0.151656	-0.114942	-0.0207694	0.0408475	0.0969847	0.232234	-0.00402556	0.0553575	-0.00506322	-0.056242	0.119829	-0.0975249	-0.100914	-0.0565466	0.154135	-0.204618	0.0328273	0.0656528	0.0273474	-0.224406	-0.0511489	-0.138147	0.0597274	0.0450021	0.00434172	0.0985713	0.0763245
NM_001002026	no	CLDN18	0.00771713	0.065638	-0.0366187	-0.0308555	-0.0182673	0.237128	0.0813288	-0.0464719	-0.165021	0.21227	0.130485	0.342489	0.0593452	0.0598006	-0.0580517	-0.100812	-0.117654	0.0719945	-0.187247	-0.00978116	0.127263	0.00441344	0.137727	-0.13028	-0.122756	0.0986828	-0.0608692	-0.159722	0.0107929	0.366599	0.803312	0.480574	0.240902	0.262765	0.275542	-0.275379	-0.152334	-0.131446	-0.0238678	-0.0913243	0.033335	0.0647229	0.198641	0.000561801	0.146491	0.126968	0.0360238
NM_001002027	no	ATP5G1	-0.032036	0.057012	0.0812924	0.0108177	0.0543364	-0.0706953	0.00970902	-0.0172437	-0.00876941	0.030637	0.0252727	-0.0515783	0.158775	0.051871	-0.246214	-0.176962	0.189124	-0.0156047	-0.0274599	0.0349592	0.0250705	0.0402314	0.0139098	0.193589	0.130323	0.00617391	-0.132794	-0.126684	0.0698833	0.000270913	-0.202966	0.0110895	0.0774789	0.157698	-0.362224	-0.0402406	0.0428688	0.0526876	-0.0500002	N/A	-0.036357	-0.164421	0.0403437	-0.0960955	0.0184793	-0.015908	0.150994
NM_001002031	yes	ATP5G2	-0.0287982	0.0878149	0.0227654	0.0500393	-0.0451953	-0.0358274	0.0141286	-0.00321436	0.0892194	0.0477216	-0.0980564	-0.00926965	0.0851473	0.134517	-0.0850592	-0.119073	-0.0763406	-0.0372461	0.0465404	0.025174	0.00646337	0.0495649	-0.017235	0.0468094	0.0950282	0.00481197	-0.0127614	-0.175331	0.0346116	-0.149202	-0.0306972	-0.304484	0.338629	0.0109576	-0.042601	-0.0902097	0.0696732	-0.765784	0.42262	N/A	N/A	N/A	N/A	-0.382386	N/A	N/A	N/A
NM_001002036	no	ASTL	0.0501296	0.07077	0.0837821	0.0770996	-0.0768271	0.103122	0.0582011	0.0970466	-0.0363224	-0.0388663	-0.17185	0.00663585	0.00193273	-0.0477821	0.0470166	-0.198288	-0.17261	-0.0464644	-0.140148	0.0958667	-0.0402491	0.0381298	0.159725	0.0906761	0.194403	0.0957728	0.109673	-0.0902886	0.142772	0.243665	-0.388522	0.147832	0.0338526	0.13418	0.0570593	-0.00604557	-0.0456081	N/A	N/A	N/A	N/A	N/A	N/A	N/A	N/A	N/A	N/A
NM_001002231	no	KLK2	0.0179968	0.0332086	0.0440404	0.072437	0.148478	0.0617325	-0.0637271	-0.00650772	0.0729415	-0.00901547	0.0849935	0.0335947	0.0406736	0.0935621	-0.0639155	-0.0633242	0.0289659	0.0159668	-0.078194	0.0745535	0.117475	-0.0571516	0.0398657	0.0955805	0.0590214	0.0503092	-0.0694278	0.374351	0.157955	0.309457	0.338718	-0.104988	0.344958	-0.155741	0.000191165	0.195539	0.107019	N/A	N/A	N/A	N/A	N/A	N/A	N/A	N/A	N/A	N/A
NM_001002243	no	AFTPH	0.106846	0.245886	-0.177531	-0.0240275	-0.168481	0.0386184	0.00461432	0.0930312	0.234874	0.0579403	-0.157411	-0.180886	-0.0137184	-0.350537	0.305209	0.092235	0.271282	0.193018	0.0584018	-0.0343274	0.0349856	0.215367	-0.275519	-0.0127231	-0.33558	0.222679	0.00177835	0.194104	-0.0919843	-0.0478645	-0.0797315	-0.303378	0.167826	0.0640344	-0.32039	-0.0985104	-0.170596	-0.285259	0.139875	0.125495	-0.0312553	0.258176	0.0522632	0.0555879	-0.093302	-0.0535634	-0.0858508
NM_001002252	yes	ARL6IP4	0.0563621	-0.0544443	-0.156837	-0.0277915	0.079887	-0.068821	0.0539579	-0.0247935	0.113679	0.0980253	-0.0812083	-0.0766679	-0.123481	0.000993124	0.0460536	0.0941999	0.0803793	0.186984	0.0923511	-0.0121096	-0.0248136	-0.162903	0.0193974	-0.0463465	0.0492467	-0.0162437	-0.0673134	-0.125171	0.158794	0.0150171	-0.100362	0.0345355	-0.120989	-0.152705	0.224636	-0.122877	0.0383189	-0.00886076	-0.026826	0.0311726	-0.0173062	-0.0182256	-0.0311584	-0.096897	0.0275898	0.0271912	0.00309809
NM_001002259	no	CAPRIN2	-0.68682	-0.24866	0.186702	-0.10183	0.415953	-0.0780663	-0.101988	0.178932	-0.285275	0.305777	0.0843963	0.0144058	-0.130292	-0.0044884	0.240556	0.0867019	0.159681	0.38813	0.0897346	-0.0897626	-0.200095	0.441963	0.253539	-0.245737	0.152434	-0.580849	-0.12786	0.450373	-0.196198	-0.159084	-0.101846	0.0606792	-0.537413	-0.152754	0.130673	0.158508	-0.240838	N/A	N/A	N/A	N/A	N/A	N/A	N/A	N/A	N/A	N/A
NM_001002262	yes	ZFYVE27	-0.122974	0.0226792	0.00234496	0.0441228	0.149767	-0.0732896	0.00637634	-0.0125925	-0.10797	-0.0180942	-0.419735	0.0943555	0.0792952	0.153562	0.150187	-0.0605618	-0.125405	-0.00876044	-0.0588668	0.161712	0.0645605	-0.0694282	-0.0284836	0.112378	-0.0893117	-0.179718	-0.0764706	0.119951	-0.260136	0.0593813	-0.0283842	0.231239	-0.179641	-0.096564	0.138389	-0.110761	-0.326966	N/A	N/A	N/A	N/A	N/A	N/A	N/A	N/A	N/A	N/A
NM_001002266	no	2014-03-08	0.116046	-0.0432123	0.0936835	0.0399673	0.0479343	-0.0331538	-0.0346974	0.0646463	-0.0723162	0.113738	0.0167671	-0.0793064	-0.0170988	0.126869	0.0841168	0.0846138	-0.137418	-0.0347937	0.0995198	-0.0395597	0.0390403	-0.126141	0.152237	-0.0592031	0.0582245	-0.0803081	0.180193	0.0363618	0.0357731	-0.495382	0.370296	-0.127491	0.338114	0.324683	-0.418447	-0.265004	0.00545689	N/A	N/A	N/A	N/A	N/A	N/A	N/A	N/A	N/A	N/A
NM_001002269	yes	EXOSC3	0.191632	0.0310493	-0.0456475	0.0118877	-0.094083	0.0847192	-0.179434	-0.0565055	0.0716889	-0.0270605	-0.0931349	-0.270985	0.297963	0.231378	-0.27847	0.261046	-0.0270598	0.0748829	-0.401443	-0.151697	0.211507	0.000172965	0.00998873	0.354984	-0.0913471	0.0718243	0.0534904	0.486909	-0.427145	-0.0182035	-0.0994696	-0.18858	-0.0675812	0.108258	-0.115116	-0.0377531	0.117938	-0.023169	0.205103	-0.125855	-0.0606221	-0.00346269	-0.0108492	0.115337	-0.0199847	0.0376853	-0.0832897
NM_001002275	no	FCGR2B	0.0229721	0.0547781	-0.06083	0.0850043	-0.0615751	-0.0826286	-0.0210115	0.017628	-0.0127355	0.078111	0.0324104	0.00509996	0.000363544	-0.0401606	-0.051533	0.0605482	-0.0263118	0.144533	0.925676	-0.254806	-0.12291	-0.117991	0.245208	-0.27101	-0.0733874	-0.0856292	-0.0676437	-0.0338119	0.109226	0.0590437	0.22788	-0.498474	-0.39052	-0.221877	0.926151	0.483176	0.251182	0.0945824	-0.0994621	-0.0743695	-0.111549	-0.169007	-0.0759249	0.109009	-0.00971491	0.0596837	-0.141115
NM_001002294	no	FMO3	0.0780823	0.292255	0.563545	-0.708457	0.301679	-0.15284	-0.0673216	0.0221867	-0.00368575	0.0589208	0.130794	0.123709	0.0672454	0.0003566	0.166337	0.0223001	-0.115201	-0.164892	-0.180031	-0.0142129	-0.0919478	0.0899267	0.0390957	0.0699624	0.233942	-0.0594587	0.317281	0.216659	-0.377283	-0.0808997	0.110441	0.183788	-0.131862	-0.956588	-0.168563	0.162618	0.619292	0.0666559	-0.0686876	0.0609578	0.0942377	-0.214079	-0.511509	0.0139279	0.206761	-0.127973	0.388514
NM_001002295	no	GATA3	0.333959	0.933657	-0.39815	0.332357	-0.232343	-0.0328881	-0.251223	-0.0490471	0.277112	-0.203423	-0.329061	-0.308676	-0.282705	-0.00610363	-0.192027	0.628282	-0.424303	-0.256634	0.350402	-0.305777	0.480067	-0.254745	0.136297	0.239576	0.327303	-0.13338	-0.0732659	0.609865	-0.361818	-0.327242	-0.267952	0.245005	-0.328737	0.235099	0.137649	-0.221764	-0.226949	-0.140904	-0.44402	-0.0575336	-0.0338112	0.385501	0.104052	-0.0194386	0.0649089	-0.0804761	-0.0913833
NM_001002296	no	GOLGA7	-0.123345	0.198443	-0.16287	-0.0387184	-0.0845367	0.15591	0.0102652	0.0182283	0.112524	-0.0802251	-0.118701	-0.114519	-0.139554	0.219512	0.129743	-0.258832	-0.106901	0.0185399	-0.0298715	-0.0210678	0.12739	0.031821	0.260485	0.0822677	-0.104674	0.138674	-0.0188792	0.154345	0.150471	0.204233	-0.67323	0.0229722	0.0751733	0.163323	-0.406425	-0.0341527	-0.0614672	0.0181939	0.186744	-0.0405314	-0.0792449	-0.598537	0.113232	0.0897154	0.226842	-0.0486428	0.214937
NM_001002759	no	C10ORF78	-0.0156054	-0.299398	0.3126	0.0856577	0.0773128	-0.0560542	0.239738	0.0171024	-0.0172502	-0.194853	-0.326367	-0.215318	0.111561	0.0512056	0.217389	-0.220482	0.0842385	-0.014007	-0.19867	0.0739839	0.003081	0.304533	-0.0304276	-0.104961	-0.0649709	-0.0801769	0.0454233	0.0115668	-0.0318622	-0.315078	0.264675	0.123536	0.322958	0.330208	0.479595	0.102214	-0.302631	-0.0298488	-0.0326653	-0.025883	-0.177379	0.0288304	-0.0253243	0.0469024	0.0051082	0.0748332	0.20139
NM_001002762	yes	DNAJB12	0.0795706	0.0149768	0.00507194	0.0168782	-0.15122	-0.0597175	0.0972544	-0.100855	-0.0995011	0.00452178	-0.0781613	0.0815765	0.0175014	0.0733911	-0.178669	0.143792	-0.0292738	0.117859	0.155088	-0.0593679	0.0652556	-0.136771	0.171372	0.0217447	0.0568658	0.0110462	-0.131055	-0.160506	-0.217032	-0.0414454	0.113759	-0.0048506	0.200114	-0.247396	0.029814	0.0683897	-0.213261	0.0418067	-0.1087	0.133169	-0.0244381	-0.282624	0.0743875	0.086526	0.00258737	0.0129397	-0.10805
NM_001002812	no	PDE4DIP	N/A	N/A	N/A	N/A	N/A	N/A	N/A	N/A	N/A	N/A	N/A	N/A	N/A	N/A	N/A	N/A	N/A	N/A	N/A	N/A	N/A	N/A	N/A	N/A	N/A	N/A	N/A	N/A	N/A	N/A	N/A	N/A	N/A	N/A	N/A	N/A	N/A	-0.0786446	0.0600895	-0.107396	-0.0483874	0.0552156	-0.186696	0.0483121	0.0442049	0.199374	0.0919319
NM_001002814	yes	RAB11FIP1	0.16324	-0.131361	-0.173572	0.327966	-0.13787	0.150303	0.00360092	0.0281637	-0.0800313	0.118092	0.0872656	-0.226796	0.0910557	0.0159545	0.129564	-0.432451	0.200899	-0.162251	-0.056589	-0.0620889	-0.0190312	-0.155356	0.155421	0.0940804	-0.0831034	0.187209	0.118727	-0.0269026	-0.30131	0.0363565	-0.0470432	-0.0478639	-0.102521	0.0394409	0.137731	-0.0176403	0.185137	-0.3058	-0.128723	0.055971	0.0112836	-0.29318	0.0879129	0.180036	0.0456501	-0.0389576	0.0577807
NM_001002836	yes	ZNF787	-0.159251	0.0521146	-0.0706334	0.0806373	0.0313765	0.0185729	-0.0434899	0.0418168	0.015275	-0.0534544	-0.030336	0.074016	0.057043	0.0449504	-0.103418	-0.069258	-0.0542124	0.0166861	-0.0283154	0.0393611	0.127781	0.117901	0.013901	0.0691692	-0.0823962	-0.120429	0.0197036	0.278154	0.40632	0.607354	-1.80014	0.0535931	0.244812	0.191295	-0.296013	0.0166644	0.0107904	-0.0593301	0.0402918	-0.081374	-0.0426392	0.0396316	0.188703	0.164555	0.024071	-0.0101948	-0.0970876
NM_001002837	no	INPP5J	0.308228	0.198776	-0.219781	-0.0907161	0.0408531	-0.0309608	-0.0308082	-0.0256924	0.242716	-0.599182	0.107424	-0.120222	0.0803234	-0.0737107	0.282145	0.065257	0.084617	0.155076	-0.144544	-0.103058	-0.0734025	-0.20938	-0.0595551	-0.00981629	0.554366	-0.400585	-0.242687	0.302191	-0.165722	0.00737693	0.0733479	-0.0695236	-0.159106	-0.169508	0.505236	-0.350342	-0.478244	-0.0774408	-0.0655434	0.00477164	0.115497	0.108853	0.106182	0.167203	-0.120906	-0.0550029	-0.0309702
NM_001002844	no	ZNF280D	N/A	N/A	N/A	N/A	N/A	N/A	N/A	N/A	N/A	N/A	N/A	N/A	N/A	N/A	N/A	N/A	N/A	N/A	N/A	N/A	N/A	N/A	N/A	N/A	N/A	N/A	N/A	N/A	N/A	N/A	N/A	N/A	N/A	N/A	N/A	N/A	N/A	0.0769329	-0.230029	-0.0271096	0.00916328	0.255176	-0.0839334	0.0156409	-0.167913	0.147453	0.0282326
NM_001002860	yes	BTBD7	N/A	N/A	N/A	N/A	N/A	N/A	N/A	N/A	N/A	N/A	N/A	N/A	N/A	N/A	N/A	N/A	N/A	N/A	N/A	N/A	N/A	N/A	N/A	N/A	N/A	N/A	N/A	N/A	N/A	N/A	N/A	N/A	N/A	N/A	N/A	N/A	N/A	-0.0753878	0.297567	0.0311243	-0.110038	0.0965818	0.0868591	-0.0754156	0.388503	-0.215903	0.0290968
NM_001002876	no	CENPM	-0.00664355	-0.0260477	0.0971532	-0.0140182	0.0750568	-0.0684975	-0.0101304	0.0115979	-0.0108071	-0.091304	0.0699339	-0.0439561	-0.0234732	0.204873	-0.0375545	0.0373273	-0.027609	0.0880418	-0.00740755	-0.0317726	0.0471739	0.0519009	-0.0269253	0.0594806	-0.101859	0.0630568	0.1308	0.0203966	-0.0951886	-0.09857	0.0435155	-0.0660083	-0.031941	0.0870349	-0.0312066	-0.0200847	-0.0642157	0.000927392	-0.0229224	-0.0530828	-0.0383997	-0.18229	0.121873	-0.0574633	0.0213108	0.0417845	0.118668
NM_001002879	no	THOC5	-0.130567	-0.178213	-0.126952	0.0882174	-0.108382	0.073618	0.100116	0.144983	-0.165047	-0.155949	0.0717867	0.0597678	0.12665	0.161309	-0.0155332	-0.0164589	-0.00150506	0.125406	-0.000607739	-0.00702488	-0.0304678	-0.00637101	0.283775	-0.263896	0.121018	0.0429438	0.0206328	0.215464	0.0379351	-0.0176787	0.00554251	0.120875	-0.305733	0.103301	0.0879071	-0.286001	-0.149407	-0.0146438	0.216556	-0.0567745	-0.213076	-0.0472785	-0.127564	0.175352	-0.0811166	0.0981535	0.0537273
NM_001002901	no	FCRLB	0.217581	0.150513	-0.180801	-0.029998	0.00707277	0.0328896	0.000405621	-0.0465562	-0.0665095	-0.00672655	-0.070254	0.0747748	0.0889996	-0.0903869	-0.090254	-0.0126343	0.154846	-0.267108	-0.121316	-0.104782	0.0950076	0.15483	0.017414	0.0138081	0.0843107	-0.0538952	0.0303003	-0.138536	0.388042	-0.146971	-0.12067	0.312149	-0.158945	0.141126	-0.030671	-0.187083	0.00189701	N/A	N/A	N/A	N/A	N/A	N/A	N/A	N/A	N/A	N/A
NM_001002909	yes	GPATCH8	0.0360634	-0.0146946	-0.141955	0.0515162	-0.0403092	0.0438124	-0.0883396	0.122542	0.0780615	-0.0721655	0.108896	0.0747227	0.0393497	0.191438	0.0400825	-0.0411713	-0.078154	0.0476241	-0.0556666	-0.097135	-0.0917727	-0.0187843	0.131487	0.0987511	-0.0462505	0.0603608	0.0410061	0.023472	0.220078	0.471175	-0.0199883	-0.226235	0.157461	0.169581	0.119874	0.0251513	-0.180383	0.00374583	0.0184106	-0.0210234	0.00843354	0.0499752	-0.281865	0.0826395	-0.00022795	0.110717	-0.000861136
NM_001002911	no	GPR139	0.166486	0.388628	-0.258563	-0.138968	0.343673	-0.238304	0.0419213	-0.251964	0.0685394	-0.0523453	0.216134	0.000698555	-0.314661	0.0947773	-0.14104	0.0248433	-0.010105	-0.00368651	-0.130785	-0.114545	-0.0219137	-0.234965	0.21706	-0.085777	0.295634	-0.0390049	0.0990267	-0.317191	-0.121096	-0.387797	1.27544	0.967846	-0.929236	-0.261819	0.315217	-0.192574	-0.150078	N/A	N/A	N/A	N/A	N/A	N/A	N/A	N/A	N/A	N/A
NM_001002916	no	H2BFWT	N/A	N/A	N/A	N/A	N/A	N/A	N/A	N/A	N/A	N/A	N/A	N/A	N/A	N/A	N/A	N/A	N/A	N/A	N/A	N/A	N/A	N/A	N/A	N/A	N/A	N/A	N/A	N/A	N/A	N/A	N/A	N/A	N/A	N/A	N/A	N/A	N/A	-0.0406513	-0.161543	0.0496904	-0.16831	0.286391	0.0457468	0.00695237	-0.04132	0.35142	-0.238194
NM_001002926	no	TWISTNB	0.111913	-0.299219	0.183863	-0.117621	-0.0994716	0.13217	0.0106679	0.117621	-0.0788349	-0.857644	0.0662937	0.174468	-0.209244	0.236993	-0.415487	0.16919	-0.258919	-0.0455511	-0.263133	-0.0601056	0.0860466	-0.0972872	0.12754	0.317266	-0.165043	0.158763	-0.161403	0.50371	-0.87181	-0.471942	0.26427	0.0699296	-0.0433533	0.225903	-0.455478	-0.482472	0.0685812	0.0387387	0.100886	-0.0307325	-0.0403424	0.134852	-0.00372109	0.18643	-0.00442305	0.114142	-0.140585
NM_001003396	yes	TPD52L1	-0.191842	0.0282914	0.077267	-0.0494823	-0.0406725	0.0894362	0.0238774	-0.1589	0.0232128	-0.0391898	-0.0343338	0.0366833	-0.0199011	0.146677	0.0875563	0.0426747	0.000912027	0.0711425	-0.117564	0.119405	0.289448	-0.152419	-0.10561	-0.179716	0.205184	-0.129242	0.0580473	0.0552732	0.113094	-0.112978	-0.0707425	-0.0251097	-0.223861	0.137412	-0.290655	0.0602797	0.046542	-0.0280444	0.0104455	0.078124	-0.230572	-0.0138602	0.146545	-0.027384	0.170273	-0.0290525	0.0475655
NM_001003398	yes	BICD1	-0.315287	0.0777425	-0.101799	-0.306641	-0.216153	0.0956882	0.0744176	-0.339164	0.536358	0.236272	-0.0343149	-0.226943	0.305018	-0.10718	0.396506	-0.122808	0.319964	0.262418	-0.481984	0.589166	0.0818882	0.236559	-0.439086	-0.287131	-0.159587	0.0368074	-0.275789	-0.307197	0.257591	0.124328	0.0363249	-0.486332	0.617357	0.544674	0.332573	-0.15347	-0.104745	0.126891	-0.526857	-0.0138239	0.291198	0.126921	-0.110939	-0.120906	0.106435	-0.0212895	0.136414
NM_001003406	no	CACNA1I	-0.252863	-0.00677354	-0.0461697	-0.0418425	0.103641	-0.0581139	0.00102825	-0.0755671	0.0469759	0.0167978	-0.0233337	-0.0244936	0.0629934	0.0616779	-0.122505	-0.128581	0.014643	-0.126883	-0.00569901	0.163076	0.0551719	-0.060697	-0.133348	0.00532945	0.0244296	-0.00749416	0.0691096	-0.0887466	-0.0430472	0.057858	0.111778	0.210959	0.142945	0.0462676	-0.159838	0.139743	-0.0875738	-0.117282	0.141239	-0.0224191	0.037367	0.048944	-0.233095	-0.17985	-0.178792	0.172608	-0.0448869
NM_001003652	no	SMAD2	0.107101	0.112107	0.103019	-0.156553	-0.00794278	0.0644337	-0.00822526	0.0546529	0.0822484	0.119467	0.040079	-0.139509	-0.186658	0.0464991	0.17346	0.0798999	0.0155591	0.1649	-0.101976	-0.02615	-0.078154	-0.139172	-0.113324	-0.00945991	-0.483984	-0.29337	0.0216804	-0.0576484	-0.160229	-0.132058	-0.635694	-0.0294134	0.00431682	-0.2245	-0.262723	-0.266464	0.0283088	0.214039	0.283037	-0.000886633	0.054154	0.0778526	-0.0486504	-0.00856252	0.00920869	0.136301	0.0972114
NM_001003665	no	C1ORF95	N/A	N/A	N/A	N/A	N/A	N/A	N/A	N/A	N/A	N/A	N/A	N/A	N/A	N/A	N/A	N/A	N/A	N/A	N/A	N/A	N/A	N/A	N/A	N/A	N/A	N/A	N/A	N/A	N/A	N/A	N/A	N/A	N/A	N/A	N/A	N/A	N/A	0.486664	-0.17041	0.151042	0.000470865	-0.0371734	0.169838	-0.269771	0.23047	0.0459915	0.177936
NM_001003676	yes	C11ORF49	0.0189095	-0.0975419	-0.0573354	-0.0381362	-0.102673	-0.101605	0.0854187	0.083915	-0.0274486	-0.00382637	-0.0764568	0.0433958	0.079711	0.0992636	-0.0695055	-0.0472165	0.0429776	0.0763423	0.0797115	0.0277596	-0.118698	0.0805144	-0.109515	0.0924763	0.106649	0.0561385	-0.0330357	-0.214637	0.181671	0.0680325	0.0478998	0.0519451	0.0358889	-0.147782	0.160775	-0.0952477	-0.0273705	N/A	N/A	N/A	N/A	N/A	N/A	N/A	N/A	N/A	N/A
NM_001003679	no	LEPR	N/A	N/A	N/A	N/A	N/A	N/A	N/A	N/A	N/A	N/A	N/A	N/A	N/A	N/A	N/A	N/A	N/A	N/A	N/A	N/A	N/A	N/A	N/A	N/A	N/A	N/A	N/A	N/A	N/A	N/A	N/A	N/A	N/A	N/A	N/A	N/A	N/A	0.143901	-0.292264	0.07861	0.0633853	0.0543602	0.0166756	-0.0644821	-0.0406401	-0.0120662	0.170189
NM_001003681	yes	HMGXB4	0.0301724	0.0458909	-0.0290742	-0.00396526	-0.0981496	-0.0268605	-0.10068	-0.257218	-0.0948315	0.0275671	0.16176	0.0951219	-0.157329	-0.00357164	-0.145451	0.0541262	-0.0652994	-0.0531214	0.0287915	-0.0753278	0.100415	0.0481711	-0.241738	-0.0339779	-0.23412	0.243574	0.0672466	-0.100688	-0.192757	-0.515285	0.427393	0.187469	0.0318104	0.053673	0.112304	-0.350159	-0.0442937	-0.167103	0.00838996	0.141228	0.00623004	0.16521	-0.123093	0.0334332	0.159437	0.113587	0.0886622
NM_001003684	yes	UCRC	-0.472764	0.0960736	0.00689824	0.113606	0.224706	-0.988011	0.199601	0.0066919	0.074021	-1.074	0.0434455	0.106347	0.175064	0.0710975	-0.0575589	0.0395497	0.111663	-0.0969961	0.0517832	-0.0915781	0.124467	0.0898244	0.0963965	-0.069214	0.0264189	0.234464	0.0153555	0.0191504	0.056045	-0.00262625	-0.00459576	-0.103368	0.266019	0.224985	-0.0637843	-0.125094	0.079742	-0.0680204	0.0457645	-0.0237066	0.0102898	-0.105404	-0.126238	-0.742877	0.00426644	0.00983842	0.0614227
NM_001003688	yes	SMAD1	-0.177121	0.274142	-0.0825761	-0.150747	0.0167976	-0.0272824	0.0879603	0.16754	-0.00462016	0.121421	0.0812784	0.0906499	-0.0543314	0.204107	0.307417	-0.688461	0.154802	-0.0220728	0.180682	0.127828	-0.0562419	-0.112235	0.138608	-0.421207	0.157063	0.0722835	-0.00119852	0.0935089	-0.041363	-0.0853109	-0.0191005	-0.0742786	0.335282	-0.168991	0.150613	-0.438317	0.0132559	0.00741788	-0.0548519	0.0495384	0.0517382	0.0538666	-0.139757	0.231611	0.0549411	-0.121469	0.112115
NM_001003692	no	ZMAT5	0.310681	-0.178116	-0.265788	-0.116291	0.0268242	-0.198016	-0.09211	0.28991	0.0885644	-0.192046	-0.131123	-0.263485	0.10124	-0.0801752	-0.00370515	0.0638739	0.0946122	-0.0973245	0.155546	-0.00747822	-0.0811868	-0.0297813	0.051279	-0.0601818	0.0298216	-0.0314377	-0.184056	-0.652501	-0.691701	0.939811	0.762121	0.65634	-0.53027	-0.404496	0.354037	-0.111619	0.887296	-0.108545	-0.107965	0.0666957	-0.0606909	0.151588	0.0247074	0.0330227	-0.128728	-0.0344869	-0.014875
NM_001003694	yes	BRPF1	-0.0519759	0.0239836	0.102828	-0.0132389	-0.0400199	0.0302329	-0.113533	0.149683	0.0409684	-0.00420406	-0.0880837	0.115673	-0.00519777	0.122924	0.167561	-0.247994	-0.0745483	0.0534694	0.137132	0.0237424	-0.0236032	0.0929612	-0.153723	0.122205	-0.00631799	-0.200665	0.0309405	-0.0166481	-0.20085	-0.100212	0.0783408	-0.162517	0.200849	-0.0312297	0.2385	-0.384145	0.0266111	0.0103761	0.0357564	0.118365	0.0249224	-0.0232204	0.0992164	0.0288243	-0.151324	-0.19984	-0.0329225
NM_001003698	yes	RREB1	-0.0743618	-0.090265	-0.467782	-0.204852	0.00425153	-0.254449	-0.325294	-0.113788	0.0102639	-0.112593	-0.138577	0.140454	-0.166323	0.0483653	0.0452934	-0.125717	-0.201945	0.0523541	0.277222	0.195717	-0.222635	0.0423735	0.0164179	-0.0261288	-0.167046	0.198118	0.0524699	0.187114	-0.381685	0.0370152	-0.202686	-0.0841641	-0.409292	0.0906183	0.430764	0.624142	0.0714777	0.137845	0.0757627	0.160894	-0.180662	0.161731	0.073423	-0.0508537	-0.288469	-0.205742	0.111335
NM_001003712	yes	OSBPL8	-0.282238	0.12271	-0.707904	0.086196	0.256293	-0.129941	0.107552	-0.267277	0.135852	0.125796	-0.0742949	0.0260677	0.0908357	0.0323784	0.149796	0.160097	-0.0324881	-0.0423251	-0.101582	-0.16146	0.165732	-0.0288987	-0.0637979	-0.00346047	-0.251978	-0.339796	-0.148651	0.161707	-0.15512	-0.118158	-0.18926	-0.146634	0.493459	-0.0586597	0.0290633	-0.150504	-0.0705607	-0.0268699	0.184708	0.052606	-0.0481034	0.123155	-0.0404821	-0.339004	0.0247145	-0.0736716	-0.373895
NM_001003716	no	RECQL5	0.805835	0.447094	-0.247988	-0.548486	0.149813	0.279986	-0.113937	0.144225	0.0347506	-0.0658943	-0.136576	-0.467058	-0.535104	-0.00830048	-0.51553	-0.0276045	0.365242	-0.290805	0.045699	-0.327966	-0.230754	0.0162859	0.423052	0.0844398	0.317979	0.19405	0.00205264	-0.118978	-0.0383999	0.0913757	0.0960779	-0.0017683	-0.0917504	0.547315	-0.0352165	-0.0571017	0.112046	-0.0488941	-0.00340868	0.17052	-0.00144364	0.0957163	-0.00984409	-0.207537	-0.115435	0.0959323	-0.119998
NM_001003722	no	GLE1	0.260619	0.288945	-0.133918	0.116316	-0.0405054	-0.00435494	0.0657217	-0.06639	-0.00281193	-0.208356	-0.099181	0.0469038	0.0374374	0.0893143	0.0694693	0.0388624	-0.00079053	-0.0998948	0.0440727	-0.0508658	-0.0575884	-0.018551	-0.192932	0.107792	0.0156938	0.0596886	-0.0806663	0.227382	0.207065	0.135248	0.022717	0.326511	-0.314749	-0.198517	0.0932933	0.0721492	-0.200309	0.233695	-0.0688196	0.00758104	0.0755654	0.14856	-0.128143	0.0326114	-0.401653	-0.0265974	-0.166326
NM_001003785	no	ATP5H	0.253502	0.0262658	0.0382834	-0.0714661	0.133898	0.0379892	0.0764639	-0.00484443	-0.0745452	0.16301	-0.0286579	-0.135381	-0.0929173	0.0535242	0.0305729	0.0458994	0.102526	0.127598	-0.0561537	-0.15523	-0.107672	-0.143815	-0.0383006	-0.0386073	0.0836382	0.10973	0.00437815	0.112503	-0.234744	0.0505792	0.0535389	-0.0404515	0.0810387	-0.0497868	0.17823	-0.126031	0.274275	0.0923287	-0.48156	0.00916253	-0.0196321	0.134492	-0.086077	-0.0862651	0.0964528	-0.0876183	0.0418278
NM_001003793	yes	RBMS3	0.140496	-0.253432	-0.151748	0.330715	0.146287	0.0332505	-0.0391189	-0.556035	-0.17681	0.248898	0.0503049	-0.206695	0.263558	-0.300105	-0.0206362	0.148902	0.0363082	-0.281793	0.140135	0.0336371	-0.265809	0.00759989	-0.149473	0.0662593	0.268816	0.00969158	0.159882	-0.509789	-0.0541017	0.249937	0.169673	-0.168311	0.446414	-0.0519914	-0.133951	-0.0673045	0.0364596	-0.0102518	0.00126632	0.132255	0.124943	0.116059	0.183222	0.0381578	-0.246274	0.0142582	-0.058436
NM_001003794	no	MGLL	-0.00692465	-0.0405945	-0.0337042	-0.0234311	-0.00820878	0.0789402	0.149983	-0.0741727	-0.271145	-0.0667243	-0.463456	0.0103643	-0.299352	0.0517131	0.0410549	-0.0414109	0.0563627	0.04708	0.0250704	0.131966	-0.0305267	0.0476328	-0.205921	-0.160555	0.0897714	-0.20712	-0.267663	0.027554	-0.184037	-0.0739344	-0.0152029	0.0788355	0.126005	-0.00976675	0.27697	-0.788641	-0.133784	-0.108628	-0.157544	0.375344	0.0165346	-0.767124	-0.208479	0.115381	-0.140998	-0.158243	-0.229807
NM_001003796	no	NHP2L1	-0.00293595	0.0709146	0.125936	0.0719082	-0.0108328	-0.0454567	-0.0321125	0.00240351	-0.00934555	0.0424977	0.0318312	-0.00651854	-0.0090548	0.0848823	0.0561131	0.053968	-0.076473	-0.0666521	0.0309641	0.0112975	-0.00427231	0.0546597	0.11731	-0.0323012	0.0925527	-0.0529653	-0.0643895	0.0590921	-0.0883332	-0.0736163	0.0643978	0.220247	-0.192218	-0.0631777	-0.244845	0.0723668	-0.108155	-0.0621643	-0.00444212	-0.0566036	0.0747227	-0.0807419	-0.0480999	-0.117635	-0.0227932	0.0282858	-0.105511
NM_001003800	yes	BICD2	0.0584159	-0.327774	-0.0447276	-0.307154	-0.253404	0.0522059	-0.317777	-0.355647	0.220306	0.377725	-0.0474025	0.372974	-0.0941989	-0.160732	0.342099	-0.118597	-0.286858	-0.149651	0.000244926	-0.785746	-0.378995	-0.28104	0.0685327	-0.0690601	-0.0731165	0.209922	-0.00886088	-0.0924062	-0.188158	0.404301	-0.292536	-0.286906	-0.24591	0.0333444	0.38115	0.682862	-0.268235	0.0502613	0.231432	-0.457175	-0.664287	0.177934	0.549907	-0.101594	0.486147	0.249893	0.455723
NM_001003802	no	SMARCD3	-0.119433	0.0993212	0.227123	-0.100557	0.0974374	-0.00366746	0.105393	-0.122382	-0.0392738	0.0697787	0.145609	-0.0321102	0.145043	-0.0314674	-0.301936	-0.00584338	-0.0530897	-0.0164827	-0.0939743	-0.0503081	0.0906404	0.0324742	-0.0210826	-0.121915	0.146369	0.049505	-0.0694472	-0.0744067	0.0781435	0.0137931	0.140537	-0.0945982	-0.0416552	0.0862044	0.108421	0.222201	-0.0637759	0.0538045	-0.0603614	0.0676966	-0.027291	-0.0892154	-0.0643298	-0.146907	-0.21369	0.131624	0.0164904
NM_001003805	no	ATP5S	0.152775	-0.174484	0.0298998	0.236301	0.163026	-0.166909	0.106268	-0.105806	-0.0659365	0.0255677	-0.235362	0.0363854	-0.336949	0.151453	0.0262135	0.168588	0.1151	-0.00711684	0.0128246	-0.0862912	0.0461472	-0.154891	0.215046	-0.0968395	0.217804	-0.0196079	0.0243295	0.418089	-0.238729	-0.302087	-0.0551835	-0.193242	0.0711369	-0.00747727	-0.0478024	-0.109908	0.151276	0.000263117	-0.0702818	0.0266258	-0.00974106	0.00163187	-0.0314542	-0.189698	0.236351	0.0764137	-0.0859815
NM_001003828	no	PARVB	-0.208891	-0.212899	-0.138085	0.074538	0.054054	-0.0210388	-0.0172054	0.0158051	0.0521813	-0.0690812	0.00470204	0.0824754	0.166664	-0.0630961	0.0508616	0.0781365	0.0829831	-0.0705262	0.0685379	0.075169	0.0542932	-0.0637116	0.0147042	-0.272969	-0.0406776	-0.0883217	0.00538178	0.258414	-0.358062	0.27417	-0.0731814	-0.171749	0.222962	0.221226	-0.321818	-0.0378922	-0.311915	0.0642323	0.0979809	0.114296	0.010254	0.101561	0.0585832	-0.0299851	-0.0769859	-0.0511504	-0.102741
NM_001003841	no	SLC6A19	-0.0394879	0.216284	0.362657	0.281913	0.497313	0.336333	0.177222	0.36654	0.552412	0.20598	0.562603	0.513236	0.1291	0.144477	0.591374	0.301109	0.548661	0.297549	0.219474	0.210524	0.368717	0.151623	0.341542	0.543325	-0.0812007	0.0657429	0.164348	-0.2303	-0.293923	0.0655664	0.10568	-0.00717516	0.0281598	-0.0440605	0.417715	-0.0450025	0.293014	N/A	N/A	N/A	N/A	N/A	N/A	N/A	N/A	N/A	N/A
NM_001003845	no	SP5	0.481146	-0.236071	0.496559	-0.238413	0.0254928	-0.388987	0.111864	0.447505	-0.0197039	-0.46743	0.0319002	-0.315239	0.553005	0.0298927	0.338045	-0.671936	0.856152	0.582027	0.0983618	0.188724	-0.131954	-0.00256924	0.0822774	0.0169977	-0.394156	-0.365777	-0.381185	0.824021	1.09557	-0.888173	-1.14493	0.374299	-0.878112	-0.487895	0.815328	-0.220343	0.50212	-0.0612578	0.262051	-0.0457809	-0.0434803	-0.0662307	0.0618632	-0.087688	0.0921686	-0.0127656	-0.0309855
NM_001003891	yes	MED15	N/A	N/A	N/A	N/A	N/A	N/A	N/A	N/A	N/A	N/A	N/A	N/A	N/A	N/A	N/A	N/A	N/A	N/A	N/A	N/A	N/A	N/A	N/A	N/A	N/A	N/A	N/A	N/A	N/A	N/A	N/A	N/A	N/A	N/A	N/A	N/A	N/A	0.0433845	0.0487682	0.0147393	0.0960217	0.0660469	-0.283266	-0.0539055	-0.133132	-0.0754842	-0.0523386
NM_001003927	no	EVI2A	0.134372	-0.149147	-0.318601	-0.239931	0.341051	-0.0506782	0.0946547	-0.230249	0.169876	0.145501	0.259904	-0.214091	0.0197461	-0.00944338	-0.249487	-0.531071	0.617828	0.715803	0.202904	-0.321257	-0.216585	0.149677	-0.340691	-0.0311079	-0.328364	-0.0324832	0.442297	-0.223796	-0.909642	-0.217409	-0.015517	0.319644	-0.119857	-0.288144	-0.0148465	0.378387	-0.290978	0.135381	-0.0168077	-0.276711	-0.458853	0.331238	0.449054	-0.200753	-0.247493	0.148412	-0.366378
NM_001003938	no	HBM	-0.149373	-0.0495441	-0.0524414	-0.0227949	0.0112638	-0.00419904	-0.0195429	-0.00103953	-0.0459121	0.00533038	0.0103913	-0.106778	0.0847936	-0.0230235	-0.0149264	0.0745279	0.0319515	0.0342365	0.077277	0.0699376	0.144048	0.0129899	0.0405282	-0.0106323	0.0741769	-0.0176887	-0.0572477	0.50527	0.400385	0.568014	-1.30632	0.108542	0.0754113	0.135038	0.194121	-0.21805	-0.224894	N/A	N/A	N/A	N/A	N/A	N/A	N/A	N/A	N/A	N/A
NM_001003943	no	BMF	N/A	N/A	N/A	N/A	N/A	N/A	N/A	N/A	N/A	N/A	N/A	N/A	N/A	N/A	N/A	N/A	N/A	N/A	N/A	N/A	N/A	N/A	N/A	N/A	N/A	N/A	N/A	N/A	N/A	N/A	N/A	N/A	N/A	N/A	N/A	N/A	N/A	-0.225222	0.37036	0.155522	-0.0864286	0.252786	0.111	-0.142674	-0.682167	-0.171319	-0.0961729
NM_001003954	no	ANXA13	0.62405	0.0165326	-0.160378	-0.00203046	0.00233935	0.13057	-0.0708149	-0.117879	0.292816	-0.282246	-0.162737	0.0252228	0.139052	-0.111669	-0.296733	0.0306126	0.0909296	0.0538882	-0.219279	-0.175919	0.00797202	0.0623396	0.219065	0.127117	0.100012	0.245254	0.0705625	1.84008	-1.12638	0.0687213	-0.559451	0.578498	-0.768782	-1.01915	0.540358	-0.0964981	0.273803	0.366402	0.0471674	-0.315285	0.172671	-0.172837	0.230005	-0.533403	-0.00307881	-0.169825	0.0711747
NM_001004023	yes	DYRK3	0.172494	0.314524	-0.178839	0.17667	-0.162216	-0.022781	0.088972	0.13958	-0.0141469	0.122575	0.103151	-0.041794	0.00531248	-0.379697	0.172533	0.00763568	-0.225861	-0.26554	-0.0026832	0.015349	-0.133017	0.00506496	-0.141242	0.117717	0.213818	-0.20854	-0.0501238	-0.111183	-0.0479601	0.247395	-0.140432	0.0315193	0.0176272	-0.192205	-0.134184	0.184721	0.270477	-0.0510065	0.254715	0.0427663	-0.182369	0.193232	-0.0239283	0.185917	-0.201457	0.160479	0.0990735
NM_001004051	no	GPRASP2	0.319715	0.165461	0.0151635	0.190738	-0.198605	0.13256	-0.221259	0.157379	-0.175612	0.166311	0.24825	-0.190895	0.228113	0.0172079	0.0453535	-0.0240977	0.207482	-0.0556301	0.0883342	-0.215768	0.0635431	-0.356901	0.306518	-0.0448812	0.271943	0.101606	-0.0239676	0.193301	-0.499337	0.0966878	-0.0475533	-0.394085	0.523916	-0.341634	-0.295439	0.397325	0.0310146	N/A	N/A	N/A	N/A	N/A	N/A	N/A	N/A	N/A	N/A
NM_001004055	no	LRRC29	0.485808	0.175732	-0.505475	0.152195	0.0181608	-0.0143678	-0.0368249	-0.296021	0.0925093	-0.40451	-0.126519	0.146665	0.296893	0.184768	-0.0117668	0.556689	-0.149713	0.0529968	-0.0889408	-0.180204	0.120498	0.26734	-0.202793	0.201076	-0.419144	-0.128507	-0.00800076	-0.371399	0.513026	-0.291013	0.0103687	-0.355839	0.175112	0.358013	-0.633307	0.173571	0.134164	0.00143355	-0.131652	-0.0389956	0.0168859	0.026113	0.042981	-0.154296	0.186661	-0.0136318	-0.142002
NM_001004106	yes	GRK6	-0.018757	-0.126039	0.0371394	7.79416e-05	0.0369463	-0.0604112	-0.0556604	0.180073	-0.0812694	0.236931	-0.0356203	0.103319	0.114071	0.0502524	0.352747	0.0476686	-0.010897	-0.0728972	0.0669327	0.0803852	-0.070716	-0.113628	0.153956	-0.195407	-0.0960681	0.117718	0.0864595	-0.0432817	-0.246624	0.332652	0.041157	-0.201679	-0.0305638	0.242056	-0.166121	0.101491	0.0240707	-0.129852	0.133983	0.327463	-0.0761002	0.454442	0.057904	-0.22305	0.102437	-0.0637445	-0.143346
NM_001004196	no	CD200	-0.214388	-0.0154363	0.0477204	0.110588	0.151966	-0.00146964	-0.0867115	-0.112977	-0.105301	-0.0289018	0.00882467	0.0637713	-0.0109536	0.0598627	-0.100187	-0.161161	-0.0394287	-0.163981	0.129979	-0.101974	-0.115973	-0.104939	0.0625078	-0.06033	-0.090291	0.0525401	-0.0280403	0.25551	0.0689181	0.745655	0.164066	-0.110453	-0.0332806	0.0499781	-0.325927	0.0410008	-0.0496474	-0.114455	-0.116625	-0.062123	-0.338867	-0.143827	1.57086	-0.167262	0.247263	0.191384	-1.17226
NM_001004297	no	OR13A1	-0.0810339	-0.100371	-0.0129515	-0.0716723	0.0236298	-0.00131067	0.088909	0.0263821	-0.0901916	-0.0376117	-0.0231728	0.0138907	-0.0223169	-0.0915964	-0.0624508	-0.107066	-0.0978288	-0.0226813	0.0902835	0.0735086	0.0341504	0.0216544	0.00941725	-0.0372059	-0.0588911	-0.00664868	-0.122629	0.109993	-0.0623966	-0.226271	0.17139	-0.0690093	0.0561719	-0.0834492	-0.0774766	0.115585	0.536295	N/A	N/A	N/A	N/A	N/A	N/A	N/A	N/A	N/A	N/A
NM_001004302	no	ZNF783	-0.54793	-0.0235186	0.369323	-0.046712	0.141416	0.183644	-0.00628321	-0.170792	-0.134928	-0.10824	-0.19407	-0.0254036	-0.0987764	-0.0722671	-0.169273	-0.425928	-0.0746757	-0.306325	-0.0382624	-0.0169187	-0.0198656	-0.214706	0.0701839	0.189897	0.150282	0.591875	-0.108702	0.152767	-0.0129511	0.0223014	0.0777863	0.0421288	0.221828	-0.0150893	0.242814	-0.0936166	-0.327884	N/A	N/A	N/A	N/A	N/A	N/A	N/A	N/A	N/A	N/A
NM_001004304	yes	ZNF740	-0.117818	-0.101512	-0.0474487	-0.00814875	-0.0243059	-0.0110112	-0.0680101	-0.0412422	-0.0224299	-0.0051565	0.0850902	0.0769615	-0.191586	-0.013485	0.075001	0.0775822	0.0970176	0.0964378	0.101768	0.013874	0.00799536	0.194305	0.00879813	0.0765006	0.101195	0.134457	0.0530218	0.0701782	0.121129	-0.186346	-0.0332415	0.0132334	0.0291385	-0.0851216	0.00624501	0.101107	-0.0135743	N/A	N/A	N/A	N/A	N/A	N/A	N/A	N/A	N/A	N/A
NM_001004309	no	ZNF774	-0.975938	-0.243207	0.784167	-0.291589	0.23744	-0.0260902	0.548741	-0.311699	-0.389267	0.0516647	-0.581784	0.218913	0.179524	-0.000183497	-0.427111	0.200537	-0.0752989	0.399574	-0.0912655	0.516499	-0.070106	0.201836	-0.13559	-0.20858	-0.000162109	-0.192867	0.055618	-0.469896	-0.113949	0.181169	0.0386464	0.132547	-0.101227	-0.60393	0.676765	-0.355787	0.20409	N/A	N/A	N/A	N/A	N/A	N/A	N/A	N/A	N/A	N/A
NM_001004311	no	FIGLA	-1.75515	-0.731961	0.634832	0.387214	-1.70119	0.715797	0.901503	0.086232	0.4451	-0.224288	-0.908122	0.469609	-0.0791914	0.168817	0.427241	0.695003	-0.0883621	-0.561717	-0.301972	0.653345	-0.293579	-0.203106	0.416561	0.41266	-0.391196	-0.0713669	0.141033	-0.116729	0.233595	0.570022	-0.24771	0.332947	-0.279814	-0.414715	-0.0450173	0.400529	-0.596474	N/A	N/A	N/A	N/A	N/A	N/A	N/A	N/A	N/A	N/A
NM_001004320	no	TMEM195	0.537908	-0.381355	-0.355209	-0.0507787	-0.0113313	-0.204242	-0.137962	-0.328431	-0.255226	-0.352609	-0.099204	-0.029733	-0.128998	-0.351977	-0.109446	2.77295	-0.599691	0.26055	0.17801	-0.157715	0.0581975	0.0171991	-0.0958925	-0.0478022	-0.00463534	-0.150162	-0.239001	-0.494382	0.477111	0.272014	0.46355	-0.163118	-0.0795345	-0.0481265	0.210492	-0.0632951	-0.20697	N/A	N/A	N/A	N/A	N/A	N/A	N/A	N/A	N/A	N/A
NM_001004323	no	LOC402573	0.0606685	-0.013647	0.0563018	-0.042483	0.0289602	-0.0190826	0.0601767	0.00205	0.00967602	0.158693	-0.119063	0.0517945	0.119723	0.0111892	0.203612	-0.105211	-0.0243805	-0.204558	0.0129472	-0.150848	-0.120549	-0.0052553	-0.115693	-0.0175289	-0.0068756	-0.135177	0.124166	0.302964	0.0847535	0.194763	-0.214262	0.483295	-0.298892	-0.264778	0.169161	0.332619	-0.174565	N/A	N/A	N/A	N/A	N/A	N/A	N/A	N/A	N/A	N/A
NM_001004326	no	SLC22A20	-0.278965	0.255455	0.214846	-0.0535603	-0.531391	-0.149433	0.0127756	-0.0860162	-0.022291	-0.0636737	0.0609026	-0.0404338	-0.129395	0.0725007	-0.0797233	0.428702	0.204418	0.345924	0.0765832	0.271511	-0.187002	-0.0771811	0.11008	-0.0502258	0.164473	-0.13863	-0.240477	-0.038682	0.487453	-0.225202	0.197717	0.165135	-0.262007	-1.34609	0.877137	0.40147	0.509055	N/A	N/A	N/A	N/A	N/A	N/A	N/A	N/A	N/A	N/A
NM_001004358	yes	FGFRL1	0.418269	0.0739689	-0.00632426	-0.162926	0.251807	-0.280492	0.100458	0.0234568	0.0234419	0.314494	-0.17221	0.359721	-0.893816	-0.261516	0.0655106	-0.0499545	0.104614	0.411625	-0.266521	-0.214553	0.210749	0.155985	0.479269	-0.186435	-0.012223	-2.00987	0.437322	0.101425	0.196327	-0.982324	0.379053	0.323579	-0.381177	0.0664146	-0.285374	0.109155	-0.288305	-0.0408574	0.197048	-0.0792679	0.0737183	0.147387	0.12853	-0.0929214	0.0893438	0.103274	-0.0507295
NM_001004360	no	DPP10	0.00751009	-0.335167	-0.571858	0.306826	0.259595	-0.139041	-0.531202	-0.46367	0.398636	0.40077	-0.0606231	-0.375362	-0.33325	-0.409078	-0.305167	-0.762545	-0.0353324	-0.382728	0.209111	0.277246	0.0334873	0.0738509	0.0891348	0.0307673	0.214926	0.227767	0.129004	0.305498	-0.109764	-0.190014	0.0127484	-0.153947	0.238768	-0.733529	-0.119612	-0.780533	0.403881	-0.0820344	0.0833353	0.0198147	0.184688	0.0889085	0.381562	-0.0456745	0.0671609	0.161033	0.104958
NM_001004416	no	UMODL1	-0.180343	-0.0800693	-0.105063	0.21242	-0.0567258	-0.0132353	0.00993657	0.052944	-0.000177724	0.0102394	0.0424397	-0.0337131	0.193823	-0.0725419	0.000925423	0.110771	0.0910531	-0.0521994	0.106313	-0.141368	-0.0633894	-0.0407757	0.0560421	-0.036343	0.00442073	-0.0493955	0.0647755	-0.114472	0.736208	0.556181	0.185046	0.108307	-0.165271	0.594134	-0.817811	0.384938	-0.111695	N/A	N/A	N/A	N/A	N/A	N/A	N/A	N/A	N/A	N/A
NM_001004426	no	PLA2G6	-0.0277622	-0.0224714	-0.00146327	-0.0306348	0.0853113	0.0250696	-0.0549385	0.082172	0.00419833	-0.0713321	0.032607	0.0819333	0.0756463	0.106918	-0.167461	-0.0670387	0.0619075	0.0815546	0.0991673	0.0521224	0.0260697	-0.0513279	0.083039	-0.0332879	0.0456083	-0.0631949	0.0360336	0.0778611	-0.0936894	-0.0105587	0.0896645	0.018189	-0.010985	0.0256463	0.00136625	0.0601835	0.0802166	0.333652	0.0265477	-0.284322	0.0135993	-0.109651	-0.219467	0.301135	-0.137842	0.091743	0.0230003
NM_001004439	yes	ITGA11	0.188697	0.0650752	-0.127753	-0.0217533	0.001897	-0.110763	0.118313	0.127312	-0.22052	-0.102821	-0.0304234	-0.00840871	0.032192	0.0593771	-0.0603649	-0.0433867	0.107592	0.143756	0.0187084	0.0235366	-0.101598	-0.105836	-0.0110628	0.0225104	-0.131051	0.227174	0.197511	-0.208699	0.2934	-0.0697091	-0.124971	0.0163191	0.0934307	-0.0980422	-0.0586757	0.124104	0.218589	-0.0242234	-0.0791124	0.0300362	0.117596	0.189235	0.598032	0.000943573	0.26956	-0.0249671	-0.311926
NM_001004722	no	NCK2	N/A	N/A	N/A	N/A	N/A	N/A	N/A	N/A	N/A	N/A	N/A	N/A	N/A	N/A	N/A	N/A	N/A	N/A	N/A	N/A	N/A	N/A	N/A	N/A	N/A	N/A	N/A	N/A	N/A	N/A	N/A	N/A	N/A	N/A	N/A	N/A	N/A	-0.0880544	-0.119574	-0.110865	-0.0247132	0.00546487	0.102096	0.00614649	0.0510986	0.0697501	0.0752373
NM_001005	yes	RPS3	0.00577602	-0.0286757	-0.0513712	0.0146309	-0.0116077	0.00175853	-0.0203885	-0.157478	0.208463	-0.0421679	0.0666908	-0.0992158	-0.203951	-0.0836859	0.0813755	0.0768718	0.193736	-0.0105295	-0.14829	0.201865	0.230245	-0.0989828	-0.104747	-0.0154141	0.0612116	-0.053187	-0.0596664	-0.036213	0.254324	-0.0602744	-0.169861	-0.110203	-0.0611271	0.168986	-0.167793	0.164086	0.0271619	N/A	N/A	N/A	N/A	N/A	N/A	N/A	N/A	N/A	N/A
NM_001005176	no	SP140	N/A	N/A	N/A	N/A	N/A	N/A	N/A	N/A	N/A	N/A	N/A	N/A	N/A	N/A	N/A	N/A	N/A	N/A	N/A	N/A	N/A	N/A	N/A	N/A	N/A	N/A	N/A	N/A	N/A	N/A	N/A	N/A	N/A	N/A	N/A	N/A	N/A	0.150653	0.0610072	-0.0749876	-0.241636	-0.049241	-0.0931496	-0.163992	0.120093	0.0909467	0.0147525
NM_001005203	no	OR8S1	0.0382268	0.0424922	0.113096	0.155418	0.156354	-0.0575173	-0.140195	0.000869582	-0.160302	0.0890843	0.0114776	-0.0823293	0.0916642	-0.0132922	0.12654	0.0117411	0.0255487	-0.0943834	0.00048444	-0.0668742	0.0956635	-0.03384	0.137112	-0.0448429	-0.132323	-0.15628	-0.029094	-0.178389	0.0233623	0.459598	0.142729	0.279435	0.100743	0.106535	0.440098	-0.277983	-0.278455	N/A	N/A	N/A	N/A	N/A	N/A	N/A	N/A	N/A	N/A
NM_001005210	no	LRRC55	-0.0688274	-0.151392	-0.0775828	-0.147543	0.106357	-0.0838349	-0.00735165	-0.140962	-0.000612802	-0.203479	-0.121056	0.00509391	0.0347588	0.166784	0.00927302	-0.12134	0.022581	-0.0989898	-0.132927	0.0719363	0.144017	0.0703554	-0.102452	-0.13384	0.0276292	0.0971644	0.11621	-0.838912	-0.121889	0.0474281	-0.240425	0.447141	-0.129478	-0.0978112	0.166565	0.0990844	-0.196483	N/A	N/A	N/A	N/A	N/A	N/A	N/A	N/A	N/A	N/A
NM_001005212	no	OR9Q1	0.194313	-0.152624	0.20568	-0.0646666	0.163755	-0.195444	0.0613453	-0.0397841	0.157502	0.162027	0.136986	0.0274496	0.201844	0.108263	0.132828	0.136167	0.0448759	-0.126964	-0.0406583	-0.0556189	0.111906	0.0423522	0.0146431	0.138991	0.120197	0.0328354	0.0381618	0.0278626	0.516803	-0.128591	0.59121	0.116132	-0.0780066	0.0583311	-0.211334	-0.0160834	0.0646665	N/A	N/A	N/A	N/A	N/A	N/A	N/A	N/A	N/A	N/A
NM_001005242	no	PKP2	N/A	N/A	N/A	N/A	N/A	N/A	N/A	N/A	N/A	N/A	N/A	N/A	N/A	N/A	N/A	N/A	N/A	N/A	N/A	N/A	N/A	N/A	N/A	N/A	N/A	N/A	N/A	N/A	N/A	N/A	N/A	N/A	N/A	N/A	N/A	N/A	N/A	-0.0634557	0.357092	0.175018	-0.0765221	0.163627	-0.00929756	0.172009	-0.0128464	0.040773	-0.117491
NM_001005291	no	SREBF1	0.0902546	0.0949825	-0.0476075	-0.139489	0.0941747	0.0103572	-0.0428121	-0.018192	0.0925597	-0.287306	-0.0937901	0.0111815	0.147718	0.0720527	-0.0525123	0.295487	-0.0708271	0.171828	0.205407	-0.0561845	0.0322125	-0.0735738	0.0175505	-0.0340917	-0.185918	0.0580834	-0.00361916	-0.61281	0.186974	0.0722052	0.292333	-0.256162	-0.0634419	0.182495	-0.15201	-0.266635	0.267987	0.0717235	-0.0760523	0.132127	0.130154	-0.0117437	0.0494233	-0.091613	-0.0208556	-0.0675191	-0.0967408
NM_001005333	no	MAGED1	-0.00602968	-0.164079	0.0384105	0.0280492	-0.0690633	0.00824279	0.0576936	0.00858941	0.00140002	0.00863872	-0.0201757	0.0709926	-0.155564	0.00244011	-0.0195011	0.03373	0.0155453	0.0239288	0.06815	-0.00830422	0.0789926	-0.0543581	0.0880543	-0.00629124	-0.0596748	0.101171	0.0290234	0.517115	-0.199302	0.771991	-0.825026	0.0292334	-0.0441579	-0.00601564	-0.00960658	-0.248186	0.0355277	-0.0534823	0.0344538	-0.0209411	-0.09296	-0.068201	0.205857	0.0135258	0.13805	-0.0290479	-0.0121517
NM_001005335	yes	HNRNPL	0.0879908	-0.083471	0.170704	0.0145083	0.141008	0.057659	0.0386874	-0.111853	-0.0326579	0.0830668	0.0837077	-0.0571741	-0.042935	-0.222536	-0.103023	0.00884738	-0.0106997	0.177546	0.061719	0.0485858	-0.1186	0.063101	-0.0172664	-0.0615383	-0.10495	0.043604	0.0544939	0.215155	-0.0660634	-0.0699832	-0.173249	-0.218741	0.100647	-0.0721368	0.133304	-0.194587	0.187865	-0.108331	0.211375	0.0327539	0.0357567	-0.0827082	-0.27556	0.0522522	0.0536491	-0.119734	0.138186
NM_001005336	yes	DNM1	-0.0680675	0.0533305	0.0670647	-0.0166868	0.0566137	0.0979019	-0.103483	-0.0371464	-0.0170275	-0.0807723	-0.068279	0.0515356	0.109048	0.0354879	-0.0447268	-0.049519	0.108305	0.0463953	-0.0427668	0.00252062	-0.00600403	0.0196887	0.0808654	0.0457439	-0.00602912	0.0799039	0.0054026	0.771345	-0.19279	-0.554729	0.413705	0.00423845	0.0801801	-0.488253	0.0943466	-0.0963703	0.0613959	-0.0800552	-0.0219049	-0.093088	-0.0315871	0.023974	0.0992665	-0.0774767	-0.405579	0.264039	0.065623
NM_001005340	no	GPNMB	-0.309729	0.843927	-0.0815037	-0.270142	0.0313363	0.329276	0.433909	-0.600058	-0.123242	0.213285	-0.0902144	-0.240002	-0.203994	0.460082	0.234051	0.51108	-0.440337	0.388157	-0.598245	-0.310942	0.61067	-0.0304107	0.558557	0.36352	0.104028	-0.125499	-0.0227403	0.257086	0.263455	-0.322559	-0.234826	-0.572267	-0.191686	-0.19289	-0.152967	0.115532	0.268641	-0.17175	-0.146483	-0.321553	0.0478716	-0.174801	-0.101773	-0.110969	0.0821077	0.152841	0.0429419
NM_001005354	yes	PRR13	0.163791	-0.308189	0.0095231	0.133797	0.174408	-0.0479099	0.0201308	0.105544	-0.00218265	-0.274415	0.0174418	0.0551381	0.155242	-0.0352106	-0.0742209	0.0201765	0.0279399	-0.0999947	-0.0275392	0.0445347	-0.181152	-0.104913	-0.272365	-0.0893932	0.0794654	0.235974	0.0320633	0.0231978	0.00470341	0.146785	-0.0538711	-0.139748	0.146173	0.0732164	0.193156	-0.00510984	0.0274511	0.0389523	-0.0253399	0.0218262	-0.000894327	-0.0340133	-0.211376	-0.218453	-0.00147432	-0.0890367	-0.82987
NM_001005362	yes	DNM2	0.0412767	0.0803559	0.0770513	-0.0648184	-0.0624138	-0.0887575	0.0410855	0.138371	0.0810597	0.0395227	0.0109249	-0.0608304	0.0663035	-0.0117254	0.0739015	-0.00158442	-0.0784561	0.0143443	0.0765041	-0.0624696	-0.289615	0.0722995	-0.128689	-0.150977	0.179403	0.040154	0.105044	0.00919901	-0.181155	0.39668	0.0419791	-0.058546	-0.0618057	0.0591114	-0.0786281	0.0146689	-0.0123621	-0.0108345	-0.019174	0.0170067	-0.0389004	0.139072	0.0751729	0.0409651	0.0283749	0.0424981	-0.0984301
NM_001005368	no	ZNF32	-0.159234	-0.929279	0.00336206	0.0901097	0.0653901	0.103608	0.0372375	0.0135523	-0.320771	0.0440842	0.0136607	-0.292054	0.0730533	0.119041	0.291337	-0.0405745	0.0510637	-0.0452333	0.0946147	0.115318	-0.636546	-0.117489	0.0803741	0.232928	0.195177	0.366994	-0.139169	0.116754	-0.178606	0.0485814	0.204629	-0.208885	0.285006	-0.0750307	0.206275	-0.390391	0.15571	-0.00323398	0.0443894	-0.12989	0.0462113	0.112135	-0.159496	-0.0153799	0.0843776	-0.0599697	0.12971
NM_001005369	no	MTIF2	N/A	N/A	N/A	N/A	N/A	N/A	N/A	N/A	N/A	N/A	N/A	N/A	N/A	N/A	N/A	N/A	N/A	N/A	N/A	N/A	N/A	N/A	N/A	N/A	N/A	N/A	N/A	N/A	N/A	N/A	N/A	N/A	N/A	N/A	N/A	N/A	N/A	0.173365	-0.418942	0.00351039	-0.064979	-0.11369	0.0325156	-0.234956	0.0888689	0.0535528	0.0619476
NM_001005374	yes	LRSAM1	N/A	N/A	N/A	N/A	N/A	N/A	N/A	N/A	N/A	N/A	N/A	N/A	N/A	N/A	N/A	N/A	N/A	N/A	N/A	N/A	N/A	N/A	N/A	N/A	N/A	N/A	N/A	N/A	N/A	N/A	N/A	N/A	N/A	N/A	N/A	N/A	N/A	-0.145958	-0.0150138	-0.124885	0.0380599	0.15385	-0.0895746	-0.125671	0.0589172	-0.00334882	0.00879911
NM_001005376	yes	PLAUR	N/A	N/A	N/A	N/A	N/A	N/A	N/A	N/A	N/A	N/A	N/A	N/A	N/A	N/A	N/A	N/A	N/A	N/A	N/A	N/A	N/A	N/A	N/A	N/A	N/A	N/A	N/A	N/A	N/A	N/A	N/A	N/A	N/A	N/A	N/A	N/A	N/A	0.148326	-0.487962	0.338081	0.0173961	-0.201392	-0.0451836	0.21825	-0.723996	0.00968681	-0.367543
NM_001005409	no	SF3A1	0.0521041	0.136842	0.0247694	0.0370297	-0.0554062	0.177346	0.00309539	0.0392604	-0.0901576	0.138875	0.0404902	0.0587623	0.204872	0.201729	-0.417696	-0.355545	0.093568	0.00639565	-0.0241541	-0.110913	0.0110202	0.0256582	-0.0330863	0.146609	-0.0481017	-0.0270929	0.0338213	0.251019	-0.0922393	-0.167435	-1.05888	0.181509	-0.296459	0.0274792	-0.193298	0.00650996	0.192006	-0.130765	-0.578836	-0.0663874	0.00415394	-0.199493	0.0182677	-0.0115822	0.055311	0.00518609	0.12714
NM_001005416	no	2014-03-02	N/A	N/A	N/A	N/A	N/A	N/A	N/A	N/A	N/A	N/A	N/A	N/A	N/A	N/A	N/A	N/A	N/A	N/A	N/A	N/A	N/A	N/A	N/A	N/A	N/A	N/A	N/A	N/A	N/A	N/A	N/A	N/A	N/A	N/A	N/A	N/A	N/A	0.132607	0.164574	-0.253348	0.0456759	-0.352556	0.219572	-0.035014	-0.0381226	-0.192624	0.115468
NM_001005473	no	PLCXD3	0.198953	0.263516	-0.426284	0.0247296	0.00775409	-0.0385986	0.106019	-0.216196	0.486882	0.101478	-0.00373551	-0.241662	-0.202153	0.204342	0.469341	-0.109047	6.66669e-05	0.200336	-0.429771	0.194259	-0.0818863	-0.0184029	0.139698	0.0903489	-0.312751	-0.293568	0.0316033	0.386221	0.0150682	-0.897963	0.171135	-0.368858	0.498237	0.620142	0.490457	0.133226	-0.291242	0.0998124	-0.212614	-0.124142	0.0551279	0.355982	0.545448	0.46842	0.17558	-0.0649129	-0.201457
NM_001005476	no	PKP4	N/A	N/A	N/A	N/A	N/A	N/A	N/A	N/A	N/A	N/A	N/A	N/A	N/A	N/A	N/A	N/A	N/A	N/A	N/A	N/A	N/A	N/A	N/A	N/A	N/A	N/A	N/A	N/A	N/A	N/A	N/A	N/A	N/A	N/A	N/A	N/A	N/A	0.00403212	-0.194051	-0.0302217	-0.0390608	-0.348383	-0.092074	-0.35702	0.0425891	0.112446	0.325432
NM_001005502	no	CPM	0.361524	0.0359894	0.518479	0.210286	-0.0314135	0.136902	-0.599845	-0.0267806	-0.316576	-0.29518	-0.232225	-0.108224	-0.257579	0.527911	0.303456	0.423513	-0.31924	0.35309	-0.18908	0.246774	-0.225708	0.261933	-0.0801261	0.12384	0.265844	0.0255814	0.147578	0.147605	0.222977	-0.301314	0.173672	-0.498946	0.186262	0.236047	-0.153787	-0.549798	-0.3271	-0.262257	0.308098	-0.269443	-0.0796361	-0.0127175	-0.23018	-0.423195	-0.263674	-0.200328	-0.327569
NM_001005609	no	EDA	0.0738071	-0.050505	0.0600948	-0.0582169	-0.0778046	-0.073605	-0.107862	0.0978867	-0.112954	0.0225644	-0.061939	0.116333	-0.0751567	0.0749682	0.0281632	-0.13184	-0.0300246	-0.151615	-0.118383	0.00222183	0.0625306	0.0182006	0.129975	-0.00587235	-0.193819	0.101727	0.0441651	-0.0550143	0.12903	0.107497	0.46847	0.0571957	0.0357541	0.0596609	-0.43148	-0.17358	-0.0578923	-0.0642659	0.0535074	-0.0296758	-0.284197	0.0560048	0.0551892	0.0250953	0.0741228	-0.16157	-0.172904
NM_001005735	no	CHEK2	0.271093	-0.0196121	0.0849679	0.0724417	0.0824825	-0.0989538	0.0520713	-0.0491751	0.0309585	0.0395737	-0.0992714	-0.00152975	0.112327	0.074083	-0.219742	0.178539	0.0906799	-0.159424	-0.0614532	-0.0389254	-0.0072902	-0.0618736	-0.320807	0.154078	0.00860656	-0.0526552	0.28377	-0.377815	0.347525	-0.146063	0.312801	-0.138345	-0.118028	0.163489	0.220404	-0.121765	-0.312263	-0.0282829	0.135969	-0.18709	0.0518906	-0.125303	-0.0341439	-0.0210693	-0.191634	0.124776	0.0707041
NM_001005738	no	FPR2	0.153015	-0.0849978	0.120132	0.0269687	-0.124606	-0.0146039	0.100213	-0.0373408	-0.0857802	0.166211	0.11419	-0.0946402	0.0364079	0.0696372	-0.25267	-0.0502363	0.0808272	-0.105738	-0.107195	0.0680684	-0.0119498	0.0451191	-0.043944	0.0319605	0.0135431	0.0994663	0.0726919	-0.000973153	-0.088138	-0.216235	0.699598	0.00332048	0.188232	0.0967104	0.170185	0.134	0.02913	0.140915	0.0112223	-0.11692	0.134837	-0.0744781	0.24543	0.0824644	-0.180679	-0.229499	-0.20969
NM_001005741	no	GBA	N/A	N/A	N/A	N/A	N/A	N/A	N/A	N/A	N/A	N/A	N/A	N/A	N/A	N/A	N/A	N/A	N/A	N/A	N/A	N/A	N/A	N/A	N/A	N/A	N/A	N/A	N/A	N/A	N/A	N/A	N/A	N/A	N/A	N/A	N/A	N/A	N/A	-0.041268	-0.25354	-0.10147	0.0346122	0.218477	-0.145594	-0.00611563	0.0114274	-0.00947981	-0.193177
NM_001005745	yes	NUMB	-0.318148	0.045622	0.0775473	0.065212	-0.274895	-0.0630555	0.0403	-0.0873251	-0.521865	-0.155049	0.149096	-0.29795	0.127903	-0.0141051	-0.0743849	-0.128724	-0.0202601	-0.0535904	0.0600997	0.173467	-0.0981635	-0.155771	0.0883734	-0.371516	-0.102332	0.170531	-0.0836097	-0.70122	-0.317487	0.0853053	0.0381565	-0.0827226	-0.165652	0.197333	0.150043	0.0860395	0.276174	0.0610289	-0.0176685	0.2647	-0.0500579	0.13202	-0.199841	-0.0810793	-0.143128	0.0634877	-0.0569198
NM_001005747	no	CACNB4	0.0878691	0.198956	-0.158963	-0.157413	0.331524	0.282617	0.244153	0.0426593	0.104436	0.586647	-0.165577	-0.106648	-0.144049	0.167887	-0.138567	-0.237058	0.102732	0.351675	-0.601589	0.13273	0.250571	-0.436492	0.34114	-0.103491	-0.0493058	-0.189892	0.255383	0.142492	-0.224555	-0.537736	0.623898	-0.429253	0.0114955	-0.0383094	-0.0871084	0.862864	-0.027204	-0.523692	0.40557	-0.30949	0.112277	0.986454	0.0551863	-0.734268	0.0659751	-0.0865369	0.137774
NM_001005752	no	GJB3	N/A	N/A	N/A	N/A	N/A	N/A	N/A	N/A	N/A	N/A	N/A	N/A	N/A	N/A	N/A	N/A	N/A	N/A	N/A	N/A	N/A	N/A	N/A	N/A	N/A	N/A	N/A	N/A	N/A	N/A	N/A	N/A	N/A	N/A	N/A	N/A	N/A	0.288522	-0.137285	0.0140657	-0.0884472	-0.0843056	0.0724255	-0.149065	0.0503175	0.0438242	-0.0400757
NM_001005783	no	HAO2	-1.68194	-0.129454	0.705599	-0.0163592	-0.128883	-0.334961	0.292318	-0.0924156	-0.2188	-0.274948	0.903498	-0.210679	-0.10079	0.402006	0.350884	-0.00289894	-0.0101424	-0.0464182	0.274937	-0.0582377	-0.126629	0.452704	-0.620862	-0.795888	0.58283	0.17235	0.0197253	0.18297	0.165084	-0.256804	0.0275237	0.206979	0.0146336	0.173952	-0.235156	0.292513	-0.514919	-0.170972	0.0679358	0.0392588	0.0343329	-0.224485	0.128386	0.0665457	-0.0224924	0.0306015	0.0457928
NM_001005849	no	SUMO2	N/A	N/A	N/A	N/A	N/A	N/A	N/A	N/A	N/A	N/A	N/A	N/A	N/A	N/A	N/A	N/A	N/A	N/A	N/A	N/A	N/A	N/A	N/A	N/A	N/A	N/A	N/A	N/A	N/A	N/A	N/A	N/A	N/A	N/A	N/A	N/A	N/A	0.0457003	0.13272	0.00902453	-0.0227125	-0.0602368	-0.024696	-0.0188602	0.0996921	0.053063	-0.0429371
NM_001005862	no	ERBB2	-0.123217	-0.012709	-0.0639308	-0.0451607	-0.0774827	-0.125999	0.0990951	-0.0226184	-0.0921893	0.080822	-0.0384305	-0.0450897	-0.0855012	-0.0723403	0.162395	-0.0372862	-0.362598	0.0180694	0.135346	0.0947144	-0.0618658	0.0171824	-0.0251432	0.411925	-0.00240046	-0.379389	-0.0832682	0.157588	-0.107236	-0.028687	-0.140029	0.0632102	-0.102567	-0.271714	0.212102	-0.133968	-0.041386	-0.0656313	0.0904012	0.171328	0.0913934	0.0460717	-0.105947	-0.0499193	-0.116015	-0.0675002	-0.321809
NM_001005911	no	IP6K2	N/A	N/A	N/A	N/A	N/A	N/A	N/A	N/A	N/A	N/A	N/A	N/A	N/A	N/A	N/A	N/A	N/A	N/A	N/A	N/A	N/A	N/A	N/A	N/A	N/A	N/A	N/A	N/A	N/A	N/A	N/A	N/A	N/A	N/A	N/A	N/A	N/A	-0.0177893	-0.0261372	-0.187198	0.00470492	-0.192565	-0.0732685	0.015009	0.154072	-0.0235701	-0.0553865
NM_001005918	no	ATP7B	0.0331184	-0.000340342	0.0768868	0.00100166	0.0021787	-0.272461	0.0758144	0.00195537	-0.290868	-0.0433632	0.0480999	-0.0618855	-0.0805155	0.0643439	0.0769222	-0.0624329	0.0901805	-0.00674394	0.0727009	0.152752	0.0475385	0.0574799	0.0283098	-0.114408	0.00412931	-0.0229225	0.0421402	0.27713	-0.124357	0.0506527	0.0745685	0.0111774	-0.053934	0.404801	-0.162295	-0.102945	0.0731138	0.090128	0.119243	0.0243941	0.073244	0.147888	-0.00246207	-0.161828	-0.201339	-0.0347204	0.0933944
NM_001005920	yes	JMJD8	-0.0770637	-0.326307	-0.0768265	-0.2961	-0.0394903	0.0276554	0.0195141	0.0631824	-0.0655812	0.192283	-0.0506843	0.0990847	0.226654	-0.375495	-0.0393734	0.0233095	-0.153158	-0.0147919	0.113703	-0.183401	0.0931148	0.0103036	0.0525422	-0.0237498	-0.0188869	0.0858544	-0.0588896	0.14676	0.0500937	0.0228397	-0.0320586	-0.128925	-0.11003	0.0899065	0.290505	-0.287212	-0.0873878	N/A	N/A	N/A	N/A	N/A	N/A	N/A	N/A	N/A	N/A
NM_001006109	yes	C3ORF37	0.0554143	0.149632	-0.0821902	0.0416859	-0.0170269	-0.316019	0.0185313	0.0660955	-0.0398104	-0.0426688	-1.31474	-0.0383067	0.152799	0.135827	0.181469	0.0285656	-0.0519399	0.0588128	-0.0379972	-0.0571861	0.212343	0.0577875	-0.114888	-0.176149	-0.0227558	-0.180303	-0.0226092	0.125496	0.0554452	0.00547305	-0.332944	-0.049371	-0.00348056	0.253404	-0.181534	-0.0362111	-0.110559	-0.210559	0.255156	-0.146379	-0.0270983	0.177544	0.0608465	0.0261322	0.00852881	0.116517	0.0970537
NM_001006115	no	IP6K1	0.110842	0.247842	-0.122133	0.036558	-0.113201	0.0389477	-0.0799295	0.0525784	0.177894	0.0877313	0.0379788	-0.0559217	-0.0735099	0.140159	-0.193949	-0.204802	-0.0977779	-0.142196	-0.0585721	0.0313615	0.0838451	-0.0649125	0.138228	0.197251	0.0689146	0.0103862	-0.0801339	-0.110738	0.181455	-0.12887	-0.116477	0.158281	0.0577751	0.0496696	0.0936562	-0.385005	-0.00188915	-0.0516901	-0.561826	-0.0631795	0.0230925	0.212277	-0.0128152	-0.00473293	0.0932062	0.0158971	-0.51969
NM_001006600	no	ERBB2IP	0.295902	-0.288033	-0.125372	0.160061	0.175335	-0.149978	0.0996607	-0.132698	-0.0972888	0.0750146	-0.0776945	-0.0665074	0.144113	-0.191631	0.0968682	0.26178	-0.315451	0.0120647	0.149273	-0.106086	0.0797273	-0.11416	0.00625594	-0.256706	-0.269181	0.0689928	0.0387525	0.257805	0.107699	-0.204597	-0.00851416	-0.417027	-0.247725	-0.0713071	0.235197	-0.112287	0.569712	0.352244	-0.259524	0.0287423	-0.387475	0.133159	0.0596509	-0.196787	-0.0102553	-0.0698318	0.082339
NM_001006610	no	SIAH1	0.0297404	0.240732	0.128475	-0.0946519	-0.0197803	0.0254636	0.211519	-0.234618	-0.160232	-0.00632703	-0.319542	0.0483028	0.0965441	0.193147	0.0416234	0.00967379	-0.605902	0.00519017	0.0546815	0.0815347	0.316556	-0.405682	-0.0820506	-0.0220959	-0.165525	-0.106593	-0.0599508	-0.476119	0.699638	-0.407071	0.252678	-0.234883	0.60504	-0.29898	0.3461	-0.0296766	0.0367309	0.0733262	0.141226	0.0635688	-0.0693222	-0.150627	-0.0858334	0.178923	0.0250158	0.0740614	-0.00284889
NM_001006613	yes	WBP5	0.282576	-0.0140149	0.0111261	-0.00161018	0.175665	-0.223561	0.0177699	0.0138125	0.000620102	0.204483	-0.113333	-0.202358	0.0244855	-0.681155	0.202043	-0.0565304	0.182002	0.105487	0.040131	-0.121929	-0.0323106	-0.144167	0.139431	-0.144783	0.221388	-0.0945267	0.118987	0.06323	0.0967578	0.15743	-0.712033	-0.195348	-0.0936188	0.0478613	-0.194301	0.151929	0.525916	-0.0526366	0.126981	-0.0584386	-0.00959913	0.128446	-0.174473	-0.267228	0.152404	-0.0475351	-0.0169142
NM_001006616	yes	TSPAN17	-0.010667	0.016205	0.107975	0.0599645	-0.0394395	-0.0904586	0.102656	-0.0420889	-0.0481191	0.0763762	0.0653158	-0.0702223	0.10644	0.0168857	0.0585729	-0.101835	-0.0839761	-0.156014	0.0319475	0.0346145	0.0194031	0.170209	0.161899	-0.160894	-0.0708164	-0.0243333	-0.102348	-0.153447	0.0792612	-0.0926572	-0.0165983	-0.170756	0.0187814	-0.189915	0.27281	0.114998	-0.0497736	N/A	N/A	N/A	N/A	N/A	N/A	N/A	N/A	N/A	N/A
NM_001006621	yes	MAPKAP1	-0.411131	-0.0312514	0.088862	0.147509	-0.0409885	0.00642977	0.0489137	0.143327	0.068653	0.0844438	-0.224859	0.157667	-0.00389739	0.061266	0.0152737	-0.0849162	-0.0949007	0.0754839	0.0717944	-0.399842	0.186828	-0.0203965	0.133629	0.191956	-0.0206477	0.205443	-0.173363	-0.526299	1.24212	-0.0363978	-0.10953	0.149288	-0.313849	-0.10425	0.213676	-0.174551	0.26986	N/A	N/A	N/A	N/A	N/A	N/A	N/A	N/A	N/A	N/A
NM_001006623	yes	WDR33	N/A	N/A	N/A	N/A	N/A	N/A	N/A	N/A	N/A	N/A	N/A	N/A	N/A	N/A	N/A	N/A	N/A	N/A	N/A	N/A	N/A	N/A	N/A	N/A	N/A	N/A	N/A	N/A	N/A	N/A	N/A	N/A	N/A	N/A	N/A	N/A	N/A	-0.189522	0.0927519	-0.111005	-0.159201	-0.00451851	-0.0156881	0.039316	-0.040403	-0.157075	0.0251265
NM_001006625	no	PDPN	0.032653	0.0536798	0.139594	-0.0626301	0.278233	0.0690274	0.0496734	-0.0197437	-0.301604	-0.0191729	-0.0247403	0.0982631	-0.0829609	0.0570199	0.0258576	0.0826219	0.118964	-0.0275656	0.0276278	0.125174	0.0556605	-0.0714891	-0.0593762	0.228834	0.0722971	-0.0463302	0.0292983	-0.43633	0.575069	0.0450895	-0.122507	-0.164535	-0.449658	0.385796	-0.503952	0.170614	-0.453626	-0.0825928	-0.029683	0.20745	-0.315171	0.978847	-0.342047	0.154807	0.0953702	0.0765931	-0.091952
NM_001006632	no	CHRM2	-0.0961754	-0.250559	0.242682	0.0339326	-0.001129	-0.00231717	0.0333567	-0.0235211	0.193012	0.015889	-0.00426632	0.137977	-0.131193	-0.0132748	-0.0194591	-0.0722864	0.0633278	0.207511	-0.0252197	-0.0818549	-0.0984944	0.053941	-0.0816864	-0.0681069	0.154251	0.156143	-0.0519195	0.23723	0.154453	0.138874	0.115048	-0.232381	0.0886789	0.102229	-0.358259	0.137959	-0.151662	0.0337595	0.102935	0.0105892	0.266155	-0.00770652	0.0446576	0.0552492	0.124667	-0.162398	0.0658093
NM_001006634	yes	ARHGAP17	-0.142509	-0.0040428	0.259482	-0.188402	-0.183148	0.0802851	-0.167579	-0.215563	-0.251613	0.252311	-0.0439445	0.112057	0.0606992	-0.133171	-0.0808693	-0.0772305	0.0620222	-0.0823695	-0.017466	0.0571442	-0.0297689	0.341026	-0.177619	-0.00877102	0.0654428	0.00531396	-0.0595816	-0.163157	0.365936	0.205725	-0.350079	-0.174789	0.138261	-0.191752	-0.0737145	0.163689	-0.0264028	-0.627515	-0.529472	-0.308494	-0.225563	-0.362562	0.247634	0.0758433	-0.245182	0.065436	-0.309625
NM_001006638	no	RAB37	0.175703	0.132655	-0.00450248	-0.378028	-0.0574146	-0.23811	0.0971132	-0.138625	-0.140625	0.216831	0.0878632	-0.143634	0.202595	0.116122	0.197251	-0.0181176	0.122083	-0.112988	-0.114488	0.136171	-0.0703076	0.019647	-0.0929925	-0.240426	-0.0998903	-0.16692	-0.0391534	0.237214	-0.475418	0.178289	0.571764	0.755636	-0.784478	-0.148743	-0.494273	0.0455511	0.023046	-0.0449362	0.0496256	-0.111516	-0.0679252	-0.347891	0.424632	0.157645	0.0806953	-0.0538025	-0.123367
NM_001006640	no	TCEAL1	-0.16623	-0.466267	0.224879	0.137441	0.0812531	-0.0347138	0.0768737	-0.0013785	-0.0768362	0.0282347	-0.014967	-0.177678	-0.00656155	0.0745183	0.0663901	-0.101883	0.0787754	0.149614	0.138707	0.165534	-0.120746	-0.0170472	0.0774607	0.121058	0.183923	-0.0474525	-0.151258	-0.682849	1.15382	0.803913	-0.82816	-0.189598	0.0920612	0.220147	0.25745	-0.468786	0.287849	-0.0826364	0.157978	-0.101307	0.00744159	0.103648	-0.274898	-0.049444	0.149298	0.117369	-0.089481
NM_001006656	no	ZNF473	-0.095394	0.225989	0.0132638	-0.0363003	-0.121893	0.0979655	-0.013275	0.1047	0.0356325	-0.0120568	-0.217	0.016238	0.198581	0.205233	-0.00782202	-0.0892899	-0.281327	0.0333401	-0.0217454	-0.0698128	0.0868872	-0.0945201	-0.136973	0.0794819	-0.0717261	0.209387	-0.00258006	0.0727016	-0.158851	-0.274766	0.263902	0.178564	0.181418	0.416541	-0.210735	-0.211912	-0.0365316	-0.172373	0.0119359	-0.172693	0.0500933	0.166711	-0.053718	-0.0081705	0.0915994	0.071639	0.15158
NM_001006657	yes	WDR35	-0.494024	0.0679461	0.0449326	0.0538565	-0.676382	0.00488911	-0.0648132	0.120744	0.171307	-0.0811011	0.00680201	-0.370441	0.441519	0.0173852	-0.116682	0.069231	0.0958431	-0.172635	-0.212732	0.201838	0.144178	0.3272	-0.208006	-0.300946	-0.155931	0.112817	0.0820056	-0.552625	0.021817	-0.489434	-0.296118	-0.0292181	0.0952748	0.226078	0.01395	-0.22494	0.313524	0.197708	-0.429189	-0.0303058	0.0597906	-0.473062	-0.171275	0.248027	-0.000352448	0.0403291	-0.125843
NM_001006658	no	CR2	0.0581461	0.117917	-0.0861976	-0.0388724	-0.0792887	0.0757541	-0.172585	0.050393	0.0114988	-0.0237653	0.121951	0.0892458	0.132639	-0.112113	-0.204834	0.0194535	0.0801342	0.150829	-0.093955	-0.0409465	0.227481	0.127064	-0.198184	0.123164	0.0188267	-0.238766	0.112739	0.279177	-0.241575	-0.0101338	0.161301	0.0774963	-0.392245	0.129229	-0.0570743	-0.112319	-0.0424112	-0.0957593	0.0189862	-0.0616576	0.0477842	0.175035	-0.286165	0.0487003	0.333463	-0.347638	0.179218
NM_001006681	no	SPIN2B	0.10503	-0.219748	0.156758	0.0841641	0.0701898	-0.0858898	-0.191185	0.0279613	-0.0299395	0.156846	-0.0692614	0.0859001	0.0351124	-0.00662202	-0.223567	0.130027	-0.0208956	0.0928387	0.0783686	0.0554232	-0.123984	-0.035107	0.0732436	0.0379685	-0.539971	-0.00320905	0.0152517	0.0111511	0.105109	-0.196591	-0.052225	-0.316736	-0.0218417	-0.0215618	-0.154366	0.177735	0.34472	N/A	N/A	N/A	N/A	N/A	N/A	N/A	N/A	N/A	N/A
NM_001006684	no	TCEAL8	0.214962	-0.207638	-0.0794894	-0.0138702	-0.0303904	-0.0623215	0.133074	0.0298408	-0.0957572	0.211092	-0.156575	-0.0437172	0.149736	-0.221037	0.0983516	0.145537	0.205823	-0.027217	-0.0113616	-0.0100427	-0.139712	-0.0933685	-1.30009	0.124581	-0.0373189	-0.306367	-0.130764	0.0515193	0.0998415	0.0976134	0.0286337	-0.185013	-0.0619837	0.0609504	-0.143499	0.152866	-0.578872	N/A	N/A	N/A	N/A	N/A	N/A	N/A	N/A	N/A	N/A
NM_001006932	no	RPS6KA2	0.0437118	0.114862	-0.134683	0.0475238	0.256486	-0.229622	0.0427579	0.00341563	-0.107303	0.146217	-0.550586	-0.139397	0.409794	0.0188259	-0.624144	-0.289053	-0.0265793	0.116597	-0.36041	-0.0359392	0.223567	0.112176	0.0915819	-0.220481	-0.0865135	0.106366	0.105336	0.3004	-0.384297	-0.0520467	-0.313739	0.226997	-0.11738	0.0389511	-0.102076	0.0146516	0.155428	0.0184762	0.0289296	0.241931	-0.0235975	0.10792	-0.0882864	0.0920278	-0.429549	0.00240651	0.00300319
NM_001006933	no	TCEAL3	N/A	N/A	N/A	N/A	N/A	N/A	N/A	N/A	N/A	N/A	N/A	N/A	N/A	N/A	N/A	N/A	N/A	N/A	N/A	N/A	N/A	N/A	N/A	N/A	N/A	N/A	N/A	N/A	N/A	N/A	N/A	N/A	N/A	N/A	N/A	N/A	N/A	0.18906	-0.0634918	-0.0467937	0.176216	0.0986777	-0.000913587	-0.00287489	0.164854	-0.522198	0.161182
NM_001006935	yes	TCEAL4	-0.137202	-0.0294883	0.0854502	-0.0499345	0.108477	-0.0017262	-0.00231703	0.0114965	-0.00803833	0.0962645	-0.0962028	-0.0147903	0.0753856	-1.23168	-0.292658	-0.318258	0.0994888	0.078197	-0.0443962	0.0291211	0.0512428	-0.12999	0.128103	0.159214	0.151223	0.115959	0.0323753	-0.073159	0.0100861	-0.045162	-0.0159973	-0.0121822	0.0303439	0.133632	-0.443349	0.0748426	0.243811	-0.156474	-0.261062	-0.0628682	0.0782786	-0.394421	-0.0522206	-0.0962135	0.185054	0.0308714	-0.00752063
NM_001006941	yes	ALG3	N/A	N/A	N/A	N/A	N/A	N/A	N/A	N/A	N/A	N/A	N/A	N/A	N/A	N/A	N/A	N/A	N/A	N/A	N/A	N/A	N/A	N/A	N/A	N/A	N/A	N/A	N/A	N/A	N/A	N/A	N/A	N/A	N/A	N/A	N/A	N/A	N/A	0.00247158	0.0194084	-0.0260191	0.00366767	0.0254831	-0.121629	0.112845	-0.0876266	0.0555152	-0.167828
NM_001006944	yes	RPS6KA4	-0.19441	-0.0890576	-0.177495	-0.146645	-0.0132542	0.0279701	0.0649142	0.0754648	-0.1648	0.0317652	0.118051	0.166584	-0.127832	-0.0380745	-0.0435816	0.0490651	0.0369548	0.0389811	0.0846494	-0.0616622	-0.0691887	0.188699	0.115667	-0.269156	0.0267396	-0.145642	-0.123552	0.106374	0.142387	0.0738401	-0.0647709	0.181847	-0.222777	0.168074	-0.0743496	-0.259391	-0.163789	0.151059	0.119625	-0.0308494	-0.124154	-0.0583851	0.0184637	0.152005	0.123843	0.071969	0.000193221
NM_001006945	no	C1ORF103	0.220727	-0.266559	-0.105983	0.330102	-0.0642372	0.347097	0.0722289	-0.00699419	-0.418267	-0.0560869	-0.0297492	-0.482595	0.103653	0.353222	-0.56946	0.0565266	-0.0265634	0.126565	0.270384	-0.57514	0.115126	0.0822102	-0.218664	0.213209	0.221215	-0.00899722	-0.0553062	-1.04849	0.107527	0.0456462	-0.343584	-0.169491	0.118151	0.346652	-0.357708	-0.831225	0.0146525	0.28458	-0.0621314	0.0473909	0.0924514	-0.000228756	-0.0899961	-0.0144116	-0.110112	0.0818476	-0.0567922
NM_001006946	no	SDC1	-0.298605	0.0333723	0.145499	-0.347822	-0.207715	0.125335	0.0443993	0.180363	-0.0836447	0.018305	-0.0558701	0.0253241	-0.0693614	-0.0110762	0.653764	-0.0390847	-0.196549	0.0993956	0.0703098	0.0983449	-0.802012	-0.0435889	0.169401	-1.26606	-0.027625	-0.200928	0.10877	0.538398	-0.346018	0.0518527	0.124694	0.0538886	-0.0908501	-0.00407353	-0.0494276	0.00715306	0.0209633	-0.267079	0.217738	-0.00497469	-0.101168	0.0947187	-0.0546024	-0.0195564	0.165357	0.112025	0.0445602
NM_001007026	no	ATN1	-0.0249524	-0.0493952	-0.0403792	-0.00993589	-0.0296103	0.0505855	-0.0151646	-0.00227425	-0.0578018	-0.0146657	-0.074342	0.12319	-0.0373627	-0.0153212	-0.0868896	-0.112427	0.0590925	0.089618	0.0117412	0.0454329	0.128138	-0.111659	0.00421541	0.065525	0.0017753	0.0673162	0.0621567	0.0228054	0.00403718	0.0831397	-0.177439	0.17777	-0.0747114	-0.087307	0.0300182	-0.189231	0.0993647	-0.190671	0.0570018	0.0339545	0.00433783	-0.0415147	-0.0120889	-0.0351016	0.0475883	-0.0330273	0.0434755
NM_001007027	yes	ALG8	-0.00196004	-0.0766369	0.0306848	-0.0323745	-0.023587	0.0393743	-0.115721	0.0115545	0.102546	-0.238173	0.0846036	0.0112268	-0.0152008	-0.155474	-0.00288574	0.093681	0.116122	0.142819	0.00962318	0.0650191	-0.0171879	0.0242459	0.0746085	-0.0601656	-0.0960197	0.0845946	0.126287	0.00278502	-0.118447	0.310896	-0.131466	0.12877	-0.0692948	0.00506315	0.0647042	-0.0463742	-0.352	-0.0509249	0.00447546	0.0612384	0.0822648	-0.111293	-0.12166	0.16328	0.0213607	0.0528849	0.0234786
NM_001007070	yes	SDCBP	0.19183	0.249064	0.0353968	-0.369216	0.0903833	-0.300226	0.168117	0.16104	0.0845922	-0.0858156	0.175097	-0.0197404	-0.182005	-0.0700709	0.188017	-0.438074	0.322063	0.286676	-0.114474	0.0360048	0.0694582	-0.057682	-0.104956	0.195133	-0.284557	0.0272251	-0.0753157	-0.215001	0.0489643	0.225051	-0.00938385	0.186243	-0.303614	0.176717	-0.893077	0.57878	0.319619	0.284401	-0.135998	-0.0188118	0.0311707	-0.856448	0.107974	0.0826654	0.112904	-0.0199811	0.00872738
NM_001007074	yes	RPL32	0.137832	0.0634201	0.0763925	-0.00474149	0.041765	0.00783992	0.0528047	-0.00550616	-0.0721582	-0.00326747	-0.062383	-0.00243185	-0.0965737	-0.0967507	-0.113634	0.0413668	0.0390868	0.177717	-0.0153461	-0.124062	-0.0770791	0.0222836	0.0407141	0.0687643	0.0893426	-0.182192	-0.0308934	-0.15343	0.128823	0.0931382	0.02599	0.0610743	-0.120695	-0.313522	0.122188	0.169193	-0.00242339	-0.866025	N/A	N/A	N/A	N/A	N/A	N/A	N/A	N/A	N/A
NM_001007075	no	KLHL5	0.114478	-0.318689	-0.43244	0.00692414	0.0437816	-0.188604	0.0803891	-0.0846124	-0.212676	-0.0762561	0.189178	-0.198139	0.276917	-0.633749	0.280798	0.121636	0.0326239	0.0537378	-0.157741	0.179582	-0.167759	0.165746	0.390751	-0.417002	-0.142916	-0.168551	-0.141057	-0.320352	0.858208	-0.966573	0.398913	0.0651537	0.0918394	-0.313503	0.332831	-0.215012	-0.100774	0.0385113	-0.0554999	-0.0357157	0.07876	0.175377	0.0361188	-0.09265	0.00368304	-0.175423	0.150682
NM_001007094	no	ZNF37A	0.272323	-0.391682	0.0327835	-0.312421	-0.111066	-0.024798	-0.0804666	-0.0427663	-0.0244859	-0.143639	0.142453	0.0570331	0.0402695	-0.144751	0.458427	0.250057	-0.0112307	-0.000991955	-0.0697682	0.148504	-0.223274	0.00585101	0.115349	0.204563	0.361396	0.0529654	0.0732971	-0.0836908	0.153316	-0.0934474	-0.371138	0.538976	0.267795	0.0147843	-0.329297	-0.259322	-0.0568495	0.273415	-0.0334352	0.072796	0.0420996	0.263472	0.036873	-0.0419484	0.365198	0.234404	0.168804
NM_001007102	no	L3MBTL3	N/A	N/A	N/A	N/A	N/A	N/A	N/A	N/A	N/A	N/A	N/A	N/A	N/A	N/A	N/A	N/A	N/A	N/A	N/A	N/A	N/A	N/A	N/A	N/A	N/A	N/A	N/A	N/A	N/A	N/A	N/A	N/A	N/A	N/A	N/A	N/A	N/A	0.212768	0.236304	-0.0496823	-0.0866389	0.146195	0.335765	-0.110285	-0.0690159	-0.0655768	-0.136614
NM_001007156	no	NTRK3	N/A	N/A	N/A	N/A	N/A	N/A	N/A	N/A	N/A	N/A	N/A	N/A	N/A	N/A	N/A	N/A	N/A	N/A	N/A	N/A	N/A	N/A	N/A	N/A	N/A	N/A	N/A	N/A	N/A	N/A	N/A	N/A	N/A	N/A	N/A	N/A	N/A	0.0504657	0.0729786	-0.130821	0.0359803	-0.0901413	0.0683288	-0.0152915	-0.0239253	-0.123271	-0.00595389
NM_001007188	no	DEPDC5	N/A	N/A	N/A	N/A	N/A	N/A	N/A	N/A	N/A	N/A	N/A	N/A	N/A	N/A	N/A	N/A	N/A	N/A	N/A	N/A	N/A	N/A	N/A	N/A	N/A	N/A	N/A	N/A	N/A	N/A	N/A	N/A	N/A	N/A	N/A	N/A	N/A	0.0731563	0.0416804	-0.0199695	0.0845515	0.385762	-0.0136458	-0.0330108	-0.103932	-0.0454875	0.0688911
NM_001007214	no	CACYBP	0.0110043	-0.0176402	0.110938	0.0375873	-0.0457783	0.0175248	-0.112986	-0.00310465	0.114367	0.222071	0.179293	-0.0420672	-0.0601419	-0.0884491	-0.0804468	0.0897485	-0.103006	-0.024214	-0.0295044	-0.0372598	0.0581901	-0.0354666	0.0414469	-0.0715101	0.0833152	-0.0382875	0.0537862	0.169591	-0.112724	-0.0233656	-0.0270209	-0.300921	0.098672	0.236722	0.100368	-0.287314	-0.0338301	-0.0799913	0.150254	-0.0515882	-0.00341869	-0.309203	-0.227907	0.0351701	-0.121163	0.083258	0.0167243
NM_001007225	no	IGF2BP2	0.0873015	-0.441362	-0.664804	0.705637	0.111857	-0.193771	0.153067	-0.372943	0.0955083	-0.312369	-0.111032	0.00860113	0.188349	0.380991	0.304404	0.0644626	0.0272468	0.237017	0.478022	-0.11241	0.172233	-0.242891	0.399445	-0.230649	0.224945	-0.0454496	0.0392884	0.195163	-0.35431	0.0421012	-0.191712	-0.109961	-0.224406	0.132123	0.145518	0.0378993	0.327754	0.0989771	-0.0765327	-0.0719309	0.263941	-0.0211876	0.0768652	0.0830028	0.054551	-0.217452	-0.282743
NM_001007230	yes	SPOP	0.0458902	-0.0205154	-0.125464	-0.401881	-0.321323	-0.11675	-0.00704514	-0.263353	0.0559693	-1.77776	-0.064925	-0.0122169	0.00920868	-0.149104	0.222359	0.0323181	0.061332	-0.00017424	0.198153	-0.104118	0.0856366	-0.00780012	0.100947	0.0123924	0.183037	-0.057406	-0.020493	0.227349	0.0102162	-0.192028	-0.210683	0.0467702	0.172751	-0.180081	0.136197	-0.41424	-0.0538347	0.0550012	-0.745607	-0.0155388	-0.688258	0.0926968	-0.106381	0.11855	0.00381712	0.0402958	-0.540237
NM_001007231	no	ARHGAP25	-0.132975	0.0575683	0.0908833	-0.133789	-0.209363	0.186767	-0.0648334	0.0382811	0.0462307	-0.310452	-0.13082	-0.259109	0.0787996	0.21487	0.19517	-0.0936722	0.0773321	0.210411	0.181482	0.085942	0.00309926	0.100819	-0.093933	0.101117	-0.587422	0.137057	-0.169181	-0.282473	0.0294493	0.389366	-0.26205	-0.376888	0.276176	0.109722	0.109849	0.108515	0.0794717	0.0580218	0.00511733	-0.126698	-0.00892256	-0.0109184	0.0472378	-0.00541487	0.0364879	-0.0744507	-0.0971349
NM_001007237	yes	IGSF3	-0.147124	-0.0800766	-0.30722	0.071049	-0.179381	0.0745283	-0.0397555	-0.0922856	-0.0429135	0.0508213	-0.144814	0.152271	-0.313747	-0.0967552	0.201927	0.135099	0.0572052	-0.0133563	0.066946	0.197334	0.00229409	0.0157142	-0.0560734	0.02956	-0.047665	-0.206743	-0.173902	0.907609	-0.102016	-0.104986	-0.65418	-0.0552604	0.0710173	0.192535	0.0439883	-0.301339	0.158353	0.203356	0.137151	0.168414	0.140632	0.140612	-0.30296	-0.0624415	-0.268322	0.0568507	-0.108479
NM_001007241	no	GP2	N/A	N/A	N/A	N/A	N/A	N/A	N/A	N/A	N/A	N/A	N/A	N/A	N/A	N/A	N/A	N/A	N/A	N/A	N/A	N/A	N/A	N/A	N/A	N/A	N/A	N/A	N/A	N/A	N/A	N/A	N/A	N/A	N/A	N/A	N/A	N/A	N/A	-0.0799786	-0.0349762	0.0690374	0.0412652	0.0304356	-0.099193	0.0162209	0.0320104	0.0177578	-0.0305163
NM_001007245	no	IFRD1	N/A	N/A	N/A	N/A	N/A	N/A	N/A	N/A	N/A	N/A	N/A	N/A	N/A	N/A	N/A	N/A	N/A	N/A	N/A	N/A	N/A	N/A	N/A	N/A	N/A	N/A	N/A	N/A	N/A	N/A	N/A	N/A	N/A	N/A	N/A	N/A	N/A	0.0909427	-0.0301623	-0.0176822	-0.0374374	0.0758285	-0.0216457	0.233724	-0.121754	0.155909	-0.14896
NM_001007250	yes	SCP2	0.0359258	0.00874237	0.00566472	-0.0310988	-0.085103	-0.0252761	-0.0250152	-0.0319393	0.123291	-0.0142608	0.035266	-0.0780295	-0.296162	0.170687	-0.399521	0.141366	0.197529	0.109311	0.0911874	0.0336166	0.0714064	-0.143419	0.0825024	0.105506	0.085037	0.0918198	-0.308812	0.0407996	0.0144241	0.0602237	0.0476215	0.0448874	-0.00386754	-0.141645	-0.051274	0.026599	-0.316437	0.0240555	0.133475	-0.00705678	0.016342	0.113241	0.0343496	0.0738598	0.0961675	0.04316	-0.130273
NM_001007255	no	KLHDC9	-0.0082029	0.11384	0.0322575	0.220106	0.229222	-0.141412	-0.165635	0.312434	-0.173485	0.0779908	-0.0443297	-0.217829	0.470355	0.0312279	-0.136548	-0.115948	0.242364	-0.148545	-0.0282363	-0.161647	0.0148568	-0.0435534	-0.326912	0.561183	-0.0538158	0.364991	-0.0642083	0.214991	0.0487038	0.088498	-0.0827887	-0.0176358	-0.0753664	0.380261	-0.122633	-0.359158	-0.0405863	N/A	N/A	N/A	N/A	N/A	N/A	N/A	N/A	N/A	N/A
NM_001007267	yes	PLA2R1	0.478715	0.21975	-0.123752	-0.112087	0.377639	-0.0110739	-0.0447514	-0.0226225	0.0943803	0.149887	-0.032525	-0.123049	0.136701	0.141819	-0.166922	0.144248	0.0103557	-0.310429	-0.0495719	0.193972	-0.160758	0.24102	0.0897714	-0.32736	0.112722	-0.0525933	0.151139	-0.750613	0.842123	-0.242124	0.101598	-0.0617827	0.0691179	-0.216342	0.212987	0.0474682	-0.156918	0.0359113	-0.089455	0.0962065	0.157561	-0.228514	-0.20236	0.00406035	0.136852	-0.0521899	0.0865324
NM_001007269	no	GEMIN7	-0.283055	0.0856758	0.284236	0.0132507	-0.206832	0.0967825	0.109822	0.13731	0.205676	0.0558308	0.0383591	0.176405	-0.241463	0.143266	-0.198463	0.0584446	-0.379212	-0.0689821	-0.219575	0.00663977	0.0364553	0.310888	0.0716085	0.154493	0.120982	0.0725978	-0.126712	-0.269164	-0.166135	0.216901	0.0604492	0.0671343	-0.0931628	0.119833	-0.21067	0.0173236	0.0621251	0.0369355	0.179199	0.0787377	0.0614263	-0.0678119	0.0138475	0.0841315	-0.158622	0.0205583	0.199115
NM_001007273	no	DUSP13	-0.609416	-0.205231	-0.248485	0.43353	0.114877	0.446342	-0.21792	-0.0414865	-0.0893218	0.209976	-0.0386472	0.167293	0.0844091	-0.181542	0.044429	0.190865	-0.013659	0.0277076	0.21923	-0.172372	0.137524	0.00562922	0.193208	-0.274267	0.15054	-0.229546	0.0628728	0.191879	0.332786	-0.416246	-0.0722283	-0.257565	-0.176241	0.0393121	-0.192268	-0.170463	0.0921274	-0.194645	-0.156451	-0.277331	0.204036	0.0394139	0.319768	0.102372	-0.062684	0.157567	0.148683
NM_001007278	no	TRIM13	0.131242	-0.249714	0.136527	0.0434705	-0.0384329	0.0254662	-0.0988263	-0.073601	-0.122848	-0.180944	-0.114062	0.0990672	0.0455452	-0.31584	0.110061	-0.117173	-0.28371	-0.0476819	-0.0133483	-0.0385265	-0.0662568	0.0403461	0.0553395	0.161134	-0.0610482	-0.201915	-0.230209	0.12494	0.169336	0.063354	0.00912021	-0.352843	-0.0279459	-0.125678	-0.402078	-0.236912	-0.0950345	0.0896021	0.116249	-0.0707813	0.0456423	0.253362	-0.280126	0.0275023	-0.00163822	-0.0337556	0.0919284
NM_001007279	no	RASL10A	-0.532729	-0.0230656	-0.0801295	-0.307555	0.392019	0.212414	-0.486683	0.379962	0.0764508	-0.0166466	0.0515436	-0.0286929	-0.277081	-0.201415	0.146946	-0.080328	0.0518614	-0.0976559	0.155006	0.0070233	0.0613322	-0.203643	-0.0725494	-0.0787249	-0.292895	0.276728	-0.0824104	-0.780196	-0.419356	0.198144	0.538223	0.144043	0.681939	-0.366695	-0.0262137	0.50744	0.149962	0.123808	-0.228769	-0.160788	-0.0851067	0.419827	-0.0198713	-0.271129	-0.194397	-0.155571	0.0203182
NM_001007464	no	RWDD1	N/A	N/A	N/A	N/A	N/A	N/A	N/A	N/A	N/A	N/A	N/A	N/A	N/A	N/A	N/A	N/A	N/A	N/A	N/A	N/A	N/A	N/A	N/A	N/A	N/A	N/A	N/A	N/A	N/A	N/A	N/A	N/A	N/A	N/A	N/A	N/A	N/A	-0.0301326	0.203048	0.0392861	-0.161755	-0.00290871	-0.035446	0.18956	0.154635	0.0950589	0.0803933
NM_001007466	yes	TULP4	0.0569258	0.0683554	0.137306	0.179176	0.113283	-0.147397	-0.342496	0.101602	-0.0165418	-0.456936	0.136539	0.0897978	-0.520353	0.0631274	0.243038	-0.0468213	-0.331871	0.00379219	0.0709998	0.0440627	0.0578001	0.121435	-0.0292297	-0.140683	0.139222	0.124437	0.00886192	0.367774	-0.279432	-0.0888266	0.297898	-0.102017	0.0140351	0.161847	0.201718	-0.157064	0.164633	0.311533	-0.120472	0.0155432	0.135487	-0.427902	-0.19304	0.116832	0.0420244	0.0153447	-0.112244
NM_001007467	yes	SFI1	0.0799561	0.101378	-0.0534334	-0.0550838	0.345907	-0.278693	0.00482145	0.103296	0.0746427	-0.0989586	-0.129667	-0.0869389	0.369487	0.0189471	0.106974	0.0730809	0.0230877	-0.111188	-0.155676	0.00399203	-0.193675	-0.0894287	-0.0706203	0.392355	0.0194772	-0.0933829	0.0343663	-0.0723931	-0.0733588	-0.169558	0.358216	0.0929723	-0.26395	0.0519564	0.0230149	-0.250061	0.113763	0.0663151	0.00364464	-0.0315261	-0.106669	-0.0424952	-0.0341914	0.0363309	-0.115682	0.0372411	-0.0595975
NM_001007468	yes	SMARCB1	-0.226935	0.0858916	0.0663494	0.0803791	0.116257	0.0958562	0.0444864	-0.00551326	0.118774	0.20824	0.0843316	-0.147338	-0.0796922	-0.027497	-0.159638	0.108928	0.0811716	-0.0976348	0.0487533	-0.1312	-0.044124	-0.204629	-0.0499393	-0.103274	0.111395	0.00993228	-0.0119152	0.318393	0.00526352	0.294593	-0.0702743	-0.136871	-0.0959049	0.0672402	0.17004	-0.10777	0.0162688	0.00237725	-0.0246658	0.0727136	-0.0106862	0.0637801	0.0718421	-0.0375856	-0.0949673	0.072787	0.00966979
NM_001007527	no	LMBRD2	N/A	N/A	N/A	N/A	N/A	N/A	N/A	N/A	N/A	N/A	N/A	N/A	N/A	N/A	N/A	N/A	N/A	N/A	N/A	N/A	N/A	N/A	N/A	N/A	N/A	N/A	N/A	N/A	N/A	N/A	N/A	N/A	N/A	N/A	N/A	N/A	N/A	-0.0374302	-0.264128	0.15369	-0.0111998	0.262403	0.00846051	-0.0255031	0.0728069	-0.0293743	0.0657477
NM_001007536	no	AKR1CL1	0.65541	-0.280354	1.03013	-1.10474	-0.802238	0.516674	-0.0994849	0.591967	0.2751	0.193169	-0.133069	-0.0368592	-0.515427	-0.111493	0.177523	0.304094	-0.399176	-0.728283	-0.0147283	-0.0850177	-0.540565	0.488642	-0.161055	0.507915	-0.265608	0.672478	0.118531	0.810251	0.124365	-0.144048	-0.72665	-0.383206	-0.187971	-0.12679	0.435819	-0.0149383	-0.611389	N/A	N/A	N/A	N/A	N/A	N/A	N/A	N/A	N/A	N/A
NM_001007537	no	RP11-45B20.2	0.0791482	-0.254129	0.287465	0.130896	-0.115255	0.0908455	-0.0419463	-0.149476	-0.113763	0.465545	0.0397927	-0.111906	0.21768	-0.291277	0.313755	-0.0240847	-0.127611	0.323523	-0.1024	-0.0529444	-0.0965891	0.0401955	0.129461	0.132486	-0.0288412	-0.329917	-0.0185876	0.056192	0.108394	0.0346316	0.143747	0.421625	-0.825685	0.286243	-0.381585	0.183044	0.00851803	N/A	N/A	N/A	N/A	N/A	N/A	N/A	N/A	N/A	N/A
NM_001007544	no	C1ORF186	0.183438	-0.211202	0.242989	-0.29355	-0.0661091	0.141978	-0.16179	0.294142	0.515387	0.0421984	0.150713	-0.112268	0.322365	-0.0200408	-0.102084	0.230229	0.0435954	0.262969	-0.066352	0.129561	0.0167635	-0.089012	0.206644	0.156321	-0.208014	-0.149601	-0.071857	-0.175701	0.00880696	0.235797	-0.185954	0.185089	0.153054	0.262267	-0.173384	0.100179	0.270927	N/A	N/A	N/A	N/A	N/A	N/A	N/A	N/A	N/A	N/A
NM_001007559	no	SS18	0.0741915	-0.0857013	0.317048	-0.0472888	-0.0794376	-0.150574	0.0494207	-0.11024	0.0660976	0.0492117	-0.30321	0.0648471	0.0875531	0.029258	0.0991446	-0.780775	-0.156778	0.0342538	0.197388	0.0354501	0.0904825	0.0594069	-0.267775	-0.590847	-0.339066	-0.00668304	-0.12009	-0.452844	0.348325	-0.164171	-0.271792	0.33276	0.0470014	-0.249747	0.022823	-0.0156378	0.0914696	-0.113992	0.228324	0.0298403	-0.271993	0.0828373	-0.0772504	-0.0279405	0.106881	0.0248674	-0.0249945
NM_001007561	yes	IRGQ	-0.0241974	-0.277486	0.0880819	0.178812	-0.0283602	-0.0593419	0.158294	-0.0764147	0.0165012	0.229227	-0.0440636	0.139728	-0.0418763	-0.168784	0.0279209	0.125731	-0.156419	0.091585	0.307274	-0.106627	0.0689473	0.0453366	0.0409664	0.123744	0.12571	0.055862	0.0742584	0.451367	0.331994	0.426386	0.0736952	-0.0713002	-0.0911744	0.0621971	0.44201	0.443365	0.24479	N/A	N/A	N/A	N/A	N/A	N/A	N/A	N/A	N/A	N/A
NM_001007593	yes	SMPD1	0.207391	0.450746	0.00548903	-0.420778	-0.256575	-0.0110507	0.091989	-0.0688921	-0.135935	-0.0291376	-0.0240103	0.204819	-1.77559	-0.182637	0.172517	0.176195	-0.0232519	0.18006	0.129729	-0.028264	-0.259895	-0.113356	0.350169	0.142378	-0.0550374	-0.170073	-0.0947072	0.177296	-0.118409	0.860092	-0.669936	-0.134629	-0.177305	-0.28061	-0.0409728	0.152759	-0.045402	0.0895094	-0.1311	0.174531	-0.0386728	0.00368611	0.264522	0.132187	-0.169364	0.215113	-0.0385529
NM_001008	no	RPS4Y1	-0.466091	-0.167739	0.636042	-0.0674142	-0.0957794	0.162339	0.203632	-0.188845	0.28738	-0.0209679	0.0889916	-0.448696	0.100717	-0.159055	0.126457	0.113334	0.281943	-0.00102451	-0.0941257	0.172705	0.042358	0.39027	-0.0194332	0.0613685	-0.134375	0.189758	-0.369536	0.302746	0.0877921	0.0552539	0.0650783	0.0507365	0.125805	-0.780925	1.30548	-0.563776	-1.12541	0.189577	-0.0741292	0.0631144	0.0417595	-0.354646	-0.050488	-0.0829233	-0.124782	-0.0781178	0.0483313
NM_001008211	yes	OPTN	0.0225748	0.250721	-0.198973	-0.0506794	0.104292	-0.02188	0.170464	-0.0712671	0.0663285	-0.0236362	-0.0345591	0.130078	-0.0693433	-0.283967	-0.13803	0.251066	0.149756	0.149539	0.00350656	0.00287715	0.0382412	0.00235223	0.365883	0.0940166	-0.0728276	0.145852	0.0193868	-0.376154	0.376971	0.29632	-0.37667	0.035777	0.143176	-0.201036	-0.26472	0.45888	-0.0154361	-0.128141	0.12977	0.185197	-0.0265634	-0.147976	0.139086	0.0656928	-0.0111709	-0.163069	0.00687238
NM_001008215	no	C2ORF64	0.166663	-0.343655	-0.095671	0.102061	0.169184	-0.465834	-0.0630783	0.130699	0.0676142	0.133762	-0.0104735	0.0684293	0.148959	-0.178862	0.207654	-0.229309	0.136431	-0.0360579	-0.0290568	-0.125868	-0.49004	0.00588176	0.00921072	-0.0400902	0.0868145	0.0982775	-0.0971822	-0.0232839	0.331738	0.305009	-0.518959	0.124733	-0.0477411	-0.130948	-0.420802	-0.0823129	0.0770593	N/A	N/A	N/A	N/A	N/A	N/A	N/A	N/A	N/A	N/A
NM_001008220	no	CPLX2	-0.0379458	-0.022378	-0.0212247	-0.00300242	-0.0299214	-0.0839075	-0.0393269	-0.079378	-0.0402871	-0.0856134	-0.0566642	0.0430768	-0.0178921	0.0298688	0.0776763	-0.0963572	-0.0284609	-0.00987368	0.0955048	0.0321432	-0.0471496	0.0630794	-0.0539047	0.0630307	-0.0439022	-0.0905095	-0.0601351	0.03739	-0.0195231	0.0900055	-0.152758	0.0259135	0.0361716	0.147184	-0.310161	0.109479	0.0825518	-0.189176	-0.0865123	0.256265	-0.00734385	0.196883	0.657937	0.0447656	0.00684036	-0.0959357	-0.0317878
NM_001008222	no	ZDHHC9	-0.134598	0.270936	-0.225963	0.101203	-0.00410133	0.0595731	-0.0320266	0.0244163	0.0730543	0.0190615	-0.0833814	0.114667	-0.0381284	-0.111642	0.16151	-0.0366142	-0.0626764	-0.0911787	0.124243	0.156626	-0.406495	0.264236	-0.338998	0.134811	0.056283	-0.116801	-0.397978	0.0997882	0.0120024	0.134681	0.0143059	-0.188159	0.00287322	-0.0796712	-0.0107427	-0.0678696	-0.114521	-0.0578026	0.128996	0.121582	-0.014183	0.0541651	0.114313	0.065982	-0.0609211	-0.0862997	0.148203
NM_001008223	no	C1QL4	-0.168389	-0.0289459	-0.0458458	-0.0588988	-0.0888216	0.0575493	0.224619	-0.0502645	0.0687494	-0.342808	-0.0514288	0.0924276	0.147314	-0.147659	0.0125193	0.102886	-0.0986272	-0.0659384	-0.00717805	0.0447564	0.102862	0.0682455	-0.0643841	0.0366915	0.063768	0.162431	-0.00805922	0.634204	0.446645	-0.234394	-0.742125	-0.360255	0.824703	0.226952	-0.204135	-0.318422	0.142691	N/A	N/A	N/A	N/A	N/A	N/A	N/A	N/A	N/A	N/A
NM_001008224	no	UACA	-0.193635	-0.660299	-0.271617	0.0896157	0.117429	-0.118754	0.0637989	0.0395125	0.0963083	0.134748	0.212458	0.0552639	0.265387	0.0270427	-0.00340912	-0.176047	-0.0542729	-0.206726	-0.00646727	0.168772	-0.265005	-0.00250754	0.127619	0.0490549	0.0694031	0.353933	-0.193184	-0.487509	-0.0324888	-0.158382	0.00562691	-0.0436128	0.51654	0.0490693	-0.0262239	-0.0401456	-0.357891	-0.039836	-0.0772915	0.00820957	-0.122765	-0.0151615	-0.128792	-0.1685	-0.00154979	0.00482521	-0.0606318
NM_001008239	no	C18ORF25	-0.0666141	0.106847	-0.00565565	0.102265	-0.086088	-0.00713202	0.191876	-0.108862	0.419359	-0.0656031	-0.100066	-0.0312415	0.0334184	-0.465096	-0.00209356	-0.0693308	0.0249124	0.0935143	-0.0737945	0.0343402	0.0240704	0.243908	-0.0561725	0.0105866	0.0034276	0.146604	-0.0933982	-0.284634	-0.261473	0.213033	0.0880535	0.0156388	0.0957911	0.0666473	0.0919944	-0.235437	-0.0231586	-0.2927	-0.175995	0.0466873	-0.026146	0.0913179	0.130206	-0.0359514	-0.318235	-0.0525699	0.0396645
NM_001008269	no	TMEM89	0.0887454	0.00680011	0.0922593	-0.0816522	-0.0268431	0.031029	-0.0196583	0.0129123	0.0275767	0.0992773	-0.0837704	-0.0368043	-0.0522103	-0.0131157	-0.154962	0.000229961	-0.16384	-0.0183642	0.0663222	-0.0286094	0.0800485	0.0495273	0.114879	0.0875338	0.0898256	-0.0122782	0.00315621	-0.00634928	-0.293646	0.0506149	-0.143539	0.223268	-0.0243385	-0.14177	-0.094437	-0.024011	0.580419	N/A	N/A	N/A	N/A	N/A	N/A	N/A	N/A	N/A	N/A
NM_001008270	no	LOC136242	-0.0352833	0.288972	0.167059	-0.653018	0.600353	-0.498451	-0.0417927	-0.157831	-0.129151	0.0404076	-0.0784167	0.347886	-0.150377	-0.208666	-0.0416711	-0.0222655	0.154429	-0.117702	-0.153608	0.264869	0.275894	0.166215	-0.245884	0.0595994	0.148227	-0.0203932	-0.115679	-0.51837	-0.320195	-0.0794061	0.0217675	-0.309809	0.430157	0.0581448	0.0432142	0.170801	0.120887	N/A	N/A	N/A	N/A	N/A	N/A	N/A	N/A	N/A	N/A
NM_001008273	no	TAGLN3	0.101526	-0.000892821	-0.00490561	-0.102915	0.0151114	-0.0995651	0.0177323	-0.0390654	-0.0220449	-0.0393163	-0.0861454	0.116273	0.0980142	-0.0191188	0.102412	0.0759741	0.0165131	-0.13099	-0.113191	-0.050549	-0.0533919	-0.0714822	0.00575353	-0.0759403	0.0760868	-0.0462002	0.0643063	-0.104412	0.0632041	0.545111	-0.371747	0.360636	-0.0538938	-0.151115	-0.134265	0.211915	0.00891064	-0.0243925	-0.077187	0.102694	-0.140607	-0.0187214	0.118825	-0.0363564	0.113547	-0.0327797	0.0544343
NM_001008387	no	REG3G	-0.588082	0.359368	-0.0103804	-0.216021	-0.03355	0.269928	0.0656715	-0.367112	0.149243	-0.454743	0.0312406	-0.130912	-0.426338	-0.042225	0.0500083	0.18858	-0.218273	-0.550235	-0.152506	0.357636	0.145424	-0.333676	0.201259	0.206851	0.204928	0.564276	-0.15404	0.10652	-0.210426	0.516437	-0.785371	0.2413	0.321855	0.34727	-0.054153	-0.0040664	0.0804018	N/A	N/A	N/A	N/A	N/A	N/A	N/A	N/A	N/A	N/A
NM_001008389	no	UMOD	-0.0983633	0.0911092	0.0778311	-0.0821893	0.21479	-0.0307236	-0.0101495	-0.00217695	-0.188793	0.0642814	-0.0296784	0.168789	-0.0615578	0.0384217	-0.0759306	-0.0642344	-9.91926e-05	0.0694007	0.118611	-0.213057	0.0856276	0.013172	0.0484163	0.125649	0.0277252	0.0150952	-0.0255239	-0.107229	-0.102521	0.075286	-0.0372444	0.0436914	0.149501	-0.146393	-0.129531	0.0810614	0.0824438	0.0948525	-0.0854928	0.0647317	-0.180453	0.0603564	0.0665122	-0.10664	-0.0644442	0.116821	-0.0900422
NM_001008392	yes	CTDSPL	-0.0978184	-0.488451	0.122017	-0.474349	0.0251634	-0.263369	0.0357162	0.0454845	-0.112229	-0.44088	-0.279056	0.0955717	-0.976456	0.189151	-0.299502	-0.0347346	0.105142	0.098297	0.0753946	-0.0270135	0.0906594	0.237059	-0.205076	0.0932996	0.263822	-0.97331	0.115963	-0.0517098	0.107706	-0.103542	-0.140177	-0.559429	-0.320809	-0.0624149	-1.04991	-0.304939	-0.0804505	-0.00896256	0.124757	0.0902319	-0.109879	-0.639737	0.0578086	-0.056031	0.20883	0.220275	-0.537481
NM_001008393	no	C4ORF46	0.0152015	-0.240714	-0.0387123	0.0062883	0.119945	-0.540933	-0.322465	0.21569	0.282821	-0.280832	-0.149472	-0.00159694	-0.0789919	0.14923	-0.0251976	-0.847283	-0.382148	0.100399	0.00300406	-0.257447	0.101583	-0.393682	0.0362909	-0.177335	-0.133011	0.0950742	-0.0197276	-0.197321	-0.194576	-0.590831	0.120968	0.133971	-0.0144879	0.345678	0.281769	0.424705	-0.260877	N/A	N/A	N/A	N/A	N/A	N/A	N/A	N/A	N/A	N/A
NM_001008396	no	WDHD1	0.209794	-0.612622	-0.0747568	0.0103678	-0.265941	0.063103	0.0857244	0.0159575	-0.0734804	0.116471	0.0360615	-0.0757132	0.0825356	0.0451832	0.26352	0.0772306	0.0527005	-0.0498054	-0.0208769	0.0313011	-0.12902	-0.124744	-0.0222154	0.148443	-0.054786	0.0606303	-0.0289905	-0.550559	-0.00132226	-0.122725	0.216604	0.145044	-0.0293108	0.147896	-0.261635	-0.0016518	-0.0327374	0.0897497	-0.149484	-0.153104	-0.0848012	-0.0706756	0.000444543	0.115894	0.188917	0.0168933	0.0472942
NM_001008397	no	GPX8	0.215908	0.0957333	-0.0266572	0.0968685	-0.136564	-0.0926486	0.264461	0.140566	0.0304478	0.125116	0.046568	0.0897461	-0.0427737	0.0988625	-0.0112409	0.164111	0.150196	0.0785419	0.0201361	0.0732711	-0.0742454	-0.0717066	0.26121	0.0229887	0.0727058	-0.184299	0.0426685	0.00702949	0.0366242	-0.0113114	0.20876	-0.0321804	-0.143612	0.121104	-0.0289875	-0.282413	-1.05728	N/A	N/A	N/A	N/A	N/A	N/A	N/A	N/A	N/A	N/A
NM_001008410	yes	STEAP3	-0.0992697	0.10804	-0.620187	0.0076452	0.00886854	0.0269661	-0.0945558	0.100157	0.0684867	-0.0272245	0.181665	0.0118311	-0.103974	-0.00626756	0.0275471	0.0815101	0.0188823	0.0404711	0.0885578	0.0541008	0.00282281	0.103542	0.072039	-0.402969	0.0689641	-0.11829	0.0547248	-0.0954735	-0.20978	-0.132005	0.117912	-0.0277639	-0.335569	-0.159824	-0.172052	0.243958	-0.0457909	0.158573	-0.237623	-0.0721833	-0.0734462	-0.108633	0.00608778	-0.0518425	-0.0176271	-0.0584959	0.0781373
NM_001008493	no	ENAH	0.103039	0.0377869	-0.10467	0.149719	0.181957	0.158088	0.0971555	-0.0369264	0.105291	0.33863	0.263828	0.161987	0.193268	0.067859	-0.93129	0.0407555	0.0464084	0.170623	-0.0429271	0.258036	-0.426312	0.00703653	-0.0260452	0.0611576	0.0934273	0.0185107	-0.0314035	-0.0294085	-0.216395	-0.104274	-0.0885131	0.271577	0.0720005	-0.249388	0.141769	0.0781436	0.16211	0.211557	0.0110836	0.233263	0.0448387	0.169327	0.0862517	0.116282	-0.00952535	0.152807	0.344941
NM_001008541	no	MXI1	N/A	N/A	N/A	N/A	N/A	N/A	N/A	N/A	N/A	N/A	N/A	N/A	N/A	N/A	N/A	N/A	N/A	N/A	N/A	N/A	N/A	N/A	N/A	N/A	N/A	N/A	N/A	N/A	N/A	N/A	N/A	N/A	N/A	N/A	N/A	N/A	N/A	0.060492	-0.0791841	-0.0932662	0.0658072	0.256628	-0.221014	-0.0337441	-0.0364112	-0.074099	0.0190937
NM_001008564	yes	NUPL1	-0.199888	-0.438282	-0.525521	0.298229	0.225058	-0.317293	0.296702	0.10294	0.854875	-0.0925228	-0.145633	0.0551435	0.113354	-0.380466	0.0161498	-0.221846	-0.335086	0.259249	-0.0655282	-0.365672	-0.221855	-0.066038	-0.595115	0.406602	-0.0122378	-0.328439	0.171422	-0.215301	0.33315	0.442301	-0.737745	-0.340113	0.0263508	0.0168056	0.0487178	0.6046	-0.123839	-0.141065	0.307425	0.0342438	0.466425	-0.483618	-0.154327	-0.661078	-0.523451	-0.0848353	-0.371344
NM_001008657	no	TCOF1	N/A	N/A	N/A	N/A	N/A	N/A	N/A	N/A	N/A	N/A	N/A	N/A	N/A	N/A	N/A	N/A	N/A	N/A	N/A	N/A	N/A	N/A	N/A	N/A	N/A	N/A	N/A	N/A	N/A	N/A	N/A	N/A	N/A	N/A	N/A	N/A	N/A	0.00719493	0.0700019	0.00949241	-0.103312	-0.137525	0.0559167	0.0610054	-0.0321428	-0.0123139	-0.101178
NM_001008660	yes	PICALM	0.0242323	0.24144	0.0768879	-0.332749	-0.130938	-0.365911	-0.0739137	-0.33908	0.0805852	-0.0605182	-0.258184	-0.038373	-0.0320074	-0.221354	-0.0663076	-0.542928	-0.215049	-0.142529	0.120825	0.0411278	0.214518	0.128582	0.0490894	-0.161032	-0.205852	0.0442757	0.0512654	-0.191336	-0.236438	-0.198438	-0.184392	-0.108624	-0.0765898	-0.0452756	0.0130343	0.229569	2.48044	0.452477	-0.0977328	0.349829	-0.0400712	-0.346822	0.267061	0.203603	-0.300885	-0.0812711	-0.0751924
NM_001008695	yes	THAP7	-0.0443522	0.0238325	-0.0826369	-0.067959	-0.0192353	-0.0343713	0.0237685	0.0933419	-0.0525794	0.0541263	0.00344446	0.0776092	0.221607	0.0138189	-0.000145911	-0.183612	-0.0771591	0.0659592	-0.0350911	0.0198365	-0.0491193	-0.105964	-0.0238529	-0.099382	0.0930311	0.148482	0.0468139	0.180666	0.177346	-0.100246	-0.153315	0.0185166	0.150272	-0.23771	0.173815	-0.0952123	-0.0432517	0.120848	-0.132889	-0.0362281	0.0057514	-0.0120546	0.0611378	0.00475927	0.0334608	-0.0163252	-0.0203834
NM_001008697	yes	TFIP11	0.137105	0.000930437	-0.00822726	0.0547877	0.0300254	-0.0345072	0.0131033	0.0766071	-0.103738	0.00547802	-0.0489385	0.042157	0.130214	0.121078	-0.124726	0.0507598	-0.0340667	0.0518831	0.189958	-0.194857	-0.0339972	0.0294353	0.093428	-0.0402265	-0.0859745	0.125268	-0.0285075	0.0805149	-0.012743	-0.141414	-0.00317493	-0.0811245	0.0936208	0.122454	-0.155561	-0.0844309	0.071924	-0.173035	-0.143413	0.0327404	-0.075895	0.1075	0.00718204	0.0369797	0.00670061	0.00867206	-0.146055
NM_001008701	no	LPHN1	-0.0379145	-0.0438176	-0.0198049	0.0171568	0.0105203	0.011961	-0.058749	-0.026715	0.0282905	0.0576388	-9.96105e-05	-0.000758937	-0.0287646	0.0142971	-0.27086	0.0306213	0.0455981	0.0320732	0.0883374	0.100165	0.0511988	-0.056154	-0.0118442	0.0764452	0.025252	0.124436	-0.019938	0.251201	0.0676009	0.0897939	-0.146208	-0.129925	0.154957	0.0945853	0.141032	-0.279004	-0.174981	0.00613451	0.147347	-0.0793242	-0.0345851	0.0082254	0.0536272	0.045646	0.0923919	0.0188216	0.0094911
NM_001008704	no	C6ORF1	0.0538125	0.145401	-0.0920798	0.127679	0.013626	0.0902844	-0.0929331	-0.115197	0.0837539	0.0671291	0.0302975	-0.0357606	-0.0549138	-0.0376914	-0.275855	0.00601908	0.143729	-0.277841	-0.0433545	0.0366717	0.0838422	0.0330927	0.0254667	0.105154	-0.0454665	0.0763167	-0.0310858	-0.182451	0.116434	-0.0940788	0.0596189	-0.00110249	0.21147	0.0106983	0.276938	-0.188731	-0.0575697	0.173822	-0.0810529	-0.219057	0.071306	0.111704	-0.297194	0.0185509	0.0544201	0.0854473	-0.235686
NM_001008708	yes	CHAC2	-0.25964	0.0980667	-0.0571184	-0.0655658	-0.101411	0.078907	0.0180142	0.223327	0.15783	0.15783	0.126677	0.219419	0.252345	-0.790199	0.123433	-0.185666	0.0524451	-0.100174	-0.12872	0.161673	0.0388833	0.101763	-0.0969921	-0.253497	0.350817	-0.0865984	-0.0637937	0.115646	-0.329754	-0.112043	0.190318	0.339908	-0.0340798	-0.329909	-0.461799	-0.618063	-0.147848	N/A	N/A	N/A	N/A	N/A	N/A	N/A	N/A	N/A	N/A
NM_001008712	no	RBPMS	-0.342529	-0.0659128	-0.0643594	-0.0624412	0.112344	0.0376341	-0.0366289	0.216126	-0.0206399	0.0877132	0.15292	0.0917789	-0.202845	0.245477	-0.403266	-0.263822	0.0857267	0.217618	0.00284909	0.018083	0.214726	-0.057851	-0.0598685	-0.12623	-0.0938663	0.0596621	0.127148	-0.139955	0.209101	-0.195043	0.0476026	0.119016	-0.0423864	0.0577441	-0.0508603	0.0885107	-0.111637	0.0138471	0.171775	-0.0816456	-0.0510595	0.471519	-0.331979	0.108889	0.0667468	0.0203601	-0.00765049
NM_001008726	no	WDR89	-0.0816453	-0.0452263	0.0303569	0.193167	-0.0184379	-0.0785749	0.00120829	-0.055865	0.000212979	0.0784941	-0.0240994	-0.0355922	0.0770534	-0.0605408	-0.0524556	0.0611369	-0.100382	-0.173507	-0.0907726	0.0591134	0.0404237	0.0746187	-0.21774	-0.0526759	0.0670696	-0.0160508	0.0153842	0.52792	-0.239362	0.0203437	0.188004	-0.304752	0.254752	-0.0257355	0.257061	-0.626028	-0.263631	N/A	N/A	N/A	N/A	N/A	N/A	N/A	N/A	N/A	N/A
NM_001008727	no	ZNF121	-0.629823	0.0901017	-0.15949	0.04617	0.0854249	0.0576164	0.155055	0.0935617	0.213105	0.374497	-0.106815	-0.00525112	0.145422	-0.254587	0.0386439	-0.123791	0.010847	-0.208347	0.262428	-0.058974	-0.0319919	0.148249	-0.0504207	0.0381705	0.052301	-0.225278	-0.0313656	0.202554	-0.242711	0.0522534	-0.136975	0.0152123	0.458715	0.0962178	0.0476065	-0.5337	-0.0789833	N/A	N/A	N/A	N/A	N/A	N/A	N/A	N/A	N/A	N/A
NM_001008749	no	RAB19	0.805353	-0.460867	-0.33144	-0.111471	0.244658	-0.0712213	0.104201	-0.264618	0.208265	-0.444139	0.408782	-0.302764	0.186524	0.303047	0.628373	0.161696	-0.411223	0.0156395	-0.578533	-0.190406	-0.219039	-0.021337	0.329362	0.0264387	0.299347	-0.270175	-0.0946424	-0.0304387	0.64332	-0.0562587	-0.26588	-0.340082	-0.294075	0.162139	-0.159648	0.664797	0.416705	N/A	N/A	N/A	N/A	N/A	N/A	N/A	N/A	N/A	N/A
NM_001008756	no	GCET2	0.0548097	-0.0179846	0.0847928	0.115723	0.0377087	-0.0354449	0.0726266	-0.111147	0.0900765	0.0122636	-0.0931924	-0.0436296	-0.0287306	-0.00232661	-0.0368255	-0.0603495	-0.00236545	0.0671767	-0.00432384	0.0241782	0.056964	-0.024374	0.0246954	0.0360487	0.0650318	0.0103272	-0.0392304	0.20232	-0.225875	-0.0920272	0.323159	0.0574538	-0.0514914	0.146827	-0.260138	0.0457465	-0.0524462	N/A	N/A	N/A	N/A	N/A	N/A	N/A	N/A	N/A	N/A
NM_001008781	no	FAT3	-0.151607	-0.0160666	0.110397	0.0878908	0.102203	-0.0064542	0.156409	-0.00897359	-0.0789742	0.0268602	-0.00164132	0.0473819	0.0135806	0.190543	-0.0702929	0.00673176	0.118175	0.0583285	0.0578598	-0.111463	0.0154764	-0.0115002	0.0301032	0.112633	-0.0840557	-0.0752273	-0.0605388	0.0380922	-0.0965072	0.254401	0.338931	0.222951	0.0588337	-0.0895521	-0.446922	-0.301272	0.215498	-0.108354	0.0962008	-0.0394824	-0.186319	0.424049	-0.369046	0.169096	-0.116436	-0.34081	-0.160137
NM_001008800	yes	CCT3	0.048199	-0.177832	0.111497	-0.380586	-0.203931	-0.00474793	-0.0691693	0.0611544	0.104601	0.0509499	0.0435937	-0.0722273	0.176564	0.0375444	0.010696	0.0593623	0.0120376	0.105633	0.00402627	-0.0237799	-0.0223748	0.0221346	0.0161573	-0.0462791	0.113686	-0.00920004	-0.0385368	0.364574	-0.239133	-0.133538	0.0176922	-0.0621542	-0.0282035	-0.106124	-0.279558	-0.288872	-0.232904	N/A	N/A	N/A	N/A	N/A	N/A	N/A	N/A	N/A	N/A
NM_001008844	yes	DSP	-0.170537	0.0667833	0.0534116	0.164427	0.259563	-0.17037	-0.0804945	-0.0551209	-0.219457	0.2413	0.0975814	-0.0231653	-0.190742	-0.231636	0.438906	0.0912376	0.0109612	-0.0551503	0.0772894	0.00558477	0.00605552	0.239427	-0.205288	-0.215239	0.264239	-0.244101	0.0953467	-0.00440346	-0.145072	0.00273508	0.0173163	-0.0188088	0.249442	0.0032017	-0.101814	0.211283	-0.0864128	0.237866	-0.0935739	0.0549515	0.0457224	-0.117013	0.0874503	0.13819	0.00690221	-0.0278695	0.0495981
NM_001008860	no	NIPA2	0.0248802	-0.05495	0.123359	-0.149215	0.0130668	-0.0454102	0.0309009	0.0720905	0.216276	0.0155636	0.0193555	-0.0901382	0.229851	-0.0261528	0.00170689	-0.109782	0.0192291	0.0779949	0.0748867	0.13375	0.00163925	-0.266769	0.127889	-0.0511221	0.0959622	-0.400513	0.0378056	-0.202168	-0.113736	0.206541	0.122971	0.241516	0.108658	-0.12638	0.0672007	-0.147028	-0.406995	0.0674392	0.199357	0.0740274	-0.0373904	-0.710005	0.165517	0.0999168	0.00125916	0.025069	-0.0384639
NM_001008895	no	CUL4A	0.0139694	0.373585	-0.0247921	-0.303119	-0.0840103	-0.213984	-0.0713892	-0.105737	0.072497	0.100219	-0.542085	-0.028885	-0.0113153	0.0621262	0.224772	0.115593	-0.0395912	0.0334562	-0.0510399	-0.0838082	0.0307706	0.0998568	-0.195592	0.0936932	-0.124597	0.187543	-0.0667161	0.443159	-0.125407	0.11861	-0.0570098	-0.0906631	-0.266277	0.00302383	-0.0897146	0.214498	0.0556825	0.192564	0.205975	-0.0550589	0.0269343	0.148236	0.060171	-0.0552963	0.0687464	0.0108115	0.150247
NM_001008897	yes	TCP1	0.063933	-0.262987	0.127226	0.120189	0.122666	-0.0544745	-0.011643	0.056309	-0.0466571	0.0338414	0.0511015	0.0235354	0.228223	0.0423198	-0.0716961	-0.00913774	-0.0433518	-0.0483015	-0.0162762	0.0110829	-0.0374468	-0.0884312	0.078225	-0.0672055	-0.0535222	-0.128575	-0.131254	-0.0698778	-0.0713297	0.0251426	0.0775961	0.144745	0.00460057	0.177083	-0.14514	0.0724819	0.0292604	0.0801497	-0.240798	0.105279	-0.0899148	-0.188928	0.0502531	-0.00781856	0.114168	-0.000721986	0.102356
NM_001008901	no	GTSF1L	-0.00566298	-0.0729979	0.257666	-0.157998	-0.205954	0.0081534	0.169131	0.00243135	-0.555182	0.207524	0.234244	0.143495	0.416096	0.214272	-0.101193	-0.125372	-0.0682095	0.327457	-0.614046	0.165861	0.14318	0.0736362	-0.185632	0.0109985	0.0693397	0.315994	0.0797695	-0.115742	-0.144295	0.0150811	-0.0768576	0.413775	-0.158653	-0.594755	-0.0554105	0.777339	0.111928	N/A	N/A	N/A	N/A	N/A	N/A	N/A	N/A	N/A	N/A
NM_001008910	no	STK16	N/A	N/A	N/A	N/A	N/A	N/A	N/A	N/A	N/A	N/A	N/A	N/A	N/A	N/A	N/A	N/A	N/A	N/A	N/A	N/A	N/A	N/A	N/A	N/A	N/A	N/A	N/A	N/A	N/A	N/A	N/A	N/A	N/A	N/A	N/A	N/A	N/A	-0.0364558	-0.00277441	0.0942835	-0.073669	-0.014753	0.122988	-0.0303255	-0.0999174	-0.0467559	0.0847231
NM_001008938	yes	CKAP5	0.0135889	-0.108613	-0.0664561	0.107494	0.0388916	-0.0440372	-0.0431677	0.0656677	-0.174341	0.0950011	-0.00374144	0.118544	0.0360584	-0.0235221	0.152345	0.0773771	-0.0808115	0.0754571	0.0476331	0.0592134	0.111193	-0.162476	0.0729228	0.114527	-0.152966	0.149711	0.149508	0.0785771	-0.248877	-0.0628279	0.131482	0.119901	-0.144316	0.213136	-0.337004	-0.196195	-0.0368399	-0.109566	-0.193733	0.148386	-0.111332	-0.0410405	0.0686032	-0.0481891	0.168378	0.00319295	0.0664846
NM_001009	yes	RPS5	0.0768315	0.0227171	0.0326258	-0.0444218	0.0506233	-0.016931	0.00275355	0.00606192	-0.0400066	-0.0774385	0.0182293	0.0167562	0.0164126	-0.0649787	0.0420876	0.0410317	0.0183805	0.109193	-0.0125942	0.0305406	-0.0334407	-0.0105876	0.0114692	0.131118	-0.000795332	-0.0409869	-0.185054	-0.061713	0.0998553	0.0242224	-0.0628062	-0.00731836	-0.0567022	-0.00963563	-0.0116321	-0.0147485	-0.0313033	-0.319488	0.0701455	-0.0407129	-0.030983	0.0124323	-0.0632164	-0.020644	0.0679618	0.120232	0.0694437
NM_001009181	no	STATH	N/A	N/A	N/A	N/A	N/A	N/A	N/A	N/A	N/A	N/A	N/A	N/A	N/A	N/A	N/A	N/A	N/A	N/A	N/A	N/A	N/A	N/A	N/A	N/A	N/A	N/A	N/A	N/A	N/A	N/A	N/A	N/A	N/A	N/A	N/A	N/A	N/A	0.153336	-0.0943889	0.0124793	-0.0843898	0.0912245	0.1976	-0.00965965	0.0705269	0.00573047	-0.0160841
NM_001009183	no	SIP1	N/A	N/A	N/A	N/A	N/A	N/A	N/A	N/A	N/A	N/A	N/A	N/A	N/A	N/A	N/A	N/A	N/A	N/A	N/A	N/A	N/A	N/A	N/A	N/A	N/A	N/A	N/A	N/A	N/A	N/A	N/A	N/A	N/A	N/A	N/A	N/A	N/A	0.165228	-0.399571	-0.025198	-0.010498	-0.0621608	-0.210226	-0.233208	-0.0842495	0.0570821	0.112176
NM_001009184	yes	GRINA	0.06657	-0.000302977	-0.0395416	-0.0315165	-0.0280013	0.0192313	-0.0545269	0.0738654	0.0258401	0.0764356	0.139112	0.0213596	-0.1582	-0.0125072	0.121735	-0.0273575	0.0289706	-0.115223	0.00562451	-0.141193	0.019327	-0.0148284	0.192469	-0.00755078	0.111118	0.117706	-0.144279	0.0325238	0.0363037	0.0315676	-0.0431918	0.234514	-0.153315	0.023322	-0.187721	-0.269493	0.0547422	N/A	N/A	N/A	N/A	N/A	N/A	N/A	N/A	N/A	N/A
NM_001009185	no	ACSL6	0.0210991	0.0513487	0.00271064	0.123589	-0.00165341	0.0116696	-0.0225672	0.00605593	0.0671487	0.0638529	0.0518739	0.0443277	-0.0958845	-0.00523967	-0.0125021	0.0527465	0.0375226	-0.233338	-0.0888836	0.028943	0.0321573	0.0161545	-0.0182349	-0.0480354	0.0147899	0.0527206	0.031349	0.347896	0.060466	0.337185	-0.478394	-0.278764	0.451186	-0.722104	1.51213	-0.130022	-0.596154	-0.0188435	-0.0252228	0.0909101	-0.000508105	-0.083014	0.0687294	0.0594358	-0.0117645	0.0122616	-0.0950006
NM_001009186	no	CCT6A	0.101153	-0.193288	0.0862085	0.148915	0.0820372	0.0272757	-0.031844	0.0594592	-0.00481577	0.0547587	0.00558796	-0.0867006	0.289234	-0.119729	-0.098701	0.105776	-0.0975376	-0.0104491	-0.0527463	0.0117922	-0.0825224	-0.0256444	0.0808727	0.0430056	-0.0745791	-0.476166	-0.0849673	0.35669	-0.212121	0.155749	-0.290098	0.157521	-0.260875	0.157235	-0.0366676	-0.0577471	0.0504757	-0.0261544	0.05882	-0.0716276	0.0398237	-0.112345	-0.0939787	0.0418232	0.0633701	0.0951276	-0.820616
[truncated: 13,306 more rows]
[truncated: 27 more columns]
