# Supplementary material for: Predicting effective microRNA target sites in mammalian mRNAs
Source: eLife. 2015 Aug 12;4:e05005. doi: 10.7554/eLife.05005 (PMC4532895; doi:10.7554/eLife.05005)
Supplement: Supplementary file 2. — Normalized values for fold changes (log2) of mRNAs detectable in the seven datasets examining the response of transfecting miRNAs into HCT116 cells. DOI: http://dx.doi.org/10.7554/eLife.05005.025 [file elife05005s003.xlsx]

## Sheet: SuppFile2
Supplementary File 2. Normalized log2(mRNA change) values corresponding to mRNAs detectable in 7 miRNA transfection experiments in HCT116 cells. All mRNAs with available fold changes were considered while evaluating performance in the test set. mRNAs with gene expression levels too low to accurately quantify fold changes are indicated as "N/A" values.
RefSeq ID	Gene symbol	GSM156522	GSM156524	GSM156532	GSM156533	GSM156548	GSM156557	GSM156580
NM_000017	ACADS	-0.0349933	0.067773	-0.0467342	0.048421	-0.225242	0.25028	0.0937468
NM_000019	ACAT1	0.24263	-0.20081	0.268319	-0.0137181	-0.0125067	-0.175843	-0.0707701
NM_000021	PSEN1	0.173137	0.185604	-0.0463198	0.174576	0.11174	0.0565765	0.000104565
NM_000023	SGCA	N/A	N/A	0.108617	-0.0647747	-0.152481	0.151924	-0.0414512
NM_000027	AGA	-0.0780613	-0.0539223	0.0161457	0.136147	N/A	-0.0904366	N/A
NM_000030	AGXT	N/A	-0.0355557	0.0146909	-0.0901113	0.0394061	-0.0308573	0.173323
NM_000031	ALAD	-0.661868	0.0503806	-0.0716942	-0.197069	0.045728	0.0653717	N/A
NM_000033	ABCD1	-0.0552953	-0.0699015	-0.0221487	-0.0510103	0.183704	-0.0995143	0.0576969
NM_000041	APOE	-0.110848	-0.0188469	0.125226	-0.122481	0.0835285	0.0287566	0.0265628
NM_000046	ARSB	-0.101881	-0.0470145	-0.320194	-0.0818576	-0.0740595	-0.046712	N/A
NM_000047	ARSE	-0.0592139	0.0871661	-0.184153	-0.502449	0.0807326	-0.0419561	0.0259593
NM_000048	ASL	0.0202277	0.0163693	0.0474675	-0.0991134	0.0503982	0.131174	-0.064168
NM_000054	AVPR2	-0.134505	-0.0121774	N/A	N/A	0.129656	-0.0743211	N/A
NM_000057	BLM	-0.302638	0.0377422	0.0351458	0.248378	-0.195568	-0.0294962	0.0628321
NM_000060	BTD	0.00651168	-0.0808096	-0.134748	0.0809866	-0.0554466	0.0939769	0.00442636
NM_000067	CA2	-0.522077	0.402382	-0.0225768	-0.170962	-0.352275	0.036668	-0.572625
NM_000071	CBS	-0.108232	0.0123059	-0.124808	-0.406753	0.0860982	-0.179187	N/A
NM_000073	CD3G	-0.125496	N/A	-0.158191	-0.0090607	0.102265	0.0522221	0.117002
NM_000075	CDK4	-0.162514	0.165281	0.0331727	-0.166947	0.35214	0.00011208	-0.499592
NM_000079	CHRNA1	-0.069085	-0.0628903	-0.0403857	-0.0605962	0.0722368	-0.0795916	N/A
NM_000082	ERCC8	-0.0217629	0.116079	-0.0371633	-0.52177	0.299379	-0.147004	-0.0427497
NM_000083	CLCN1	-0.0368265	0.0821063	-0.115582	-0.169055	0.0580999	0.0499555	0.0423219
NM_000086	CLN3	-0.147604	-0.0179782	-0.0116993	0.0325987	0.0227188	-0.135485	0.0699063
NM_000094	COL7A1	-0.154597	-0.203382	-0.0216646	-0.00534342	0.38586	0.220744	0.0695291
NM_000095	COMP	-0.172208	-0.0219301	0.0451079	-0.0852357	0.015895	0.0439121	N/A
NM_000097	CPOX	-0.046694	-0.2524	0.295537	-0.421592	-0.255329	-0.671335	0.280636
NM_000098	CPT2	0.0752023	0.0279527	0.405515	0.276032	-0.0701148	-0.00352758	0.0205502
NM_000100	CSTB	-0.223732	0.0234465	0.045458	-0.0177441	0.19801	-0.0579374	0.209777
NM_000101	CYBA	-0.00636645	0.0958857	0.150837	-0.237671	-0.00833772	-0.024172	0.145978
NM_000102	CYP17A1	-0.0753398	N/A	N/A	N/A	0.0484246	0.0605115	0.120634
NM_000107	DDB2	-0.0481973	0.0986721	-0.439841	0.141999	0.744899	0.342529	-0.137912
NM_000108	DLD	-0.0162042	0.193515	0.0193306	0.0236752	0.0519022	0.112604	0.143329
NM_000112	SLC26A2	0.625348	0.250924	-0.0137895	-0.491517	-0.233303	-0.048942	0.297275
NM_000113	TOR1A	-0.0123285	0.0763734	-0.168432	0.0419959	0.0769843	0.0647873	-0.226856
NM_000117	EMD	-0.0659226	0.0785931	0.0285868	-0.0767053	0.0391479	0.024101	-0.124599
NM_000120	EPHX1	-0.122641	-0.0201017	-0.010006	N/A	0.0660961	-0.0380573	0.199774
NM_000121	EPOR	0.0193444	-0.145514	0.00264222	0.0131631	0.0780531	-0.0649523	0.0644422
NM_000122	ERCC3	0.0594669	0.0207933	-0.0266623	0.0265467	-0.321313	-0.0940451	-0.112278
NM_000123	ERCC5	0.318404	-0.151578	-0.0144128	-0.249758	0.255304	0.0533984	-0.153845
NM_000124	ERCC6	-0.0433663	-0.136719	0.25172	0.341569	0.0803054	0.211847	0.0385917
NM_000127	EXT1	0.20991	N/A	0.160847	-0.263858	0.0106516	-0.137516	-0.168736
NM_000129	F13A1	-0.0546526	-0.00636914	-0.0915837	N/A	0.116584	N/A	N/A
NM_000135	FANCA	-0.276286	-0.314815	0.119267	0.131585	-0.286204	-0.00264343	-0.588917
NM_000136	FANCC	-0.274177	0.0938602	0.367161	0.00848739	-0.197393	0.0253268	N/A
NM_000137	FAH	0.196568	0.072664	0.130464	-0.144909	N/A	-0.0273949	-0.0673672
NM_000140	FECH	0.157853	0.0703991	-0.561059	0.0850877	0.042503	0.0811342	0.21683
NM_000142	FGFR3	-0.129581	-0.0927676	0.242104	-0.234123	-0.595189	-0.0614714	0.044148
NM_000143	FH	0.12034	-0.0691099	-0.0386425	0.0509415	-0.295591	0.0372135	-0.0029714
NM_000146	FTL	0.289096	0.0842933	0.0890114	-0.249589	0.126517	-0.636487	N/A
NM_000147	FUCA1	0.191761	0.0680544	0.0920026	0.101035	0.153272	-0.24894	0.129927
NM_000148	FUT1	-0.0567163	0.0259165	0.0870151	0.0302795	N/A	N/A	-0.0509836
NM_000151	G6PC	-0.085062	0.0267114	0.0136389	-0.136875	-0.0168638	0.0681905	0.101494
NM_000154	GALK1	0.186304	-0.0684602	0.108978	-0.166797	-0.0548792	-0.32312	0.0358584
NM_000155	GALT	0.129588	-0.0392396	0.0420504	-0.165955	0.00066901	-0.0389685	-0.0706175
NM_000156	GAMT	0.0266362	0.013247	0.133661	-0.398882	-0.279398	-0.0703787	0.110554
NM_000158	GBE1	0.0429072	0.00784893	-0.220101	-0.154603	0.045245	0.149332	-0.0211362
NM_000159	GCDH	-0.000803631	0.138804	0.0329579	-0.102544	0.216389	0.0867457	-0.0442284
NM_000161	GCH1	0.0969406	0.224114	0.119024	-0.54171	-0.610105	0.0648267	-0.0255131
NM_000169	GLA	-0.17333	-0.0276812	-0.0370861	0.0866474	0.317345	-0.0152829	-0.0129199
NM_000175	GPI	0.161651	0.0859262	0.114762	-0.272182	-0.167287	0.0309539	-0.107612
NM_000177	GSN	0.274775	0.0393226	-0.06148	-0.0828481	0.106578	-0.0466988	-0.0433488
NM_000178	GSS	-0.0706575	-0.0846157	0.0567726	-0.0323477	0.148536	0.228234	0.0817159
NM_000179	MSH6	0.0993144	0.107984	0.327567	0.138648	-0.693323	-0.144242	-0.107123
NM_000181	GUSB	-0.0524512	0.000908303	0.192647	0.0336832	-0.0178326	0.113534	-0.0822431
NM_000182	HADHA	-0.0495893	0.0517397	-0.0212556	0.0382304	0.124137	-0.00626117	0.104447
NM_000183	HADHB	0.104003	0.0340422	-0.68869	0.20452	-0.30103	0.0507619	0.167282
NM_000188	HK1	0.316746	-0.0681182	0.0588791	-0.227675	-0.0734926	0.0314971	-0.180921
NM_000191	HMGCL	0.136394	-0.0185177	0.102461	0.0920304	-0.0821669	0.0659987	0.143633
NM_000193	SHH	-0.234702	N/A	-0.000943585	-0.0988079	0.41015	-0.0588864	N/A
NM_000195	HPS1	0.0548213	-0.226254	0.21652	-0.0157711	0.358947	-0.039062	N/A
NM_000196	HSD11B2	-0.21825	-0.0809613	0.277336	0.188698	-0.001329	0.267758	-0.409959
NM_000199	SGSH	-0.013042	-0.150704	0.112745	-0.0163333	0.103904	0.180743	N/A
NM_000201	ICAM1	0.0248768	-0.138312	0.00784189	-0.0825887	-0.278676	0.0577367	N/A
NM_000206	IL2RG	-0.0582527	0.0261046	-0.0326108	-0.213115	0.0453134	-0.0991484	0.0581139
NM_000210	ITGA6	0.0167601	-0.121011	-0.24418	0.0864202	-0.0865233	0.183609	0.0561375
NM_000215	JAK3	-0.0923442	0.00786864	0.0308855	-0.0711186	0.0898804	-0.0516529	0.0406491
NM_000229	LCAT	-0.127739	-0.110926	-0.054873	-0.0961439	0.0718449	-0.00952163	0.244932
NM_000232	SGCB	-0.0770776	-0.0279168	-0.160743	-0.150253	-0.193098	-0.0206398	-0.0698734
NM_000234	LIG1	-0.159459	0.239318	0.0753165	-0.110139	0.181759	-0.0759596	-0.0657679
NM_000238	KCNH2	-0.399402	0.203197	0.434451	0.0772489	-0.110524	-0.0223901	0.331303
NM_000240	MAOA	0.263977	0.0843692	-0.0819879	0.0900001	-0.0898586	0.172333	-0.00119308
NM_000246	CIITA	-0.0631343	-0.0212561	0.00242182	-0.105745	0.00938737	0.0161914	0.0779857
NM_000249	MLH1	-0.0231332	0.0467953	-0.113395	0.280195	-0.0345717	0.247636	0.121278
NM_000251	MSH2	0.0188292	0.136235	-0.325882	0.0671069	-0.182601	0.0753774	-0.11513
NM_000254	MTR	0.230811	-0.0118021	0.0664046	0.104574	0.0731194	-0.245419	-0.143274
NM_000255	MUT	0.0617563	0.0496345	-0.107132	0.213617	-0.0423042	0.0169601	0.0743903
NM_000260	MYO7A	0.126936	-0.190716	N/A	N/A	N/A	-0.0112555	-0.0320756
NM_000262	NAGA	-0.0795323	-0.0479457	-0.0173698	0.00859046	0.0210275	-0.0873261	0.0793721
NM_000270	NP	-0.3844	-0.180942	0.0417369	-0.0278547	0.262982	-0.0502428	-0.0352496
NM_000271	NPC1	0.0423418	-0.00776045	-0.229362	-0.412292	0.00969889	0.075907	0.0661838
NM_000273	GPR143	0.385237	-0.0649627	0.115055	-0.0592001	0.299242	0.0101943	-0.299666
NM_000274	OAT	0.228022	0.0615371	-0.0151152	0.161123	-0.0715241	0.109348	-0.0303794
NM_000281	PCBD1	-0.151018	-0.0673175	0.070764	0.0894763	0.0574273	0.0321622	0.25339
NM_000284	PDHA1	N/A	N/A	-1.82047	-0.157975	0.291336	0.0814941	-0.323702
NM_000285	PEPD	0.230924	0.081083	-0.08611	-0.0414595	-0.0470978	0.152865	0.0717607
NM_000286	PEX12	-0.450807	-0.0588371	-0.387329	0.0789433	0.102391	0.0413683	-0.0587284
NM_000287	PEX6	-0.0695312	0.00932242	0.0651523	0.156782	0.345934	0.0400811	-0.114308
NM_000288	PEX7	0.157603	0.0330332	0.121686	-0.0302053	-0.187011	0.044703	0.0995988
NM_000289	PFKM	0.271737	-0.0261242	-0.392212	-0.133203	0.215333	-0.167691	-0.0399232
NM_000291	PGK1	0.0285169	0.0545949	0.00402531	-0.0468088	0.0600668	-0.140923	0.0293698
NM_000292	PHKA2	0.316489	0.128855	0.157388	0.114845	0.0627056	0.0254111	-0.170657
NM_000293	PHKB	0.193752	0.00662528	0.160638	-0.0477627	0.126488	0.0380695	-0.0779104
NM_000294	PHKG2	N/A	N/A	0.0656799	-0.0609077	0.154685	-0.102461	-0.11601
NM_000298	PKLR	-0.0774214	0.0732114	-0.0864168	-0.0704616	0.14241	-0.01135	0.00247765
NM_000302	PLOD1	-0.116323	-0.105026	0.0925849	-0.15963	-0.557956	0.195769	0.334086
NM_000303	PMM2	-0.142799	0.27348	0.37649	0.239175	0.0916565	0.23805	0.161918
NM_000304	PMP22	-0.0933481	0.196996	-0.0333567	-0.732846	-0.140289	0.116744	0.229355
NM_000309	PPOX	0.0655601	-0.0553898	0.0511633	0.0119422	-0.202644	-0.0134278	0.0435937
NM_000312	PROC	-0.0308196	-0.0154832	0.113508	-0.181466	-0.0445024	-0.0180038	0.0140007
NM_000317	PTS	-0.0337502	0.0931263	-0.0561535	-0.0696673	-0.641025	0.0434528	0.0107786
NM_000320	QDPR	0.110728	0.133806	-0.035905	-0.039094	-0.00379953	0.199684	0.0671911
NM_000321	RB1	0.131993	-0.138349	-0.174669	0.0915845	-0.603555	-0.300742	-0.0520834
NM_000325	PITX2	0.0661365	0.155619	-0.525773	0.0317988	-0.121702	0.0711702	-0.014163
NM_000327	ROM1	0.275779	-0.334968	0.167483	0.153498	-0.0227043	0.0587486	N/A
NM_000328	RPGR	-0.00784187	0.0335211	-0.334584	-0.0738156	0.12863	-0.0129954	0.164227
NM_000332	ATXN1	0.723627	-0.050302	-0.223869	0.343542	0.0943279	-0.269569	0.307487
NM_000333	ATXN7	-0.0479199	-0.205327	0.0505909	0.0634684	-0.0738529	-0.0882172	-0.0577385
NM_000342	SLC4A1	-0.236455	0.00251622	0.049798	-0.145424	0.241568	-0.00412576	0.0966699
NM_000345	SNCA	-0.0761466	-0.0485293	-0.149914	-0.135403	0.00664966	0.0720316	0.144441
NM_000346	SOX9	0.168444	0.0258255	-0.0724085	-0.0851873	-0.0469444	0.107886	0.333056
NM_000347	SPTB	-0.134868	0.124056	0.113045	0.0440688	-0.148803	0.00595903	N/A
NM_000352	ABCC8	-0.043235	-0.0533277	N/A	N/A	0.0398413	0.00580376	0.0234547
NM_000356	TCOF1	-0.0662249	0.043438	0.0765875	0.0133147	0.0260157	-0.0444963	0.0794844
NM_000359	TGM1	-0.0226425	0.0329348	N/A	N/A	0.546801	0.10938	N/A
NM_000363	TNNI3	0.175061	-0.0263854	0.101547	-0.185439	-0.00690177	-0.0164094	0.0931253
NM_000365	TPI1	-0.0236214	0.0280248	0.18777	-0.186962	-0.059011	-0.115516	N/A
NM_000374	UROD	0.0951605	0.0898067	-0.193268	-0.0395409	0.304104	0.0868467	-0.00447346
NM_000375	UROS	0.077571	-0.0661891	0.33294	-0.188917	-0.00787896	-0.0930249	0.333585
NM_000380	XPA	-0.0629645	0.188557	0.217188	0.215947	0.167296	0.0372899	0.268581
NM_000386	BLMH	-0.336886	0.12454	0.159674	-0.268896	-0.212595	0.0931536	-0.431095
NM_000387	SLC25A20	0.109685	-0.00175828	0.186062	-0.0976763	-0.101711	-0.147922	-0.0832142
NM_000389	CDKN1A	-0.00673382	-0.60225	-0.698234	-0.0985329	2.05853	-0.243137	0.0878444
NM_000391	TPP1	0.104456	-0.0591887	-0.344474	0.187959	0.34601	-0.377583	-0.0118993
NM_000392	ABCC2	-0.0584765	0.0371145	0.201585	-0.0285021	0.455032	0.0484905	0.195578
NM_000395	CSF2RB	N/A	N/A	0.0354707	-0.087346	0.136905	-0.0397738	-0.0160169
NM_000400	ERCC2	0.163732	-0.0660778	0.0715379	-0.36489	0.0500293	-0.0619673	N/A
NM_000405	GM2A	0.166841	0.387147	-0.12686	-0.083947	-0.0159886	0.394968	0.00250257
NM_000408	GPD2	0.0951133	-0.222799	0.0565593	0.142544	-0.329472	-0.0139943	-0.101595
NM_000411	HLCS	-0.0662426	-0.0123713	-0.0452536	-0.03983	0.116374	-0.0275167	-0.0235211
NM_000414	HSD17B4	0.0448661	0.0386144	0.0731697	0.0972171	-0.10145	0.133467	0.0122257
NM_000416	IFNGR1	0.179176	0.00402304	0.164989	0.055051	0.0823946	-0.0150843	0.0442401
NM_000418	IL4R	-0.00771773	-0.00404222	0.181461	0.0626436	-0.02938	0.247036	-0.0985471
NM_000419	ITGA2B	-0.0287643	0.0101181	-0.0810537	-0.0917435	0.363531	0.0159292	0.000209026
NM_000421	KRT10	-0.129853	0.101951	-0.252212	-0.176604	0.104534	0.0427916	0.0991597
NM_000430	PAFAH1B1	-0.172219	-0.0237168	0.0680161	0.0594083	-0.6593	-0.0876326	0.0994855
NM_000435	NOTCH3	0.06153	-0.0934763	0.246537	0.00353408	0.054608	0.0398164	0.095925
NM_000436	OXCT1	0.214847	-0.0580131	0.0796582	0.119692	-0.285366	0.142226	-0.158861
NM_000455	STK11	-0.0356846	-0.201639	0.0374811	-0.0212728	0.317609	-0.092251	0.140381
NM_000458	HNF1B	0.126441	-0.109174	-0.252211	-0.4712	-0.243505	-0.0299179	0.17416
NM_000462	UBE3A	-0.0707548	-0.0911089	-0.101558	0.16941	0.0854291	0.0209593	0.0269507
NM_000465	BARD1	-0.120066	-0.133081	-0.00309287	0.0917597	-0.589615	0.025147	0.0251762
NM_000466	PEX1	0.0506094	0.0927546	0.0838335	0.0752919	-0.123201	-0.0186995	0.209182
NM_000474	TWIST1	-0.0123092	-0.062783	-0.161623	0.0422133	-0.18634	0.178528	0.0731904
NM_000476	AK1	-0.150462	-0.0380962	-0.0484178	-0.117643	0.107291	0.00716127	0.2496
NM_000479	AMH	-0.183802	0.00255203	-0.259643	0.32739	0.315065	0.254279	0.0413962
NM_000480	AMPD3	-0.066742	-0.443817	-0.130977	-0.0473921	-0.0200337	-0.0256594	-0.173303
NM_000490	AVP	-0.137056	8.59166e-05	0.00151932	-0.111121	0.178751	0.0846107	N/A
NM_000491	C1QB	-0.103044	-0.071929	-0.0258485	-0.00908211	0.0371121	-0.00100104	-0.0512054
NM_000493	COL10A1	-0.0379251	N/A	-0.0339782	-0.109982	0.0900251	-0.0573781	0.0266335
NM_000505	F12	0.106862	-0.0785726	-0.0916808	-0.107113	-0.209589	-0.00638059	0.048131
NM_000512	GALNS	-0.0239645	0.0752045	-0.0509391	-0.167237	0.178577	-0.103592	0.0305901
NM_000517	HBA2	N/A	0.028787	-0.157539	N/A	-0.056279	0.0356858	0.276131
NM_000520	HEXA	-0.258556	-0.0766782	-0.0536757	-0.0164428	0.0598519	0.118273	-0.0975312
NM_000521	HEXB	0.143033	0.079455	0.100094	0.0267973	-0.145165	-0.00867467	-0.0486889
NM_000522	HOXA13	-0.190947	-0.0709128	0.262413	0.352949	N/A	N/A	N/A
NM_000527	LDLR	-0.146345	-0.455583	0.130967	0.0597727	-0.366699	-0.102255	0.280684
NM_000528	MAN2B1	-0.045237	0.0489189	0.0463602	-0.0478972	0.359863	0.00621242	-0.0293523
NM_000532	PCCB	0.0627759	0.0749243	0.127867	0.0491166	0.237356	0.0960485	0.00788147
NM_000533	PLP1	-0.0559216	0.121551	0.0112563	-0.05305	0.125479	0.0873284	0.0329419
NM_000535	PMS2	0.151678	-0.0487737	-0.0429638	-0.0232501	0.0910647	0.229551	-0.269738
NM_000542	SFTPB	-0.0700638	0.00872133	-0.00751712	-0.0716433	0.0627957	0.00429796	0.000585336
NM_000553	WRN	0.0654074	0.0163831	-0.0941226	0.14521	0.0716121	-0.0247814	0.0158876
NM_000558	HBA1	N/A	0.0329864	-0.101622	N/A	-0.0282698	0.0891771	0.230867
NM_000574	CD55	0.0335035	-0.052927	-0.453217	0.375742	0.206288	0.189079	0.0321148
NM_000578	SLC11A1	N/A	N/A	0.0567847	-0.0467885	0.151097	-0.00372858	N/A
NM_000582	SPP1	N/A	0.296147	-0.161504	N/A	-0.158608	0.160546	N/A
NM_000597	IGFBP2	-0.0220356	0.0481602	0.0522982	-0.2424	-0.0177112	0.107742	0.0703446
NM_000602	SERPINE1	0.91565	-0.802047	-0.702281	-0.490075	-0.00517461	0.136555	-0.220678
NM_000609	CXCL12	-0.0515779	-0.0816475	N/A	N/A	0.080452	-0.00554437	N/A
NM_000617	SLC11A2	-0.696256	0.120513	-0.534189	0.429479	-0.0531104	-0.177839	-0.115335
NM_000629	IFNAR1	-0.0832751	-0.0149835	0.000402725	-0.0438832	0.0450035	-0.123506	N/A
NM_000636	SOD2	-0.15188	0.00874969	0.104749	0.108811	-0.123098	0.0315385	0.112563
NM_000637	GSR	-0.0671774	0.0649068	-0.0345993	0.024047	0.0842191	-0.211911	-0.0403041
NM_000644	AGL	0.198846	0.0772214	-0.00911307	0.119185	-0.162748	-0.0963047	0.0729127
NM_000658	AIRE	-0.100053	0.0134054	0.0901294	-0.112525	0.358347	-0.0457559	-0.0309165
NM_000662	NAT1	-0.0320011	-0.0275261	0.0649094	N/A	N/A	N/A	0.0758978
NM_000666	ACY1	0.186518	-0.072286	-0.0889375	0.0608304	0.151594	0.210959	-0.0811317
NM_000671	ADH5	0.0425319	0.108172	0.132084	-0.159643	0.0715	-0.237031	0.104979
NM_000676	ADORA2B	-0.0530772	-0.0404215	0.0276033	0.0991891	0.088635	0.151073	0.0315242
NM_000687	AHCY	-0.134746	0.141595	0.0837681	-0.0434858	0.169959	0.0434423	0.034619
NM_000690	ALDH2	-0.145908	0.257106	0.458727	-0.125415	0.158617	0.149973	-0.143899
NM_000693	ALDH1A3	0.262543	-0.349203	0.516365	-0.486428	0.291821	0.101146	0.336702
NM_000696	ALDH9A1	-0.0324766	-0.465442	-0.0237615	-0.096332	-0.396224	0.299114	0.278787
NM_000700	ANXA1	0.0991815	0.10351	0.0406877	0.213279	0.196706	0.229459	N/A
NM_000701	ATP1A1	-0.0193425	-0.0196179	-0.0295134	-0.127097	0.167396	0.0713301	0.102985
NM_000709	BCKDHA	0.047207	0.0273758	-0.0105393	-0.111449	0.260057	0.153099	0.029226
NM_000712	BLVRA	0.0130682	-0.0877937	0.19386	-0.0625747	-0.212474	0.145235	0.0226011
NM_000713	BLVRB	-0.134283	-0.077507	-0.00743698	-0.00874991	0.410868	0.0434066	0.0511074
NM_000714	TSPO	0.145366	-0.061598	0.0457281	-0.154872	0.0583294	0.0860642	0.12114
NM_000723	CACNB1	-0.0266193	-0.117937	N/A	0.0517859	0.0240165	-0.0255755	0.171075
NM_000729	CCK	0.296396	-0.0749637	-0.203104	0.0112235	0.277647	-0.306533	-0.248328
NM_000738	CHRM1	N/A	N/A	0.0393068	-0.0494639	0.115097	N/A	0.148268
NM_000746	CHRNA7	-0.259053	-0.26421	-0.152424	-0.146918	-0.0568592	0.121772	0.191237
NM_000747	CHRNB1	0.00857582	-0.0109827	-0.00656838	-0.238865	0.0741982	-0.143091	-0.0522467
NM_000748	CHRNB2	N/A	N/A	N/A	-0.0576287	0.0266563	0.0163245	0.00785056
NM_000751	CHRND	-0.0699477	-0.184411	-0.0654354	0.178422	0.182048	0.0285687	N/A
NM_000754	COMT	-0.161374	0.0292917	0.154688	-0.20526	0.175536	-0.221396	-0.0946594
NM_000770	CYP2C8	-0.0268313	-0.140724	-0.0444237	-0.00863055	0.012895	-0.0038101	N/A
NM_000775	CYP2J2	0.282249	-0.0265056	-0.203409	0.084565	-0.00241901	0.232769	N/A
NM_000778	CYP4A11	-0.14753	-0.153831	0.14255	-0.0712727	-0.01235	0.012638	0.105102
NM_000784	CYP27A1	-0.016493	-0.0895265	N/A	N/A	0.13886	-0.118211	0.0592307
NM_000785	CYP27B1	0.0125556	-0.0507586	0.0219414	-0.0374857	0.0393689	-0.129779	0.2956
NM_000786	CYP51A1	-0.0754073	0.0155404	0.0995743	-0.27307	-0.39599	-0.140086	0.390719
NM_000788	DCK	0.134319	0.0447925	-0.057394	0.323302	-0.579885	0.0919547	-0.0851408
NM_000801	FKBP1A	0.0772307	-0.0121645	-0.283116	0.134919	0.0368173	-0.0219811	0.1087
NM_000805	GAST	-0.0588942	-0.0471188	0.0512594	-0.0115789	0.125259	0.136359	N/A
NM_000817	GAD1	-0.0912667	-0.110868	0.3311	0.0549085	-0.101391	0.316996	N/A
NM_000819	GART	-0.142728	-0.012505	-0.0378317	0.117535	0.170304	-0.0698865	0.217422
NM_000836	GRIN2D	-0.0333801	-0.0675037	0.116285	-0.0657127	0.406771	-0.0997467	0.0573169
NM_000852	GSTP1	-0.200118	-0.085649	0.0935375	-0.113233	0.128394	-0.0926176	0.150231
NM_000858	GUK1	-0.131324	0.0823302	0.18262	-0.147216	-0.00770485	0.0951358	-0.00786997
NM_000871	HTR6	-0.0226887	-0.0814653	-0.0212945	-0.0214177	0.0818811	-0.0338753	0.0115835
NM_000876	IGF2R	-0.132516	-0.0671181	0.109403	-0.0991917	N/A	-0.0368435	-0.249206
NM_000877	IL1R1	-0.215366	0.0544329	0.1568	0.202915	-0.854654	0.221509	0.0986643
NM_000882	IL12A	0.330185	-0.349379	-0.177601	-0.0917805	0.217994	0.0412527	-0.239251
NM_000884	IMPDH2	N/A	0.0622871	-0.0419713	N/A	0.20197	-0.114409	0.136618
NM_000894	LHB	-0.0168415	-0.0382386	-0.0194727	-0.0907157	0.10412	-0.0580249	0.0350742
NM_000895	LTA4H	0.0961908	0.0243239	0.00859411	0.130425	0.132842	-0.00495611	0.10591
NM_000898	MAOB	0.235155	-0.295097	0.231759	0.135375	-0.121838	0.350904	0.189345
NM_000904	NQO2	-0.000859735	0.0380258	0.0294963	-0.149934	-0.0958138	0.0100536	0.132828
NM_000908	NPR3	-0.0433331	0.1013	-0.0541581	0.0580559	0.151392	0.0275187	-0.155464
NM_000913	OPRL1	0.193698	N/A	0.543096	0.0420384	-0.0655307	N/A	N/A
NM_000915	OXT	-0.0409901	0.00434794	0.0277937	-0.10548	0.0878846	-0.00898201	0.0593422
NM_000925	PDHB	0.0223219	0.155239	N/A	-0.00425186	-0.0670638	-0.0357654	0.0458162
NM_000927	ABCB1	0.0582955	0.0973152	-0.14101	0.100518	-0.043942	0.213246	0.127363
NM_000930	PLAT	0.300991	-0.170224	-0.357669	-0.198973	0.00894602	-0.0898585	0.0418158
NM_000935	PLOD2	0.220411	0.105549	-0.0467921	-0.0437348	-0.329101	0.0836846	0.0191535
NM_000937	POLR2A	0.0517402	-0.231685	-0.351426	0.119564	0.307498	-0.235104	0.0735059
NM_000938	POLR2B	0.100769	-0.0510434	-0.0916526	0.0740859	0.129753	-0.126602	0.0596963
NM_000940	PON3	0.196543	0.167106	-0.0830101	0.243594	-0.0676621	0.15818	0.074707
NM_000941	POR	-0.126314	0.0232698	0.109711	-0.152735	0.0879856	-0.149642	0.201985
NM_000942	PPIB	-0.140465	0.0814153	0.184477	-0.0563037	-0.121544	-0.0310092	0.186081
NM_000943	PPIC	0.528633	-0.00542378	0.290453	0.0411237	-0.429592	0.118065	-0.0858216
NM_000945	PPP3R1	0.657671	0.397097	-0.294628	-0.348219	-0.902831	0.0740774	-0.118387
NM_000946	PRIM1	-0.0318721	-0.0416904	-0.0740819	0.132603	-0.434409	-0.0886351	0.0359003
NM_000951	PRRG2	0.150304	-0.0750135	0.205008	0.0518074	0.0380183	0.0309577	-0.0133172
NM_000954	PTGDS	-0.0608794	-0.00235258	N/A	N/A	0.114828	-0.0379838	0.00990247
NM_000966	RARG	-0.0303842	0.0752907	0.0931741	-0.0416277	0.000430663	0.0486651	-0.103933
NM_000969	RPL5	0.130137	0.0133785	-0.144234	0.396095	0.321418	0.0586378	N/A
NM_000976	RPL12	0.0153221	0.0281924	-0.0422748	0.269501	0.194575	0.0756521	N/A
NM_000979	RPL18	-0.0291687	0.0971387	-0.00445816	-0.0825004	0.359654	-0.0826024	N/A
NM_000985	RPL17	-0.00799515	0.0727659	-0.247537	-0.135844	0.326658	0.0017081	N/A
NM_000986	RPL24	-0.115933	0.162852	-0.136056	0.0706447	0.280824	0.0519179	N/A
NM_000992	RPL29	0.0459928	0.163596	-0.0426576	0.00158587	0.244898	0.0640652	N/A
NM_000996	RPL35A	0.040695	0.0799173	-0.191605	0.0359151	0.303377	0.0473431	N/A
NM_000997	RPL37	N/A	N/A	0.0991729	0.197957	0.105609	0.0809028	N/A
NM_000998	RPL37A	-0.0821304	0.137685	-0.0929244	0.236749	0.348654	0.114234	N/A
NM_001001	RPL36AL	0.060702	0.0755428	-0.109226	0.19234	0.0794234	0.0530436	-0.137461
NM_001001323	ATP2B1	0.0700644	N/A	-0.0872928	0.0994495	N/A	N/A	0.101674
NM_001001329	PRKCSH	-0.148892	0.0177492	0.0083934	0.077441	0.164033	0.105868	0.118827
NM_001001330	REEP3	-0.136431	-0.13662	-0.223092	0.366292	0.221639	0.326111	0.0363965
NM_001001392	CD44	0.163734	-0.0627364	-0.11639	-0.120171	-0.178385	0.376481	0.179246
NM_001001433	STX16	0.0972809	-0.0724387	-0.0713677	0.194759	0.329127	-0.0419623	-0.124915
NM_001001483	ZDHHC13	0.10373	-0.109339	-0.00296074	0.318122	-0.278525	-0.097321	-0.0948156
NM_001001484	PTER	0.165353	0.258656	0.0305538	0.173789	-0.340648	0.196583	0.324015
NM_001001502	SNCB	0.0123159	-0.238936	0.000408691	-0.0206594	0.123939	-0.0331511	N/A
NM_001001503	NDUFV3	0.012534	0.0699856	0.147458	-0.0536492	0.070294	-0.137119	0.0248722
NM_001001521	UGP2	0.520296	0.0328755	-0.0144791	-0.165363	-0.245297	-0.0483131	-0.635005
NM_001001552	LEMD1	-0.113522	-0.134848	0.550315	-0.418076	N/A	N/A	N/A
NM_001001555	GRB10	0.22573	0.521483	0.231048	-0.345538	0.229066	0.247223	0.499291
NM_001001556	GALK2	0.0453008	-0.0939591	0.165481	0.152067	-0.0970103	0.062011	0.0407692
NM_001001563	TIMM50	-0.130125	0.0246153	-0.112975	-0.0295251	0.0830323	0.0337508	0.0693537
NM_001001573	PDE9A	0.0994764	0.0774457	0.0772921	-0.216248	N/A	0.230344	0.00331588
NM_001001683	MED11	-0.487979	0.0633825	0.0680207	-0.132806	0.425724	0.0998747	-0.509073
NM_001001894	TTC3	0.323507	-0.0339504	0.212569	0.139327	-0.197171	-0.0315127	-0.0351937
NM_001001924	MTUS1	0.0689524	-0.486198	-0.198896	-0.347323	-0.257943	-0.281266	0.41474
NM_001001928	PPARA	-0.0209342	-0.194567	0.26394	-0.408246	0.121701	0.223222	0.45704
NM_001001973	ATP5C1	0.0240156	0.0921652	0.0352333	0.0134214	0.0924527	-0.0119365	0.0861556
NM_001001974	PLEKHA1	-0.255161	0.0678797	0.407359	0.299367	-0.182013	-0.0884325	-0.436968
NM_001001976	ATE1	-0.170196	0.134162	-0.972405	0.148507	0.0742957	0.233595	0.0309317
NM_001001977	ATP5E	0.0650953	-0.0599633	-0.0587699	0.1261	0.0778625	0.0804292	N/A
NM_001001992	USP16	-0.0404145	-0.146579	-0.273788	0.103955	0.388788	-0.205042	0.0818481
NM_001001998	EXOSC10	-0.0835325	-0.111059	-0.023764	0.125833	-0.115884	-0.00516702	-0.0842407
NM_001002002	GMPR2	0.0454704	-0.0263562	0.0738349	0.00540411	0.249905	-0.579157	-0.0374188
NM_001002017	HCFC1R1	-0.0410578	-0.0598227	0.00768563	-0.0806468	0.037366	-0.0758987	0.083021
NM_001002027	ATP5G1	0.213889	0.0108338	-0.0597685	0.0704915	0.106346	0.0407211	-0.249314
NM_001002031	ATP5G2	-0.12144	0.00325606	-0.112921	-0.0460564	0.309416	-0.127117	0.0450121
NM_001002231	KLK2	-0.0338682	-0.0265584	-0.0218299	-0.0138373	0.0891296	0.0467659	0.0264724
NM_001002252	ARL6IP4	-0.0619794	-0.0106777	0.0616785	-0.222871	0.0560976	-0.00951171	0.10775
NM_001002262	ZFYVE27	0.0358057	-0.00315944	-0.00371839	0.0671724	0.160395	0.0363288	-0.0577601
NM_001002266	2014-03-08	-0.10682	-0.0923902	-0.107734	0.00479328	0.208102	-0.076832	0.132047
NM_001002269	EXOSC3	-0.0585964	0.0645351	0.206748	0.0164645	-0.579223	0.0831566	0.0939895
NM_001002296	GOLGA7	0.00677885	0.133243	-0.0666455	0.21159	-0.0140247	-0.0929837	0.355711
NM_001002814	RAB11FIP1	-0.0914915	-0.42284	0.21937	0.0393222	-0.370341	0.0481594	0.0471554
NM_001002913	PTRH1	-0.0710592	-0.097429	-0.0171739	-0.0554401	0.191477	0.0103147	0.189543
NM_001002926	TWISTNB	-0.0100639	0.194092	-0.0192231	-0.422255	0.0546941	0.252148	-0.178751
NM_001003396	TPD52L1	0.257206	-0.00492346	0.110096	-0.479028	-0.137875	0.0187904	0.100793
NM_001003398	BICD1	-0.0589285	-0.138629	-0.249673	-0.43521	0.329571	0.0222147	0.141476
NM_001003652	SMAD2	-0.0738785	0.0975813	0.00392051	-0.50682	-0.0632646	-0.112415	0.138612
NM_001003688	SMAD1	0.104095	-0.0583149	0.0734822	0.0691909	-0.449219	0.149376	0.152463
NM_001003694	BRPF1	0.00927133	0.0105802	0.0719032	-0.0963923	-0.0416243	0.0478333	-0.0213092
NM_001003698	RREB1	-0.11684	-0.00305233	-0.0929498	0.137714	0.197958	0.172505	0.237917
NM_001003712	OSBPL8	0.214549	0.0774339	-0.106225	0.0543196	-0.926058	0.137527	0.324604
NM_001003785	ATP5H	0.0470607	0.0160561	0.0689352	0.0555781	-0.0821105	0.0347269	0.132674
NM_001003794	MGLL	0.114894	-0.153974	-0.118948	-0.016052	0.211278	0.0396939	-0.259591
NM_001003796	NHP2L1	N/A	N/A	-0.121733	N/A	0.116586	0.0377727	0.125622
NM_001003802	SMARCD3	-0.0515657	0.0138499	-0.0343748	-0.19092	-0.00683683	-0.0956999	0.311179
NM_001003845	SP5	-0.493361	0.00145627	0.204291	0.145441	-0.298453	0.303393	-0.852059
NM_001004051	GPRASP2	0.210297	-0.153815	-0.0448411	-0.298203	-0.454195	0.253821	0.0934312
NM_001004358	FGFRL1	-0.509853	0.0887549	0.26428	0.0441853	0.122103	-0.0656759	-1.14253
NM_001005242	PKP2	0.150487	0.0547676	0.128208	0.166057	0.0349795	-0.132321	-0.00848757
NM_001005291	SREBF1	-0.362321	0.118348	0.0525557	-0.193882	0.0804872	-0.0594565	0.277703
NM_001005354	PRR13	-0.11395	0.0493991	-0.0938364	0.154082	0.0268215	-0.125471	0.00641229
NM_001005362	DNM2	-0.204157	-0.075561	-0.0221961	-0.168762	0.0588861	-0.0358383	0.119534
NM_001005368	ZNF32	0.056881	-0.0262595	0.235418	0.224482	-0.0473944	0.219195	0.0293567
NM_001005369	MTIF2	N/A	0.0111955	0.0274408	0.123388	-0.0519073	-0.100638	-0.0335312
NM_001005374	LRSAM1	-0.134502	-0.0739225	0.1303	-0.111682	0.143045	-0.14828	0.0411192
NM_001005409	SF3A1	0.160757	0.0505217	-0.0129171	0.125874	-0.169571	0.0281745	0.0401689
NM_001005416	2014-03-02	0.18283	-0.120193	0.135793	0.0197375	-0.021573	0.170103	0.06218
NM_001005476	PKP4	0.0730446	-0.00141799	0.327022	0.0754517	-0.563155	0.0100362	-0.0296439
NM_001005735	CHEK2	-0.121814	-0.0217994	0.128998	0.221698	-0.0951173	0.0146408	0.0687821
NM_001005741	GBA	0.00253222	-0.124025	-0.30504	0.0249564	-0.0407395	-0.0380184	0.192482
NM_001005745	NUMB	0.0471881	0.102279	0.235086	0.0708026	-0.0262735	-0.0413556	-0.924605
NM_001005849	SUMO2	-0.091023	0.0533911	-0.00092962	-0.125514	-0.0297502	-0.145142	0.160824
NM_001005862	ERBB2	-0.00708773	-0.0725685	0.123713	N/A	0.0102331	0.0171299	0.0227294
NM_001006600	ERBB2IP	0.0861122	-0.146939	-0.142969	0.234497	-0.107068	-0.251232	0.0358338
NM_001006610	SIAH1	-0.200138	0.0477269	-0.098242	0.131763	-0.212401	0.00794041	-0.00626612
NM_001006613	WBP5	0.101404	-0.0151065	-0.103245	0.217168	0.0716605	0.101493	0.0701519
NM_001006616	TSPAN17	0.105211	0.0414983	0.127378	-0.115017	0.215028	-0.115553	-0.291256
NM_001006634	ARHGAP17	0.0751511	0.158196	0.135494	-0.0730374	0.0129824	-0.0219186	-0.294225
NM_001006638	RAB37	0.746379	-0.136946	0.309356	-0.19439	-0.150199	-0.00842114	-0.318746
NM_001006641	SLC25A25	-0.0721828	0.0761933	0.277589	0.121451	-0.2648	0.23075	0.0686837
NM_001006657	WDR35	0.0772859	-0.122063	-0.212431	0.139209	0.263922	0.0319732	N/A
NM_001006684	TCEAL8	0.0274906	-0.0589232	-0.028901	0.150981	-0.00660018	0.0578299	0.150408
NM_001006932	RPS6KA2	-0.0247356	-0.053148	0.0651773	-0.0903089	0.00761272	0.0203493	0.0708467
NM_001006935	TCEAL4	0.220211	-0.0795268	N/A	0.0214423	0.228517	0.0266111	-0.0257261
NM_001006941	ALG3	-0.339361	0.071104	0.134644	0.0902682	0.283078	-0.110979	0.0340022
NM_001006944	RPS6KA4	-0.104187	-0.66578	0.189415	-0.247168	-0.0190296	0.0546739	-0.19983
NM_001006946	SDC1	0.0633866	-0.0308022	-0.085717	-0.0205099	-0.0261944	0.185927	-0.165117
NM_001007	RPS4X	-0.0368509	0.201323	0.0104925	0.0206848	0.255277	-0.0141389	N/A
NM_001007026	ATN1	-0.16838	0.0134247	0.00982005	-0.0883818	0.0514507	0.0429103	0.163219
NM_001007027	ALG8	-0.0812197	0.0956569	-0.0157834	-0.0938587	-0.154796	-0.201143	0.194107
NM_001007070	SDCBP	0.106835	-0.0425359	-0.0533492	0.206975	0.238895	-0.0383779	-0.252879
NM_001007075	KLHL5	N/A	-0.0326843	0.0270389	-0.181241	N/A	-0.0113987	N/A
NM_001007094	ZNF37A	-0.0968322	-0.0955127	0.149547	0.0869444	0.0571011	0.0054319	N/A
NM_001007102	L3MBTL3	0.357553	-0.237188	0.139441	-0.0546092	-0.366723	0.145024	-0.0668844
NM_001007214	CACYBP	-0.12318	0.0623925	-0.0883138	0.0347523	0.087972	0.035049	0.128061
NM_001007225	IGF2BP2	-0.11471	0.0486082	-0.375671	0.128652	-0.00434195	-0.799921	0.355244
NM_001007230	SPOP	0.0918371	-0.232405	0.0841487	0.0274339	0.016332	-0.0647346	0.00744114
NM_001007245	IFRD1	-0.30251	0.042385	-0.136362	0.21916	0.0484608	0.0196434	0.256729
NM_001007464	RWDD1	-0.00276548	0.0393851	-0.121793	0.137575	0.0644808	0.226961	-0.0487854
NM_001007468	SMARCB1	-0.00239213	-0.0636612	-0.0619004	-0.00115807	-0.425065	0.103117	0.187827
NM_001007527	LMBRD2	0.0225659	0.0854985	0.0399139	0.00184154	0.044701	-0.0070694	-0.0165811
NM_001007559	SS18	0.160814	-0.0383274	0.116848	0.116304	-0.746762	-0.0575877	0.132727
NM_001008224	UACA	0.0186196	-0.0728172	0.0346134	0.237628	-0.139159	0.13326	-0.101435
NM_001008392	CTDSPL	0.09572	0.469724	0.379487	-0.0511201	-0.325284	0.0286289	-0.397954
NM_001008396	WDHD1	-0.192555	0.0385438	-0.0298703	0.280307	-0.2065	-0.12655	-0.0818047
NM_001008410	STEAP3	-0.186856	-0.0137891	0.232001	-0.296525	0.157398	-0.210107	0.241432
NM_001008495	TMEM64	0.534767	-0.97078	-0.677228	-0.068756	-0.0801833	0.0841833	0.32843
NM_001008528	MXRA7	0.154827	-0.0256293	0.117073	-0.239487	0.0613106	-0.158821	-0.0052709
NM_001008541	MXI1	0.732523	-0.259093	-0.0582911	-0.413384	-0.473861	0.128269	-0.0880323
NM_001008695	THAP7	-0.175705	0.0356299	0.229056	-0.0739237	-0.0189249	-0.0127546	0.0331099
NM_001008697	TFIP11	0.310207	0.0543214	0.0508979	0.0446273	0.0814183	-0.436643	N/A
NM_001008701	LPHN1	-0.251718	0.0268023	0.22948	0.199288	0.00252898	0.00668514	-0.0929024
NM_001008783	SLC35D3	0.00268445	-0.0772495	0.0433148	-0.0654766	0.145693	-0.0235669	-0.0394693
NM_001008844	DSP	0.257782	N/A	0.0688202	0.173601	N/A	N/A	-0.111283
NM_001008860	NIPA2	-0.024396	0.162173	-0.0768055	-0.0154063	0.0492778	-0.189495	0.0816528
NM_001008895	CUL4A	-0.163508	0.0446761	-0.056436	-0.119271	0.0763555	-0.136933	-0.883885
NM_001008897	TCP1	-0.0670599	0.0788883	-0.100807	-0.0811362	-0.0238769	0.0454616	-0.041619
NM_001008910	STK16	0.0954266	0.084286	-0.049752	-0.0415027	0.0852222	-0.0663351	-0.0127704
NM_001008938	CKAP5	-0.0573487	0.00327364	-0.152897	-0.0456857	-0.0796555	0.0509145	-0.0808087
NM_001009183	SIP1	-0.0691616	0.0966017	-0.0250129	0.293957	-0.0460106	0.11681	0.204806
NM_001009186	CCT6A	-0.0600125	0.174378	0.0897747	-0.065811	-0.138337	-0.0495822	N/A
NM_001009552	PPP2CB	-0.230809	0.0339614	-0.0806825	-0.0583113	-0.00495029	-0.00487404	0.215595
NM_001009566	CLSTN1	-0.379814	-0.228965	0.0421136	0.037969	-0.57477	0.0613977	-0.0643206
NM_001009813	MEIS3	-0.0191122	0.154594	0.0801124	0.0076765	0.21975	-0.000674915	N/A
NM_001009877	BRD9	-0.107306	0.0177143	-0.00137989	-0.135413	0.0727846	0.155605	0.0301022
NM_001009899	KIAA2018	0.24197	0.0173369	-0.198722	0.253313	-0.248579	-0.012929	-0.159685
NM_001009944	PKD1	-0.0741645	-0.040329	0.0196883	-0.0275999	0.0730903	0.0342672	-0.0174233
NM_001009955	SSBP3	-0.051522	0.244541	N/A	0.0642708	0.177377	0.128272	0.050516
NM_001010854	TTC7B	0.1314	0.0201389	-0.021741	0.0548411	-0.0374679	0.129469	-0.141632
NM_001010875	SLC25A30	-0.0301641	0.196618	0.253725	-0.320924	-0.647736	-0.0468192	0.058104
NM_001010883	FAM102B	0.272733	-0.186947	-0.331255	0.0725498	-0.50134	-0.119287	0.0377739
NM_001010891	MTX3	0.242472	0.134261	0.0986102	-0.0364565	-0.151292	0.0895108	0.0796499
NM_001010942	RAP1B	0.138337	0.0702752	0.0817129	-0.301301	-0.654369	0.0291604	0.236257
NM_001010972	ZYX	-0.0443355	-0.0195326	0.0280632	-0.039726	0.124304	-0.0061085	0.0273071
NM_001010983	GLT8D1	0.249024	-0.20298	-0.145463	0.110806	-0.0934894	-0.123235	-0.00740028
NM_001011537	FYTTD1	0.151236	0.0667282	-0.520663	0.315371	-0.182368	0.2134	0.127986
NM_001011550	MAGEA4	N/A	N/A	-0.0246997	-0.055489	0.0684525	-0.248411	N/A
NM_001011551	C1GALT1C1	0.137054	-0.101657	-0.0273708	0.186074	0.024833	-0.113468	-0.000235095
NM_001011649	CDK5RAP2	0.0385894	-0.172264	-0.050569	0.270862	-0.229227	0.11605	-0.0609113
NM_001011655	TMEM44	0.084484	0.027445	0.0401529	-0.115325	0.0345441	0.131358	N/A
NM_001011663	PCGF6	-0.10755	-0.0248509	-0.00230465	-0.347351	-0.190389	-0.035706	0.219977
NM_001011670	CHCHD7	0.341376	0.226018	0.154699	0.240172	-0.0606599	0.0735154	-0.13639
NM_001011717	NMS	-0.062019	0.0371976	0.170401	0.180068	-0.139313	-0.0473407	-0.0417356
NM_001011718	XKR7	-0.0614418	-0.00663343	-0.00606408	-0.0994983	0.182752	-0.0877881	0.0381577
NM_001011885	BTBD1	0.124211	-0.120604	-0.134491	0.0300477	-0.112795	-0.0439544	0.0535935
NM_001012271	BIRC5	-0.573745	0.0464479	0.0280835	0.025676	-0.425626	0.195837	-0.436501
NM_001012301	ARSI	N/A	N/A	-0.0379994	-0.11509	0.246908	-0.10463	N/A
NM_001012320	ZNF302	-0.0911698	0.137041	-0.133523	0.0140427	0.0652133	0.0638069	0.238828
NM_001012329	CTNNBIP1	-0.0636372	0.138405	0.611821	0.162296	-0.346834	0.275756	-0.0478367
NM_001012361	WDR31	0.198973	-0.197296	0.254513	0.294858	0.189363	-0.316226	N/A
NM_001012426	FOXP4	-0.0834572	-0.0310898	0.163521	-0.0659737	0.143835	-0.0640101	0.0949587
NM_001012456	SEC61G	0.0791001	-0.00540493	-0.0353175	0.101777	0.0353124	0.0651918	N/A
NM_001012508	SPRN	-0.195785	0.0827104	0.0598993	0.0157847	-0.186971	0.150728	-0.197734
NM_001012614	CTBP1	0.0259274	-0.00655023	0.013566	0.0227429	0.0523876	0.0609823	0.00582597
NM_001012642	GRAMD2	0.158084	0.0336085	0.924194	0.174621	-0.331509	0.0199428	-0.380975
NM_001012732	DCTD	-0.059278	0.028959	0.0745281	0.0461071	-0.27939	0.331628	-0.0226667
NM_001012752	ABI1	-0.0156232	-0.0946416	-0.253569	0.340785	0.393931	-0.132641	0.167963
NM_001012761	RGMB	0.153573	-0.0868669	-0.147029	0.224683	0.19162	0.0614174	0.15927
NM_001012965	KLK6	-0.0764709	-0.0670332	0.00638838	-0.124038	0.0259245	-0.0841021	0.150827
NM_001012980	SATL1	-0.214137	-0.144548	0.00095053	-0.253529	0.116226	0.10666	N/A
NM_001013	RPS9	0.00225833	0.237493	0.017113	-0.18054	0.39328	-0.0550154	-0.0652053
NM_001013415	FBXW7	-0.434092	0.357245	0.241584	0.252293	0.0895391	0.452447	0.143265
NM_001013438	FXR1	-0.0925986	-0.0736486	0.163642	-0.0666219	0.0208699	-0.0710831	-0.0686397
NM_001013837	MAD1L1	0.0244557	0.0887993	-0.0421564	-0.066589	0.0363638	0.192841	-0.0466134
NM_001013839	EXOC7	0.206603	0.101256	-0.0904314	-0.270261	0.239442	0.0524875	0.00125162
NM_001013843	SLTM	N/A	0.13049	-0.0667277	0.00145852	0.186302	-0.0397266	0.0813015
NM_001014283	DCUN1D2	-0.0425883	0.093991	0.181884	0.212658	-0.00906015	0.0133188	-0.0964976
NM_001014291	SPRR2G	-0.161984	-0.11733	-0.0122388	-0.0331352	0.13436	-0.125757	0.230592
NM_001014432	AKT1	0.14429	-0.0022958	0.113352	-0.21898	-0.35587	0.154235	-0.0422181
NM_001014435	CA7	-0.0291028	-0.0682283	N/A	N/A	0.0859961	0.055191	N/A
NM_001014443	USP21	-0.118779	-0.00367309	-0.0437749	-0.0619755	0.129039	0.0306487	0.0970969
NM_001014444	CRYM	-0.119076	0.115606	0.0143407	-0.0269486	0.0920428	0.0432525	0.201025
NM_001014445	NLE1	0.101881	0.131087	-0.086407	-0.0681376	-0.0137896	0.0649062	0.0375935
NM_001014451	DDX19B	-0.0439532	0.13624	0.107366	-0.0778939	0.119547	-0.221949	0.0107044
NM_001014764	TMEM93	-0.521538	0.127979	0.00925467	0.0965247	0.478571	-0.112699	0.161758
NM_001014795	ILK	0.0323213	0.0896646	-0.0406435	-0.208444	0.0211611	0.00540563	-0.0296946
NM_001014809	CRMP1	-0.0140317	-0.0100982	-0.0349156	-0.0632195	0.0966128	0.0262653	0.0326758
NM_001014812	FAM96A	0.0997954	N/A	-0.215847	0.264344	0.0895252	-0.484455	0.131543
NM_001014835	PAK4	-0.0928363	-0.00692214	0.0605964	-0.0703049	0.10801	0.0406618	0.052501
NM_001014841	NCDN	0.055745	-0.0680449	0.0691051	-0.00555042	0.206915	0.0758893	0.00585392
NM_001014972	ZNF638	0.049435	0.0922678	-0.0749541	0.0361488	0.01777	-0.0459229	0.0728497
NM_001015	RPS11	0.0123319	0.227478	-0.039475	-0.304559	0.413332	-0.0156348	N/A
NM_001015049	BAG5	-0.0504869	-0.0156146	0.104414	0.0362954	0.079853	-0.0481346	0.0370634
NM_001015053	HDAC5	0.202043	0.106656	-0.275024	0.0848817	0.255435	-0.0177794	-0.118547
NM_001015056	RTKN	0.0238399	-0.142468	-0.22299	-0.261842	0.0246193	-0.264667	0.0485006
NM_001015508	PURG	0.0934813	-0.0983791	-0.120096	0.0563009	0.0467573	0.0181724	N/A
NM_001017	RPS13	-0.0127437	0.10285	-0.0253893	0.0574957	0.204616	0.00308601	N/A
NM_001017402	LAMB3	-0.0929777	-0.192883	0.284218	0.0508953	0.0595335	0.26806	0.0882359
NM_001017416	USP1	-0.0430192	0.0531272	-0.172037	0.154135	-0.303041	0.0155954	-0.234368
NM_001017523	BTBD11	0.100699	0.0655354	0.0596758	-0.301915	0.0799566	-0.0345643	-0.0273112
NM_001017524	SIRT3	0.22455	0.0617465	0.190856	-0.032235	0.0504692	0.140925	-0.324142
NM_001017530	PRR5	0.0310968	-0.024049	0.113633	-0.0399352	-0.0338051	-0.0010767	0.0497729
NM_001017535	VDR	-0.0530114	-0.237827	0.0601213	0.158826	-0.221208	0.287989	0.0393344
NM_001017917	CYB561	-0.261786	-0.155275	0.177644	0.211629	-0.115557	0.0187574	-0.338714
NM_001017922	ERMAP	-0.0155618	-0.148305	0.0737565	-0.150834	0.0811171	0.240536	N/A
NM_001017961	FAM78B	-0.0902492	-0.0385444	0.044401	-0.208338	0.130595	-0.0166573	N/A
NM_001017969	KIAA2026	0.152354	-0.0671601	-0.143502	0.237832	0.0176271	-0.0249797	-0.13037
NM_001017977	IQWD1	0.221964	-0.0406585	0.0505939	0.300175	0.204543	-0.0100367	0.0371442
NM_001017995	SH3PXD2B	0.256853	0.018701	0.257259	-0.144768	-0.328869	-0.205715	0.344865
NM_001018	RPS15	0.0698127	0.186498	-0.21702	-0.0190995	0.155793	0.0467108	N/A
NM_001018009	SH3BP5	0.0987719	-0.147284	0.333522	-0.265028	0.0711423	0.0151706	-0.570429
NM_001018024	MTCP1	-0.223866	0.127394	-0.0525953	0.307091	-0.206201	-0.00609894	0.0568564
NM_001018050	POLR3H	-0.198091	0.223867	0.267388	-0.270248	0.125237	-0.108348	0.0341709
NM_001018070	CORO1B	-0.0813625	0.0913594	-0.024152	-0.0851091	0.147334	-0.0127596	0.0703444
NM_001018077	NR3C1	0.0537773	0.0660005	0.15593	-0.0235791	-0.13926	0.112958	-0.0588196
NM_001018078	FPGS	-0.019583	-0.0302245	-0.00229176	-0.0970083	0.138043	-0.0366702	-0.0569216
NM_001018103	GRINL1A	0.191907	0.107512	-0.217714	-0.0877245	0.0341742	-0.0711246	-0.223918
NM_001018104	FAHD1	0.343054	0.0995037	-0.190903	0.325313	0.096525	0.00470392	0.0191473
NM_001018108	SERF2	-0.0441646	0.143955	0.105092	0.0151795	0.134229	-0.099508	-0.065594
NM_001018109	PIR	0.106344	-0.0571652	0.186537	0.142862	0.0112535	-0.0147179	-0.00884271
NM_001018161	PON2	-0.345782	-0.698149	-0.0177307	0.0971548	0.268411	-0.00996727	0.304046
NM_001018677	FNTA	-0.265817	-0.0321433	0.199447	0.253823	0.0510246	0.0687823	0.0701956
NM_001018837	HAX1	-0.0680943	0.109637	0.0158487	0.125681	0.0952533	-0.0631394	0.0630765
NM_001019	RPS15A	-0.119976	0.0785478	-0.0710847	0.129061	0.371789	0.00661824	N/A
NM_001020658	PUM1	0.0648869	0.0350735	-0.143348	0.293981	0.043816	0.0148849	0.141626
NM_001020819	MYADM	-0.182377	-0.114882	-0.0162279	-0.0420166	-0.228913	0.211615	0.05362
NM_001023570	IQCB1	0.0173718	0.0827257	0.326581	0.140874	-0.172576	-0.240821	0.0468093
NM_001024	RPS21	-0.056689	0.0646311	N/A	N/A	0.300889	0.0406621	N/A
NM_001024213	S100A13	-0.00525781	-0.0380159	-0.203356	-0.122079	0.199336	0.0525071	0.101974
NM_001024218	GPHN	-0.00734722	0.0913249	N/A	-0.156753	0.0254633	-0.0517266	0.0435114
NM_001024381	TM2D2	-0.00174893	0.138995	-0.0388465	0.0531502	0.0174587	0.0324277	0.239726
NM_001024382	HMBS	-0.0113214	0.0344946	0.0686995	-0.123122	0.169281	-0.124431	-0.0527092
NM_001024649	CANX	-0.232186	0.100676	-0.024306	0.130007	-0.0284417	0.0367651	0.131383
NM_001024662	RPL6	0.0832676	N/A	-0.082368	0.341722	0.329983	0.00187713	N/A
NM_001024666	SH3KBP1	0.0209308	0.0173481	N/A	0.180558	-0.229504	0.249466	0.19631
NM_001024668	LETMD1	-0.0225141	0.165861	0.172678	0.357791	0.2913	0.055982	-0.0791248
NM_001024683	ZNF688	0.190467	-0.182594	-0.131461	-0.0350142	-0.0573608	0.0104016	-0.0480972
NM_001024732	MECR	0.0847299	0.118271	0.111686	-0.154744	N/A	0.102714	0.167699
NM_001024808	BCL7A	-0.0524975	0.378915	0.295477	0.127097	0.182649	-0.0730539	-0.137538
NM_001024935	WASF1	0.265941	0.169131	-0.104113	-0.132778	0.0523612	-0.205921	0.14726
NM_001024947	YIPF5	0.318352	0.120177	-0.213734	0.218437	-0.0590624	0.102182	0.131299
NM_001024948	FNBP1L	0.115411	-0.483112	-0.273782	0.00918172	-0.118971	-0.256589	0.0544234
NM_001024956	SC5DL	0.0771131	0.158319	-0.0257353	-0.0866392	-0.450569	0.035253	0.15751
NM_001024959	ARPC4	-0.0868118	-0.0524484	-0.045678	0.0184322	0.0767414	0.0556296	0.143531
NM_001025089	BRUNOL4	-0.0179095	-0.0212785	-0.0118395	-0.0420853	N/A	N/A	-0.0084109
NM_001025105	CSNK1A1	-0.283313	-0.269124	-0.146179	-0.0220237	0.0272168	-0.0395775	0.102847
NM_001025107	ADAR	0.00991603	-0.0369893	0.0337285	0.128838	-0.125595	-0.0389954	0.00504752
NM_001025199	CHI3L2	-0.0342375	-0.0304843	-0.044254	-0.00766082	0.0354645	N/A	0.0226292
NM_001025204	U2AF1	N/A	N/A	-0.283238	-0.196288	0.246337	0.1149	-0.114668
NM_001025205	AP2M1	N/A	N/A	-0.1742	-0.0673157	0.109692	-0.0209343	0.0516259
NM_001025236	TSPAN4	-0.213832	-0.265075	-0.656463	-0.310983	-0.0766445	0.0715946	0.146062
NM_001025243	IRAK1	-0.124059	-0.00664491	0.106218	0.0639658	-0.273704	0.0372513	0.070443
NM_001025249	DUT	0.147897	-0.0661556	-0.0747896	0.0722103	0.0738146	-0.0778424	-0.268274
NM_001025252	TPD52	0.146426	0.0899095	0.185731	-0.0243946	-0.19467	0.0522607	-0.386091
NM_001025300	RAB12	-0.0982846	-0.268898	0.103499	-0.206991	0.106034	-0.0575544	-0.00210542
NM_001025434	NQO1	0.31451	0.0607133	0.124324	-0.48764	0.00856595	-0.303516	-0.832279
NM_001025579	NDEL1	-0.324161	-0.121007	0.120667	0.291661	-0.303448	0.100703	-0.659924
NM_001025596	CUGBP1	-0.0777873	-0.0314522	0.027259	-0.0477018	0.117976	-0.0163318	0.00845623
NM_001025603	RFX5	0.531034	-0.210787	-0.403045	0.104316	0.755759	-0.230464	-0.137889
NM_001025604	ARRDC2	0.218886	-0.0659462	-0.0775555	0.118298	-0.241546	0.26475	0.0323422
NM_001025777	UGCGL1	-0.0165325	0.0156657	0.0026053	0.0421264	0.0505422	0.0620538	-0.0363264
NM_001029835	CCM2	-0.00217838	0.0820614	0.557456	0.0467937	-0.365469	0.352416	0.00790837
NM_001029882	AHDC1	-0.149379	-0.0180702	0.0709841	-0.00382743	0.277711	-0.035675	0.0317335
NM_001029896	WDR45	0.0390447	0.135257	-0.0438402	0.0621917	0.218686	0.123633	0.129744
NM_001029976	ZNF16	0.0121457	0.0828059	-0.0588991	-0.0183372	0.17918	0.112595	N/A
NM_001030002	GRB7	0.0387766	0.0697717	-0.26864	0.183955	0.693794	-0.0121771	-0.321567
NM_001030006	AP2B1	0.0349794	0.102583	0.21087	-0.135367	-0.00267871	-0.0484857	-0.0601979
NM_001030007	AP1G1	-0.143563	-0.186923	-0.12952	0.297202	0.25863	0.126127	0.0685082
NM_001030018	APRT	-0.0800816	0.00833311	0.0924808	-0.13982	-0.00937269	-0.165435	0.193863
NM_001030019	SUNC1	0.0753938	0.116082	-0.184184	0.374664	0.31626	-0.0752753	0.0731182
NM_001030273	ARNTL	0.20255	0.153787	-0.0209833	0.547827	-0.0740696	0.258082	-0.0301559
NM_001031679	MSRB3	0.318041	-0.0214574	-0.121173	0.00478606	-0.449864	-0.0317375	0.096379
NM_001031684	SFRS7	0.045078	0.0342832	-0.599928	-0.538003	-0.465595	0.0573628	0.194468
NM_001031685	TP53BP2	0.20717	0.469926	-0.152715	0.0294036	0.0134996	0.0104824	-0.158132
NM_001031689	PLAA	0.0204908	0.00922471	-0.0414494	0.0611905	-0.229199	0.123872	0.066289
NM_001031694	SCMH1	-0.0887195	-0.113097	0.0827427	0.0408922	-0.428353	0.104167	-0.161046
NM_001031701	NT5DC3	-0.395176	0.138363	-0.204651	-0.208387	-0.132802	-0.133017	-0.471253
NM_001031710	KLHL7	0.0383727	-0.0174981	0.0611229	0.0939118	0.113678	0.0425327	0.126034
NM_001031711	ERGIC1	-0.0285845	-0.00903112	0.0624386	-0.0939789	-0.015928	-0.0573319	0.0436005
NM_001031717	CRELD1	-0.0173659	-0.00679692	-0.0479481	-0.091428	0.189261	0.0942316	0.0214252
NM_001031721	ZNF613	0.0935061	0.0984722	-0.0392384	0.0231039	0.222938	0.263546	-0.182877
NM_001031732	YTHDC1	0.00226621	0.0753767	-0.195145	0.0228065	0.188163	0.10421	0.0930667
NM_001031740	MANEAL	-0.120184	N/A	N/A	0.0974609	-0.07811	-0.0139815	0.102197
NM_001031749	LYPD5	-0.610654	-0.00323754	0.101344	0.262991	-0.368749	0.133034	N/A
NM_001031806	ALDH3A2	0.0174966	0.0833527	0.125565	-0.0850367	0.166863	-0.0269166	-0.011756
NM_001031855	LONRF3	0.10484	-0.174292	-0.335592	0.0245814	-0.407488	0.341195	-0.238379
NM_001032278	MMP28	-0.0765099	-0.039284	0.000890091	-0.102461	0.15756	0.0126453	0.0302052
NM_001032279	RCE1	-0.62275	0.0159993	-0.0479198	0.116537	0.135307	0.146797	-0.318959
NM_001032288	UBE2V1	-0.29923	0.104473	0.057419	-0.245345	0.496439	-0.0249188	-0.911401
NM_001032290	PSRC1	0.0428009	-0.0237782	-0.270949	-0.0789484	-0.561851	0.2107	0.00787465
NM_001032296	STK24	0.113421	0.238766	-0.186155	0.143467	0.0600167	-0.0722797	0.0823972
NM_001032367	SPINT1	0.101532	0.0283264	0.126047	0.0807814	0.131654	-0.113543	-0.333661
NM_001032384	PQBP1	0.092073	0.0105461	-0.103277	-0.0951098	0.129908	0.0145746	-0.0812715
NM_001032391	LCMT1	0.0113208	-0.102865	0.0517684	0.0555171	0.0334779	-0.111329	0.048633
NM_001033	RRM1	-0.161591	0.0197213	-0.0796401	0.0683197	-0.0706526	0.15278	0.0353661
NM_001033024	FBXO7	-0.0839446	0.152609	-0.395988	0.124153	0.0496339	-0.0736226	0.0948317
NM_001033025	EXTL2	0.118869	-0.0714919	-0.168459	0.147975	-0.476116	0.136821	0.195282
NM_001033028	CYFIP1	0.108508	0.0989218	0.115637	-0.242009	0.0851996	0.0429204	0.0860206
NM_001033032	FAIM	0.163863	0.0961812	-0.0453649	-0.0550656	-0.445908	0.019707	0.154643
NM_001033044	GLUL	0.147849	0.146233	-0.0364038	N/A	N/A	0.169112	-0.127435
NM_001033059	AMD1	0.0657656	0.204628	-0.161104	0.179557	0.0390456	-0.0118426	-0.00324442
NM_001033085	HAT1	-0.09098	0.152088	-0.140438	0.256415	-0.228314	0.0448387	0.135133
NM_001033117	SRGAP3	0.516239	-0.0338724	0.475411	-0.145231	-0.0682479	0.0941355	-0.194188
NM_001033504	TMEM98	0.0352107	0.0555023	0.0378577	-0.0254974	-0.289699	-0.0505438	0.0470752
NM_001033519	WIPI2	-0.565452	0.275358	0.336559	0.149028	0.465397	0.200312	0.11354
NM_001033522	CSTF1	0.0163233	0.0304609	-0.0386401	0.120319	0.167441	0.259376	-0.235244
NM_001033582	PRKCZ	0.0322998	-0.0285416	0.0465602	-0.226152	0.422546	-0.0922291	0.0945353
NM_001033859	ACADVL	-0.024133	-0.133318	0.266536	-0.0720792	0.0370312	-0.0194522	0.0137497
NM_001033925	TIAL1	0.018709	0.104984	-0.262551	0.0578881	0.0693713	-0.0732143	0.120894
NM_001034	RRM2	0.479486	0.00411696	0.0465617	-0.148024	-0.275315	-0.465517	-1.24797
NM_001034024	DMAP1	-0.311653	0.268153	-0.150852	-0.249009	0.373553	0.0196898	-0.0509891
NM_001034025	ERP29	0.0876373	0.161673	-0.108757	-0.0515809	-0.0945758	-0.171408	0.0401931
NM_001034914	KCNIP3	0.1675	0.0307327	N/A	N/A	-0.175906	0.162633	N/A
NM_001034915	RBM35A	-0.079368	0.0900694	0.00971641	0.196007	-0.134596	-0.233456	0.0602643
NM_001034996	RPL14	N/A	N/A	0.0768281	-0.199801	-0.0438144	-0.0178492	0.051816
NM_001035235	SRA1	-0.178588	0.109102	-0.0668546	-0.0666644	0.313471	0.0253294	0.066747
NM_001035247	UFD1L	0.0764281	0.102996	-0.0106965	-0.0247914	0.0487446	-0.0160747	-0.0741474
NM_001035260	VPS26A	0.188741	-0.0179487	0.173408	0.144812	-0.504682	-0.238607	0.220554
NM_001035513	SDHC	0.314012	0.00243883	-0.40999	-0.0153396	0.219604	0.000100408	-0.60407
NM_001035518	CEP250	0.306962	-0.248329	0.115083	0.0773768	-0.0193669	0.0944395	-0.210979
NM_001037	SCN1B	-0.063259	0.118897	0.689459	0.271669	-0.172191	0.390815	-0.217603
NM_001037171	ACOT9	-0.0804523	-0.0498233	-0.199729	-0.0761258	0.327281	0.0142901	0.0238563
NM_001037172	ACPL2	0.00998253	-0.302187	0.00571343	0.0711831	-0.0517274	0.0818874	0.176372
NM_001037174	ARL5A	-0.00859996	0.165353	0.0386134	-0.374708	0.00760575	-0.68229	-0.14711
NM_001037278	GGPS1	-0.115423	0.104181	0.151351	0.152937	0.0309222	-0.0557901	0.233781
NM_001037281	PARD6A	0.180486	-0.131839	0.526444	0.204021	-0.562731	0.226928	N/A
NM_001037325	CCDC46	0.131227	-0.0714195	0.181141	0.253195	-0.241283	0.217407	-0.0295908
NM_001037328	STAU1	-0.126282	0.0284535	0.0516484	0.258522	0.0677567	-0.0400317	0.121614
NM_001037332	CYFIP2	0.55075	0.0556991	-0.174837	-0.0379439	0.971391	0.345587	-0.184489
NM_001037334	USP14	-0.158205	0.110226	0.198138	-0.05909	-0.255468	-0.138028	-0.0591221
NM_001037341	PDE4B	0.210886	0.0263669	0.0369624	-0.280326	N/A	-0.354987	-0.0980086
NM_001037537	PHYH	0.326731	-0.093853	0.0908379	N/A	-0.406824	0.058246	0.108603
NM_001037540	SCML1	0.0223466	0.0623111	0.116273	-0.517569	-0.338715	0.251125	0.0553633
NM_001037639	PARL	-0.17102	-0.00694243	0.061176	0.12694	0.0760814	-0.0556619	0.210107
NM_001038	SCNN1A	-0.069697	-0.017879	0.0575625	-0.0685985	0.0962034	-0.0821782	0.153061
NM_001038493	DLX1	0.209489	0.007273	-0.086331	0.0314264	-0.381953	0.351018	N/A
NM_001038702	CDC42SE2	-0.418965	0.235775	0.133902	0.27411	-0.248332	0.130215	-0.159304
NM_001039091	PRPS2	0.282582	0.338482	0.197352	-0.223442	-0.492804	0.0969874	-0.359441
NM_001039178	ATP5J2	-0.0339358	-0.0172313	0.0131592	0.192438	0.120689	0.0101501	0.120271
NM_001039350	DPP6	-0.0475554	-0.0880401	-0.04127	-0.033337	0.122332	-0.170383	0.0434116
NM_001039355	SLC25A29	0.070692	0.161016	0.218929	-0.0567237	-0.142892	0.161527	-0.0134648
NM_001039457	ATP6V0B	-0.0768693	0.0203617	-0.201098	-0.0876895	-0.0187725	0.00160035	0.0323695
NM_001039467	RGS19	0.0116047	0.0698392	0.141367	-0.00482466	0.133812	-0.650041	0.0720535
NM_001039468	MARK2	-0.132555	-0.011351	0.259539	-0.0204329	0.262292	-0.0964389	-0.141042
NM_001039479	KIAA0317	-0.603414	-0.264735	-0.232592	0.179342	-0.0147679	0.102799	-0.0637721
NM_001039487	NSUN5C	0.0139287	-0.0344849	-0.0201157	-0.0271112	0.00834852	0.0994592	0.065466
NM_001039490	CD151	-0.12253	-0.0392854	0.00759977	-0.254295	-0.138798	-0.0918337	-0.145576
NM_001039576	NSUN5B	0.038036	0.018653	-0.0613218	-0.0409317	0.0245118	0.0901476	0.0505721
NM_001039584	PICK1	-0.00786113	-0.0943815	-0.191142	-0.0835384	0.180351	-0.0597977	0.0199114
NM_001039589	DPH2	-0.135657	0.168336	-0.0836812	0.169196	0.228576	0.173762	0.0586378
NM_001039591	USP9X	-0.0868753	0.0543139	-0.27948	0.221373	0.209238	0.0151178	0.0578599
NM_001039617	ZDHHC19	-0.0922983	0.0797197	-0.0879236	-0.125734	0.115354	-0.0356185	-0.0353878
NM_001039619	PRMT5	0.23793	0.0696491	-0.0849639	-0.0650206	0.043538	-0.14016	-0.195499
NM_001039654	ZNF550	0.0203525	0.0135434	0.138222	0.173434	0.0985978	0.0299561	N/A
NM_001039675	UNC45A	0.0242514	0.0576819	0.0682508	-0.101719	0.0847121	-0.00123784	-0.0889994
NM_001039705	TRO	0.0586181	-0.0235311	0.0159313	0.00809594	0.0834764	-0.044829	-0.0254141
NM_001039708	SDCCAG3	0.0936678	0.00524896	0.1292	0.169774	-0.00195633	-0.0708478	0.116717
NM_001039709	CBFA2T2	0.105998	-0.0538849	0.165799	0.155	-0.0900905	0.130341	0.0605324
NM_001039775	AIM1L	-0.281091	0.154977	-0.0923776	-0.021426	0.527437	0.0271025	-0.455682
NM_001039916	ZNF384	0.041022	0.00548976	-0.118653	0.173395	0.060293	0.0702018	-0.0714153
NM_001040006	TCERG1	0.018078	-0.0317509	-0.344831	0.146472	-0.0675567	-0.40323	0.0583466
NM_001040021	CD14	N/A	-0.00783742	N/A	0.0610223	-0.0366016	0.0446811	0.0251865
NM_001040034	CD63	-0.0322818	0.0204035	0.109457	-0.176941	0.0570547	-0.0604611	0.0121361
NM_001040098	MOSPD3	-0.220504	0.0406379	-0.0107147	0.0747755	0.179618	0.0323811	0.266199
NM_001040108	MLH3	0.228954	0.022504	0.0980142	0.0560009	0.0368988	0.19489	0.230475
NM_001040125	PQLC2	-0.118052	0.00866474	0.023322	-0.090042	0.193525	-0.00522434	0.0416109
NM_001040135	ACTR3B	-0.133774	0.0640643	0.253335	0.286548	0.0727494	0.310127	0.264386
NM_001040152	PEG10	0.143571	0.16326	-0.177257	-0.105485	-0.0231123	N/A	0.190672
NM_001040183	CLDND1	-0.110751	-0.019821	-0.298797	-0.228646	-0.00914604	-0.0888527	0.251808
NM_001040197	AGTRAP	-0.167141	0.0304037	0.0729035	-0.0182466	0.0621924	-0.114971	0.233653
NM_001040202	PAQR3	0.117988	0.0918799	-0.63362	-0.156109	0.0451475	-0.270581	0.1899
NM_001040273	TYSND1	0.262743	-0.111367	0.122562	0.306082	0.157711	0.236235	-0.0614602
NM_001040280	CD83	0.491483	0.216607	0.245604	-0.071079	-0.204584	0.0639691	-0.80561
NM_001040285	PAPD5	0.209695	0.145486	-0.0626799	-0.197061	-0.299331	0.0329102	0.103303
NM_001040402	DCUN1D4	0.329342	-0.0801657	-0.138069	0.215355	-0.300398	-0.467506	0.462188
NM_001040409	MTHFD2	-0.182384	0.158977	0.0526084	-0.0472945	-0.0242893	0.0728877	0.0548797
NM_001040424	PRDM15	0.276828	-0.101129	-0.0608001	0.140259	-0.0745053	0.0992706	-0.165312
NM_001040425	U2AF1L4	-0.068598	-0.0197084	-0.0546235	-0.0531052	0.0840807	0.115281	0.0719686
NM_001040427	HAGH	0.212633	-0.161201	0.0944824	-0.0315385	-0.127459	0.0786114	-0.0552592
NM_001040428	SPATA7	0.378123	-0.199737	-0.0563155	0.0728346	-0.0459582	-0.146806	-0.0175674
NM_001040431	CCDC56	0.181187	0.0590812	0.0294503	0.00226498	-0.157409	-0.0129345	0.0321826
NM_001040436	YARS2	0.0664544	-0.0953515	0.0576046	-0.00738387	0.172593	-0.0176853	0.0372137
NM_001040441	ZBTB8	0.107266	-0.202201	-0.0787748	0.0732726	-0.0945649	0.0817674	-0.213268
NM_001040445	ASB1	-0.363847	-0.0122233	N/A	-0.0444401	-0.0322311	-0.0390186	-0.682245
NM_001040446	MTMR12	0.26084	0.133015	0.256437	-0.29212	-0.587509	-0.36726	0.0478152
NM_001040452	RUFY1	-0.0782333	0.0660825	-0.0265275	-0.107534	0.108922	-0.0641982	0.150796
NM_001040453	FAM63B	0.0436002	0.334606	-0.0711566	-0.318732	-0.058664	-0.105464	0.37676
NM_001040454	SLC26A6	-0.0279023	-0.00644771	0.186324	-0.0616748	0.0735016	0.225338	0.089601
NM_001040455	SIDT2	-0.0648707	0.148047	-0.217111	0.291186	0.16129	0.240337	-0.0203821
NM_001040613	TMEM70	0.0462231	0.214216	-0.263791	-0.10565	0.14346	-0.167416	0.184069
NM_001040619	ATF3	-0.040969	0.265372	0.569093	0.653014	0.439292	-0.0672545	0.416604
NM_001040633	PRKAG2	0.116319	-0.21208	0.146625	-0.0623542	N/A	0.0659194	-0.34448
NM_001040661	SLC29A4	0.218914	-0.0355595	0.335323	-0.1451	-0.0472191	-0.121235	0.0272785
NM_001040876	ABCE1	-0.104401	0.0677019	-0.192689	0.13196	-0.0144436	0.107678	0.32115
NM_001042	SLC2A4	0.0501595	N/A	0.0771117	-0.0923742	0.0468832	-0.0170365	0.0295413
NM_001042351	G6PD	-0.24275	0.103911	0.112388	-0.157667	0.216821	-0.160331	0.000406853
NM_001042399	CCDC41	0.00177112	-0.0817508	-0.177059	0.238139	0.060886	N/A	0.120623
NM_001042404	CEP170	0.115026	-0.0309803	-0.381573	0.0339575	-0.0582186	-0.108401	0.0227955
NM_001042410	ANKZF1	0.250565	-0.146765	0.151923	0.148181	0.568495	-0.161818	-0.267727
NM_001042413	GLIS3	0.0432314	-0.0800222	0.0386576	0.0138106	0.0576601	0.0521332	0.0685844
NM_001042414	PSPC1	-0.0532015	-0.0266327	-0.152754	0.176381	0.000479275	0.216782	-0.0143215
NM_001042425	TFAP2A	-0.18082	-0.0387685	-0.00491159	-0.14217	0.229655	-0.0460393	N/A
NM_001042426	CENPA	-0.0809715	-0.135981	-0.324323	0.320866	-0.461735	0.0521816	-0.040097
NM_001042445	CAST	-0.188402	-0.0286336	-0.0485799	-0.192034	-0.0487218	-0.0664662	0.3797
NM_001042465	PSAP	N/A	N/A	N/A	0.0361248	0.294497	0.000727974	0.142873
NM_001042467	MLPH	0.221825	-0.151697	-0.0103361	-0.332827	-0.349022	0.218566	0.0705139
NM_001042476	CARHSP1	-0.0773285	0.0411395	N/A	-0.118548	-0.181706	-0.154062	-0.0592463
NM_001042482	TPK1	0.176992	-0.177543	-0.445222	0.000717923	-0.00103688	0.162658	-0.0197534
NM_001042486	DLGAP4	-0.0275563	0.112473	0.235433	0.00607701	0.0689023	0.0879409	0.0697834
NM_001042511	ZNF706	0.27908	-0.0348508	0.115406	0.0320527	0.237074	-0.0130967	-0.721197
NM_001042532	COASY	-0.0933198	0.106173	0.0349752	-0.0828314	0.284647	0.0232527	0.0457517
NM_001042540	NCBP2	-0.0531703	0.195392	-0.555465	0.0910739	0.179505	0.0335403	0.212765
NM_001042548	FEZ2	0.269962	-0.214913	-0.153685	-0.765203	0.0361374	0.29156	0.20852
NM_001042555	FRS2	0.0598257	0.0273209	-0.105872	0.0288929	-0.107106	0.0157391	0.00758741
NM_001042574	CRTC3	-0.293274	-0.0708381	0.207631	0.220341	-0.182036	0.0463915	-0.192612
NM_001042576	RRBP1	0.250033	-0.036419	0.168816	-0.175143	-0.120497	0.139995	-0.0799008
NM_001042601	TTC14	0.0750517	-0.107795	-0.107406	0.294402	0.0220134	0.191616	-0.0208993
NM_001042618	PARP2	0.0156743	0.00226921	-0.487102	0.190625	-0.119729	0.0224499	-0.140314
NM_001042665	PLEKHG5	0.0204509	-0.155483	0.176806	-0.160761	0.140259	0.13888	0.0493499
NM_001042682	RERE	0.207531	0.0141423	0.00152213	0.232988	-0.0689319	0.0802621	-0.0934022
NM_001042734	SEC24B	-0.13169	0.0279122	-0.17042	0.066034	0.0944877	-0.167408	0.017957
NM_001042749	STAG2	-0.182005	-0.254441	-0.0906706	0.194086	0.03401	-0.189091	0.180816
NM_001044387	ZNF557	-0.164503	-0.0119858	0.396236	-0.0351499	0.401268	0.504916	0.144595
NM_001044723	CSNK1G3	-0.0693175	0.0993831	-0.26671	-0.0619287	0.124043	-0.14732	-0.434512
NM_001046	SLC12A2	-0.25737	0.233187	0.181405	0.291925	-0.0894109	0.035863	0.0354698
NM_001047	SRD5A1	0.00914001	0.0269247	0.387616	0.162432	-0.494629	-0.670207	0.202142
NM_001047160	NET1	0.0156853	0.0685571	-0.010368	0.0572439	-0.217565	0.126662	-0.0683153
NM_001048166	STIL	0.124933	0.113219	-0.0457536	-0.0863585	-0.288382	-0.0822058	-0.248014
NM_001048195	RCC1	0.187309	N/A	-0.0853494	-0.145532	0.0770426	-0.0766551	-0.131983
NM_001048210	CLCC1	-0.105204	-0.0836401	-0.134645	0.0306305	-0.0153599	0.331645	0.0887615
NM_001048218	SCYL1	0.0528521	-0.119232	-0.0514182	-0.321322	-0.104899	-0.398892	0.13074
NM_001048222	DBNDD2	-0.0301889	-0.0459352	0.0225958	-0.160503	-0.172442	-0.045351	-0.335369
NM_001048230	ADORA1	-0.153117	0.059259	0.233946	-0.0568808	-0.0139606	0.0934691	0.0989394
NM_001048241	UBL5	0.0183871	0.0376166	-0.14821	-0.0702827	0.282998	0.0712986	-0.0253258
NM_001051	SSTR3	-0.0637645	-0.040947	0.0565311	-0.0568426	0.0434388	-0.0112189	0.0830684
NM_001054	SULT1A2	0.106179	-0.0226574	0.139147	-0.0285507	0.118759	0.0819273	-0.000303336
NM_001065	TNFRSF1A	-0.0527715	-0.177178	-0.126712	-0.234167	-0.0174809	-0.166808	0.210928
NM_001066	TNFRSF1B	-0.119911	0.185874	0.0579709	0.00636637	0.238708	0.155753	0.0298226
NM_001067	TOP2A	-0.00624816	0.103472	-0.344565	0.121497	N/A	-0.0505498	-0.19867
NM_001068	TOP2B	0.357694	0.0385614	-0.109526	0.1043	-0.131508	0.128651	-0.0506934
NM_001069	TUBB2A	-0.0865612	-0.0786264	0.0187338	-0.403374	-0.146972	0.196245	0.136334
NM_001070	TUBG1	-0.137317	N/A	-0.054054	0.0175514	0.0727839	-0.228456	-0.0342552
NM_001071	TYMS	-0.15476	0.0151994	-0.184539	-0.0370435	-0.311821	-0.01521	0.108469
NM_001076684	UBTF	0.0186487	0.00293259	-0.219898	-0.105634	-0.162378	-0.0129105	0.23567
NM_001076786	QSER1	0.0327908	0.0628986	0.0697796	0.152121	-0.209859	-0.000824095	N/A
NM_001077181	CDC14B	-0.16198	-0.12697	0.175124	-0.148281	-0.0253385	0.0840098	0.24257
NM_001077183	TSC2	0.162381	-0.0352725	0.108157	0.137916	0.105682	-0.0381583	-0.0482697
NM_001077186	MYH14	-0.0389287	0.0101602	0.0816751	-0.0111919	0.0832458	0.0902035	0.0761551
NM_001077195	ZNF436	0.134559	0.014718	-0.192646	0.135833	0.0184975	0.122791	0.0174686
NM_001077198	ATG9A	-1.2967	0.201298	0.294968	0.371307	0.168038	0.0210419	-1.14613
NM_001077199	SFRS12	-0.099153	-0.127117	-0.106282	0.216981	0.163625	-0.0623806	0.013702
NM_001077203	SENP7	0.0831171	0.0532112	-0.165176	0.178676	-0.145671	0.113146	0.0587864
NM_001077204	CSPP1	0.146481	0.0808483	0.012826	0.137532	0.0874469	-0.040933	-0.0408782
NM_001077268	ZFYVE19	-0.0111214	-0.0305153	0.151402	0.0522529	-0.00908755	0.0802426	0.0152062
NM_001077352	RBM23	-0.106043	0.0380021	-0.0701201	0.0996267	0.00321926	-0.192098	0.0442694
NM_001077365	POMT1	0.242829	-0.014729	0.00162321	-0.0896263	-0.112979	0.0326585	-0.0773141
NM_001077394	DPH5	-0.0222561	-0.0676726	0.150742	0.120913	0.250707	-0.232181	0.0846238
NM_001077441	BCLAF1	0.180135	0.0140765	-0.222605	0.169211	-0.268757	0.126452	0.147971
NM_001077445	PHF16	0.207936	-0.0122577	0.199395	-0.0609632	-0.374362	-0.221703	0.0348357
NM_001077446	TSEN34	0.222331	-0.263418	0.00789348	-0.0909072	-0.187184	-0.0817394	-0.0257512
NM_001077447	PPCS	0.0349782	0.0756839	0.172208	0.244774	0.124766	0.102446	0.135815
NM_001077484	SLC38A1	0.0996867	0.24906	-0.128294	0.133487	-0.0867284	0.0172613	0.199532
NM_001077493	NFKB2	-0.170428	-0.0199053	0.0687505	-0.0204176	0.305034	-0.0204289	0.121076
NM_001077500	KLK10	0.142671	-0.0150459	0.255195	-0.195021	-0.215742	-0.638988	0.414717
NM_001077501	LRRCC1	-0.0087446	0.0904017	-0.0612362	0.110213	-0.101855	-0.0117245	0.0821918
NM_001077523	AP3D1	N/A	N/A	-0.388252	0.260574	0.102222	-0.324253	0.280156
NM_001077621	VPS37D	0.0300031	0.0209019	-0.0509292	-0.0938141	0.159153	0.0906458	0.0306094
NM_001077654	TNFAIP8	-0.0673685	0.0744545	-0.0197796	0.211554	0.0173133	0.0521571	-0.0172502
NM_001077692	ALG9	-0.0738365	-0.0320413	-0.0840752	-0.00527756	-0.0989926	0.0522862	-0.0343774
NM_001077701	MIER1	-0.0313178	-0.141882	-0.0275767	-0.03958	-0.0359718	-0.197695	0.197557
NM_001078174	SLC29A1	-0.0425111	0.0544065	0.00789995	-0.163881	-0.108058	-0.209395	0.112298
NM_001078645	CDC16	0.0317404	0.05513	-0.0466046	0.137542	0.266101	0.00242347	0.00913382
NM_001078651	TMEM134	-0.09077	-0.0428347	N/A	-0.016135	0.071347	0.222318	0.254411
NM_001079514	UBN1	-0.00967364	0.143133	-0.0454399	0.119154	0.0504836	0.0153081	-0.359912
NM_001079521	KTN1	-0.0976916	-0.0151296	-0.000450383	0.032628	-0.0208488	-0.0614444	0.185227
NM_001079525	PAICS	-0.131177	-0.0580266	-0.00630915	0.00843042	0.054899	-0.255989	0.00827239
NM_001079536	ART5	0.268071	0.0360362	-0.122391	-0.0310436	-0.24853	0.327819	0.0191166
NM_001079537	TRAPPC6B	0.294339	0.415572	N/A	-0.901194	0.147731	-0.15399	-0.0110004
NM_001079669	TMTC4	-0.0490293	0.121049	0.6361	-0.191147	-0.460598	-0.209929	0.230544
NM_001079673	FNDC3A	-0.0195519	-0.158969	-0.0751464	0.154649	0.17674	-0.537109	0.333036
NM_001079675	ETV4	-0.0658282	0.0413614	0.0240648	0.142573	0.0939286	-0.121252	0.0836293
NM_001079685	KIAA1191	-0.133728	-0.328943	0.074596	0.143005	-0.10817	-0.150287	0.270503
NM_001079804	GAA	0.115268	0.0421218	0.17453	0.0169737	0.22302	0.174826	0.0390177
NM_001079812	DIAPH1	-0.0139964	-0.000241418	0.175913	0.143102	-0.0422098	0.115681	-0.675872
NM_001079823	LAMA2	-0.173604	0.27132	0.418352	0.0867857	0.11347	0.666777	-0.154766
NM_001079842	OCIAD1	0.0207274	0.108518	-0.300544	-0.249733	0.130152	0.046668	0.14656
NM_001079846	CREBBP	0.089351	0.188457	-0.157304	0.145527	0.242068	-0.092121	0.0827742
NM_001079863	DBI	0.351741	0.131708	-0.0279912	-0.0197578	0.14783	-0.018712	-0.51256
NM_001079864	TAX1BP1	0.349217	-0.129258	-0.131023	0.327142	0.024049	-0.108685	-0.0788797
NM_001079866	BCS1L	-0.098366	-0.0483929	-0.00713086	0.0681767	0.0993152	0.111291	-0.0354261
NM_001079867	PXMP3	0.0385798	0.0591539	-0.0882996	0.487441	0.295869	0.0764175	-0.0220528
NM_001079871	HAP1	0.0954604	-0.00611085	0.0529691	-0.0256587	0.101304	0.0246936	-0.063921
NM_001079872	CUL4B	0.112766	0.090117	-0.229779	-0.0293225	0.082765	0.174195	-0.10938
NM_001079882	PRKD2	-0.0795887	0.0708709	-0.237326	-0.0170446	0.256804	0.0252279	-0.0177383
NM_001079907	ZNF331	-0.159151	-0.286212	-0.117206	-0.22468	0.051218	0.192934	N/A
NM_001080	ALDH5A1	0.535571	0.177273	-0.0764124	0.23605	-0.396475	0.443249	0.551127
NM_001080123	PRNP	0.153352	-0.258783	0.136476	0.140708	-0.897068	0.214852	-0.137604
NM_001080394	KIAA0146	-0.0719645	-0.0684973	-0.114828	-0.0353016	0.158926	-0.0176069	N/A
NM_001080395	AATK	0.356396	-0.0972186	0.247843	0.418337	0.117316	0.544732	N/A
NM_001080397	SLC45A1	0.632303	-0.31177	-0.101142	0.111441	0.238893	-0.175931	N/A
NM_001080399	OC90	N/A	N/A	-0.0351177	-0.0204822	0.0716109	N/A	-0.0357702
NM_001080410	FBXO41	0.273313	-0.0442321	0.155406	0.0697397	-0.093286	0.0904468	0.0379112
NM_001080412	ZBTB38	-0.109517	-0.0588921	0.0981382	0.190432	-0.155933	0.179172	0.0586309
NM_001080417	ZNF629	-0.00349052	0.0480461	0.0171083	-0.459941	-0.0798917	-0.157464	0.0902185
NM_001080421	UNC13A	-0.213874	0.00894318	0.363372	0.331913	0.152205	0.36	1.06257
NM_001080423	GRIP2	0.376907	-0.0317487	0.114663	0.145868	0.32355	-0.00713972	0.0533428
NM_001080424	JMJD3	0.129685	-0.00660823	0.633445	0.449123	1.13851	0.0215087	N/A
NM_001080434	LMTK3	-0.183029	-0.0401639	0.499529	0.199251	0.19058	-0.0210262	0.249884
NM_001080453	INTS1	-0.0147206	0.036465	0.034606	-0.0900636	0.054551	-0.050002	-0.0408137
NM_001080470	ZNF697	-0.117574	0.125092	-0.0165624	-0.234153	0.160496	-0.0150107	0.239218
NM_001080481	USP45	0.00224048	-0.0398483	-0.0417214	0.189011	-0.201174	-0.111404	0.23932
NM_001080511	CLEC2L	0.0235195	0.0627609	0.0616274	-0.0565056	0.110317	0.0459806	-0.203378
NM_001080517	SETD5	-0.364119	0.147713	0.200858	0.220176	0.349497	0.0738998	0.104356
NM_001080532	TMC3	0.0950962	0.242933	0.0145891	0.27493	0.143572	-0.0581706	N/A
NM_001080541	MGA	0.0498597	0.119929	0.143511	0.143322	-0.103636	0.117001	0.0017091
NM_001080545	PPP1R1C	0.0472977	0.114377	0.0116533	0.36241	0.314074	0.0181776	-0.0374916
NM_001080745	DGKG	0.050636	0.0327479	0.118786	-0.0334456	-0.265637	0.250616	0.104053
NM_001080950	MYO1C	-0.00369492	N/A	0.0175103	-0.105109	0.0840256	-0.0158767	-0.00909328
NM_001080954	PLAGL1	-0.473129	0.360301	0.541088	0.340129	0.33102	-0.5534	-0.582756
NM_001081	CUBN	0.00554143	-0.0462989	0.148534	0.00579927	0.120451	-0.313421	0.0200641
NM_001081559	CPSF4	-0.0251078	0.0662663	-0.13317	0.069273	-0.0916998	0.0500381	0.0722105
NM_001081563	DMPK	-0.15965	0.0315643	-0.0554726	-0.0508602	0.184498	0.0441645	-0.0707153
NM_001081639	LILRB1	0.000411629	-0.00632705	-0.0181128	-0.0350003	0.107993	-0.00399902	0.0038221
NM_001081754	ELN	-0.0466366	-0.188868	-0.0269557	0.00158835	0.0440888	0.068706	N/A
NM_001081955	RGS9	0.130273	0.0786431	-0.107682	0.0106202	0.0547567	-0.0242031	-0.0445558
NM_001082486	ACD	-0.157923	-0.124176	0.162318	0.0604553	-0.35841	0.149146	0.0869107
NM_001082579	RBM9	0.0579958	0.165145	0.330198	-0.443448	0.16208	-0.331125	0.231597
NM_001082968	TOM1L2	N/A	-0.0447841	0.0331835	-0.0492245	0.0768437	0.0445667	0.000320117
NM_001083111	GNRH1	0.224338	-0.189041	-0.201465	0.0784994	0.0172072	0.107572	-0.125436
NM_001083113	ZGPAT	-0.0627114	-0.0704017	0.165453	-0.092353	0.0986431	0.00973929	-0.15349
NM_001083330	ZNF133	0.217001	-0.0849735	0.217048	0.0780911	0.201764	0.121711	-0.086472
NM_001083536	FGD3	0.282901	0.0661652	-0.0433237	-0.151932	N/A	0.0320099	-0.160959
NM_001083585	RABEP1	0.0609129	0.058187	N/A	N/A	N/A	0.0242244	-0.0706594
NM_001083589	E2F5	0.444276	-0.138725	-0.0518483	0.0975199	0.253745	-0.544269	0.0128884
NM_001083617	RB1CC1	0.343598	0.00437907	-0.708142	0.247337	-0.0269417	-0.201937	0.0956736
NM_001083621	ZBTB40	0.163901	0.00638313	0.156645	0.106271	0.149021	0.11094	0.0344051
NM_001083893	STRN3	0.0339425	-0.0249074	-0.0347066	-0.0585763	-0.193013	-0.209536	0.123202
NM_001083914	CTBP2	-0.0954799	-0.0300279	-0.19676	-0.272508	0.160152	-0.123493	0.152766
NM_001083947	TMPRSS4	-0.0289123	-0.0595688	N/A	N/A	0.0868627	0.0100794	0.0995532
NM_001083961	WDR62	-0.244821	-0.185291	-0.103208	-0.0195748	-0.225143	0.107092	-0.416342
NM_001084	PLOD3	0.0068358	-0.0982754	-0.0348902	-0.146542	0.0522736	0.21774	-0.0390428
NM_001084392	DDT	0.0756009	0.0232259	-0.036895	0.116287	-0.0203011	0.141814	0.128088
NM_001085049	MRAS	N/A	N/A	-0.172718	-0.228755	0.0877011	0.00983748	N/A
NM_001085354	MORC4	0.0163079	-0.0417769	0.0974033	0.0780318	-0.340972	0.17753	-0.0101692
NM_001085377	MCC	0.447375	0.152625	-0.107031	-0.264688	-0.0442846	-0.0254008	-0.0903881
NM_001085460	CTNND1	0.0404342	0.11209	-0.127929	0.392246	0.226913	-0.24608	-1.05376
NM_001087	AAMP	0.312385	0.242796	-0.0393919	-0.0249925	-0.0768189	0.0790369	-0.0653945
NM_001089	ABCA3	0.441275	-0.292268	0.372125	-0.460054	-0.102447	0.331104	N/A
NM_001093729	CCDC102B	-0.0263601	-0.259192	-0.11873	-0.0436634	0.00548831	0.0693859	0.205852
NM_001097577	ANG	0.26904	-0.0918799	-0.257421	0.26581	-0.512189	0.158969	0.262787
NM_001097590	RPP38	0.185976	0.0328521	-0.100563	0.202488	0.136895	-0.0279826	0.0375179
NM_001097599	TMEM22	-0.220263	0.175039	-0.196636	0.174597	-0.0959786	0.0688473	0.430593
NM_001097634	GCNT1	0.00129896	0.0618354	-0.0304858	-0.204038	-0.194041	0.513767	0.0296507
NM_001098	ACO2	-0.0232106	0.0995316	0.104547	-0.0570759	0.132815	-0.0550712	0.00495266
NM_001098213	HRH1	N/A	-0.043353	0.217699	0.071177	-0.417859	0.086535	N/A
NM_001098268	LIG4	0.104153	0.0722868	-0.127198	0.01416	-0.134642	0.0688256	0.00612934
NM_001098398	COPA	0.0312749	-0.0341183	-0.0196803	0.0789663	-0.240783	0.120776	0.174344
NM_001098482	CRTC1	-0.0955922	-0.0199283	0.0568859	-0.12194	0.0170175	-0.013099	0.0969398
NM_001098505	DDX17	-0.0703692	0.00330359	-0.070095	-0.0241711	0.170697	-0.175849	0.112269
NM_001098516	MUC20	0.11739	0.0353411	0.0726406	-0.0509011	0.106572	-0.0143456	0.102278
NM_001098525	CKAP2	0.0729494	-0.00166853	-0.342362	0.0752987	-0.237956	0.0285718	-0.0441168
NM_001098532	RAPGEF3	N/A	0.0711759	-0.0792249	-0.0635809	0.140276	0.298112	0.0123332
NM_001098615	PUS7L	0.0674097	0.0475456	0.0260688	0.182903	0.0427009	0.121352	0.0394831
NM_001098624	MID1	0.144717	-0.188033	0.057396	0.119279	0.110116	-0.293607	0.0242905
NM_001098631	IRF5	0.114836	-0.00115306	0.0868052	-0.00177708	0.0793563	-0.0668036	-0.0252925
NM_001098638	RNF169	0.125426	-0.0845507	-0.214796	0.0933443	-0.228098	0.283025	0.0482773
NM_001098783	RPP14	0.0633273	-0.00603208	-0.0286697	0.051769	0.144051	-0.155483	0.0258055
NM_001098784	FAM89B	-0.346445	0.0642773	0.28151	0.0253332	0.186428	-0.349419	0.267727
NM_001098791	MID1IP1	-0.2244	0.00535285	-0.0560307	-0.0997284	0.27074	-0.226636	0.300193
NM_001098802	CEP78	0.0566386	-0.106754	-0.041405	0.0450643	-0.462154	0.18497	-0.119819
NM_001098832	FAM104A	0.207964	0.18559	0.121379	-0.0412127	0.00174055	-0.367467	-0.551848
NM_001098833	ATXN7L3	-0.560728	0.0910989	0.12579	0.0515329	0.30119	-0.175212	-0.318556
NM_001099225	CCDC43	0.064786	0.0588108	-0.0217791	-0.23311	-0.0113534	-0.00566726	0.0779429
NM_001099270	ZBTB34	0.169427	0.566883	-0.678317	0.140979	-0.8061	-0.0125059	-0.161378
NM_001099282	ZNF239	0.114407	-0.108564	0.177605	0.153853	0.0664752	0.0440801	-0.114732
NM_001099337	COQ10A	0.039038	-0.181216	-0.219624	0.230756	0.167866	0.0091902	-0.137659
NM_001099432	BCAS3	0.0167767	-0.0118067	0.0954492	-0.182666	0.00463615	0.0935763	-0.0356991
NM_001099627	FAM54B	-0.393672	-0.103848	0.155665	0.0299368	-0.232782	0.00612224	-1.29016
NM_001099639	ZNF146	-0.079465	0.0276273	-0.211774	0.00300685	0.440686	-0.159755	0.113943
NM_001099645	RPL22L1	-0.11541	-0.00570382	0.0134736	0.0502672	-0.656368	0.316229	N/A
NM_001099666	PTAR1	0.0797594	0.134209	0.22045	-0.444305	0.117701	-0.373353	0.126411
NM_001099669	HIGD1A	-0.269476	0.136115	-0.201556	0.13879	0.209082	0.0321985	-0.606141
NM_001099679	TRIM32	0.25718	-0.0498267	-0.136591	0.14343	0.279127	0.0422629	-0.0289557
NM_001099691	TGFA	0.218223	-0.041315	0.34872	0.209588	-0.569313	0.319915	-0.0322813
NM_001099696	REPIN1	-0.0116843	0.0156247	0.0556681	-0.121415	0.14824	-0.00627205	-0.010283
NM_001100	ACTA1	-0.132215	0.195748	0.196013	-0.467508	-0.111412	-0.428389	-0.165091
NM_001100162	XPO7	-0.23397	0.00927011	-0.164564	-0.157396	-0.118363	0.0490557	-0.0710254
NM_001100167	MRVI1	0.286745	-0.0474339	0.321727	0.0456635	0.455908	0.401292	-0.269713
NM_001100170	IMMT	-0.00551169	-0.000692433	0.0692465	0.0524535	0.0759535	-0.0956576	0.0277247
NM_001100176	HOOK2	0.218724	-0.198864	-0.0976156	-0.337879	0.122351	-0.147229	0.0692778
NM_001100398	GARNL4	-0.0440121	-0.105622	0.253074	0.207178	-0.182014	-0.00844087	-0.101818
NM_001100427	RAP1GDS1	-0.160338	0.0986855	-0.279987	-0.029698	0.147038	0.114311	0.0997666
NM_001100431	VSIG4	-0.140555	N/A	0.00437729	-0.0430249	0.085936	N/A	N/A
NM_001100594	SNRK	-0.00294432	N/A	-0.0477932	0.334129	-0.130722	0.123907	-0.161789
NM_001100595	FAM33A	0.0418925	0.0068063	-0.224944	0.108054	-0.118631	-0.0324171	-0.207164
NM_001100619	CABLES1	0.201923	-0.246901	-0.199979	0.0368726	-0.0462934	0.32412	N/A
NM_001100814	TMEM55B	-0.334938	-0.162455	0.0349122	0.00946373	-0.222355	0.0603394	-0.377302
NM_001101	ACTB	-0.0960675	0.0325681	0.138067	-0.345401	-0.0559218	-0.0568434	N/A
NM_001101653	COMMD9	0.162246	0.0392023	0.0229547	-0.0383667	0.0512087	-0.0897556	0.100078
NM_001101654	CXXC1	0.00901356	0.0533939	0.0871064	0.00647791	0.124519	0.0409548	0.0121564
NM_001101662	NRD1	0.157802	0.0288071	-0.0413856	0.0734159	-0.100845	-0.0421331	-0.0796405
NM_001101669	INPP4B	0.144707	0.141479	-0.715489	-0.132811	0.515413	-0.0665804	-0.0542859
NM_001101672	ZNF219	0.239791	-0.0294663	0.128626	0.212397	0.35825	0.312392	-0.0819749
NM_001102402	PCTP	0.102322	0.310949	0.695245	0.290627	-0.0991967	-0.497809	0.316378
NM_001102406	ALPK1	0.185011	-0.125815	-0.198239	0.409663	0.0202513	0.068326	N/A
NM_001102426	TBC1D8	-0.160978	0.0108038	0.140639	0.105798	-0.198832	0.456434	0.302059
NM_001102596	DTX2	-0.0138213	0.0533653	0.141856	0.0495757	-0.00831341	-0.554492	-0.0691474
NM_001102605	IMPDH1	0.184086	0.242966	0.314964	-0.0332702	-0.376192	-0.0210208	-0.478839
NM_001102651	ZNF554	0.0717219	0.00614137	-0.0341705	-0.690525	0.179066	-0.0126674	N/A
NM_001102664	EPN2	0.108782	0.0351765	0.20777	-0.146742	0.299146	-0.0121524	-0.177475
NM_001102668	PSMA4	0.151321	0.0106096	-0.605347	0.0480875	0.185481	-0.0150406	0.00511758
NM_001102669	RRAS2	-0.190237	0.0211663	0.207817	-0.00872998	-0.0282953	-0.0316452	0.140213
NM_001103160	SH2D5	-0.0474244	0.0500897	-0.0561108	-0.0529698	0.109454	0.0399977	0.0704703
NM_001104544	FAM70A	-0.117082	-0.0484291	-0.0811768	-0.0593916	0.150331	-0.0889592	-0.10029
NM_001104558	ELOVL7	-0.152646	0.0642153	0.112189	-0.0815129	-0.204914	0.00713283	-0.0433746
NM_001104925	PCMTD2	0.150742	0.150437	0.0491109	0.414154	0.353513	0.188122	0.231078
NM_001105077	EVI1	0.209065	0.104687	0.0255329	0.114231	0.0771471	0.206592	-0.0672094
NM_001105192	TLE3	0.132075	-0.0309798	0.00562531	-0.153109	0.0527084	N/A	N/A
NM_001105205	RUSC1	-0.0748019	0.0177481	0.271906	0.0809805	0.0086765	-0.213594	-0.0278997
NM_001105214	ASH2L	0.060699	-0.019379	-0.0465884	-0.052997	-0.110727	0.0802679	-0.00419505
NM_001105249	TMC5	-0.00827346	-0.241533	0.143321	0.0565621	0.030723	0.10773	-0.0115964
NM_001105251	ZFYVE16	0.0287394	0.0846614	0.103394	-0.218372	-0.133716	-0.0638944	0.164788
NM_001105537	ZNF142	0.00162177	-0.0906882	-0.00476505	0.234465	0.0740857	-0.0480567	0.0426829
NM_001105545	ECHDC1	0.0448904	0.111849	-0.253153	0.0398763	-0.0601436	0.18012	0.124668
NM_001105554	ZNF83	-0.0144111	0.0266593	-0.210955	0.320192	0.448881	0.322946	0.0537557
NM_001105571	DHRS7C	-0.301239	0.0313547	-0.130233	-0.199137	0.0132613	0.489509	N/A
NM_001106	ACVR2B	-0.482532	0.451465	-0.0503024	0.207145	-0.571299	-0.545506	N/A
NM_001109	ADAM8	-0.0320662	-0.0475071	0.0611221	0.0919985	N/A	0.120243	N/A
NM_001109689	ZNF250	0.242848	0.000987599	0.152045	-0.0897636	-0.09529	0.0733946	N/A
NM_001111061	NHLH2	-0.039977	0.0728142	0.0103951	-0.0556962	0.175569	0.0428505	0.0190856
NM_001111067	ACVR1	-0.0457906	-0.0159507	0.10838	0.254584	-0.0520247	-0.0297833	-0.148159
NM_001111097	LYN	0.128624	0.132359	0.335739	-0.000411442	-0.109724	-0.266282	-0.0686943
NM_001111322	DDX54	-0.0874097	0.102951	0.202094	-0.0850279	0.115184	0.041518	0.00618892
NM_001112	ADARB1	0.237542	-0.130103	0.200798	0.119945	-0.0947507	0.313417	0.222282
NM_001112707	TLK2	0.0562468	0.158055	-0.00368999	0.124052	-0.0321652	-0.0188551	0.16358
NM_001112726	KIAA0284	-0.00443713	0.14029	0.388225	0.165597	-0.0224095	0.353667	-0.00752297
NM_001113239	HIPK2	-0.221728	0.135902	-0.145559	-0.243411	-0.156299	0.0757857	0.19286
NM_001113361	TBC1D14	0.177703	0.0412825	0.0494096	0.145456	0.197841	0.0390324	-0.173952
NM_001113407	LDB1	-0.118403	0.142672	0.0358833	-0.0208366	0.22349	-0.122463	0.0307263
NM_001113490	AMOT	-0.02825	-0.0175209	-0.0980368	-0.0716843	0.0846041	N/A	N/A
NM_001113525	ZNF276	0.123667	-0.0154106	0.227706	-0.166037	0.370054	-0.166371	0.0268434
NM_001113547	LIMA1	0.25748	-0.405714	0.261544	0.0121816	0.172613	-0.21875	-0.130259
NM_001114	ADCY7	0.314357	-0.0980693	-0.113038	-0.110773	-0.442896	0.0195395	0.0897572
NM_001114090	NGEF	N/A	-0.0737085	0.00481694	-0.135687	0.0528141	0.0260413	0.0866314
NM_001114091	CDC27	-0.436661	-0.0174304	-0.367268	0.0721142	-0.38694	0.19754	-0.0252547
NM_001114092	THUMPD3	0.064773	0.00999141	0.0302755	-0.181974	-0.214726	-0.0696153	0.101753
NM_001114093	LSM14A	0.21368	0.13707	-0.0472292	-0.313887	0.0235102	-0.100565	0.0727974
NM_001114107	PDLIM3	0.635466	-0.0438736	0.0110414	-0.0716233	N/A	-0.190251	-1.24198
NM_001114120	DEPDC1	-0.0956556	-0.222745	-0.127578	0.165208	-0.297523	-0.32635	0.053639
NM_001114122	CHEK1	-0.38003	-0.0324771	-0.237946	0.255604	-0.0186611	-0.1593	-0.263481
NM_001114123	ELK1	-0.083019	-0.0114729	-0.193116	0.184256	-0.0394992	0.109299	0.14916
NM_001114172	PIK3R3	-0.139744	-0.232528	-0.0282922	-0.0640396	0.0687011	N/A	N/A
NM_001114184	MTRF1L	0.00125356	0.103444	0.00456958	-0.0792212	0.165411	0.0144972	-0.0122648
NM_001114185	MVK	-0.0166407	-0.376945	0.0659509	-0.25854	-0.457767	0.0389472	0.110618
NM_001114309	ELF3	0.0413323	-0.0412548	-0.220825	-0.0593345	0.621367	-0.347593	-0.0205584
NM_001114331	CLCN7	0.140282	-0.0434191	0.0100974	0.0378121	0.22722	-0.0648661	-0.0244451
NM_001114380	ITGAL	-0.0531543	-0.00332772	0.0527093	-0.141111	0.0887199	0.000515172	0.0156779
NM_001114394	PAPD4	0.0015992	0.185605	0.0363841	-0.327008	0.296942	-0.516687	0.191908
NM_001114620	MGAT1	-0.114833	0.174962	0.0910125	0.0731168	0.0468082	-0.119683	0.0292496
NM_001114633	PLA2G4B	0.129283	-0.133938	N/A	0.181307	0.0343034	0.0395902	-0.0330728
NM_001114636	FANCL	-0.0435523	-0.0890816	0.107613	0.325849	-0.0526536	-0.16792	0.0762326
NM_001114735	BCL2A1	-0.0653995	0.0515384	0.0412771	-0.126585	0.130684	0.114741	N/A
NM_001115113	WDR26	0.217016	-0.00545095	-0.0242777	-0.0307226	0.194682	-0.124573	-0.129249
NM_001115156	GDI2	-0.159508	-0.167388	-0.0633864	-0.251398	-0.211634	0.169527	0.136706
NM_001120	MFSD10	0.00969618	-0.143836	0.117493	-0.205461	0.24695	-0.192317	-0.054424
NM_001122	ADFP	0.122812	0.0516987	-0.0561333	-0.0413628	0.0452751	-0.0200578	-0.0845017
NM_001122608	HCCS	0.0369167	-0.0954293	0.0176162	-0.0144052	0.00227642	0.102638	-0.100634
NM_001122630	CDKN1C	0.3344	0.420162	0.171933	0.0477485	-0.4815	0.216319	0.157752
NM_001122752	SERPINI1	0.0698477	0.0916422	0.219457	-0.651553	-0.11163	0.168329	0.285553
NM_001122821	SET	0.24555	-0.060102	-0.175284	-0.0371353	-0.235857	-0.0173571	-0.112776
NM_001122823	GTF3C5	N/A	-0.0291751	-0.00797816	-0.0695105	-0.0521163	0.0772149	-0.209858
NM_001122824	TACC1	-0.717416	-0.0902327	-0.109869	-0.070085	-0.311065	0.0870136	-0.623766
NM_001122834	HHAT	0.246619	-0.100691	-0.0569914	0.0117469	0.557768	-0.153804	N/A
NM_001122835	TTC13	0.175126	-0.00617944	0.572593	0.228185	0.0131153	0.252868	0.102764
NM_001122842	NCOA7	0.167063	-0.231394	-0.124167	0.0679582	-0.372501	0.0892429	0.116972
NM_001122848	SLC6A12	-0.159581	-0.0219626	-0.0258277	-0.0519023	0.137389	-0.00440605	0.226666
NM_001122870	PPM1M	-0.0616198	-0.00715928	0.0365639	-0.0510245	0.0514448	-0.0392119	0.106864
NM_001122955	BSCL2	-0.0603975	-0.295421	0.053989	0.150369	-0.0830122	-0.0832916	0.103826
NM_001122956	DBNL	-0.0171519	0.0309087	-0.0372135	-0.0875665	0.0564603	0.0187518	-0.0224025
NM_001122957	BCKDK	-0.230064	0.0125228	0.10321	-0.153402	0.132892	-0.0620783	-0.267793
NM_001123	ADK	0.00412249	0.0243872	-0.0654989	0.0165083	0.110502	0.197581	0.0478321
NM_001123066	MAPT	-0.0653789	0.125421	0.445788	-0.0518769	0.0642534	0.189959	-0.0222358
NM_001123226	MTO1	0.127208	0.0307473	-0.0931906	0.110058	0.301105	-0.0116192	-0.156421
NM_001123378	ADSL	0.0169707	-0.405507	-0.191797	-0.0335641	0.163007	-0.339086	0.191836
NM_001123383	BCOR	0.0591138	-0.12276	-0.200016	-0.062657	-0.0795328	-0.438107	0.0638626
NM_001124	ADM	0.383896	0.306756	-0.133434	-0.375169	0.242271	-0.158051	-0.157559
NM_001126	ADSS	-0.317552	0.169564	0.255025	0.112235	0.0491133	0.0136248	0.0389849
NM_001126051	HDGF	N/A	N/A	-0.109	0.200578	0.196568	-0.0353198	-0.62966
NM_001126055	CASK	-0.258934	0.221465	-0.0890758	-0.0169951	N/A	-0.13876	-0.116948
NM_001126104	RACGAP1	-0.337156	-0.0324457	-0.193435	0.0623265	-0.98145	-0.114654	-0.427773
NM_001126115	TP53	0.325702	-0.103745	0.211547	-0.121022	-0.14546	0.124185	-0.107898
NM_001126131	POLG	0.148208	-0.0425343	0.0480104	-0.0574327	0.0986498	0.287261	-0.172452
NM_001126133	TNNT1	-0.148898	0.0820861	0.117002	-0.26856	0.153591	-0.0931452	0.111876
NM_001126242	TP73	-0.00565688	-0.0440781	0.0109023	-0.147002	0.12453	-0.00650835	-0.0103377
NM_001126337	TUFT1	0.0736173	0.324571	0.218805	0.0565241	0.350435	-0.393712	-0.367587
NM_001127	AP1B1	0.108176	0.0372828	0.0277215	-0.0123743	-0.114963	0.174899	-0.0880531
NM_001127178	PIGG	-0.0922542	-0.0133057	0.0985624	0.0442645	0.0545246	0.0240253	0.123579
NM_001127190	CSK	-0.00605927	0.180215	-0.0586362	0.0033654	N/A	0.226858	-0.0433694
NM_001127202	PCID2	-0.118627	0.0174666	-0.10226	0.156029	0.128532	0.134073	0.109891
NM_001127205	HMOX2	-0.169855	-0.0266047	0.274736	-0.142229	0.176722	0.0191227	-0.337962
NM_001127207	SMARCAL1	0.19102	-0.141064	0.194764	0.0784151	-0.187042	-0.154695	0.0677434
NM_001127213	LY6E	-0.240097	0.0145825	-0.000474979	-0.144715	-0.018856	-0.0423572	-0.129322
NM_001127216	GFI1	-0.0394726	0.0553821	0.300689	0.290816	-0.342313	0.0744363	0.0324193
NM_001127218	POLD2	N/A	N/A	-0.120238	0.0992443	0.0954264	-0.146633	0.12472
NM_001127226	CD59	0.373703	-0.0290679	0.115557	-0.573958	-0.286912	-0.0704049	-0.245157
NM_001127228	CBX1	0.0998209	N/A	-0.983239	0.0460814	-0.0458637	0.127291	-0.175878
NM_001127236	GPBP1	-0.0352708	-0.0348654	-0.0608727	0.143223	0.282902	0.0294223	-0.0111713
NM_001127257	SLC39A10	-0.276077	0.614578	-0.994886	-0.259872	0.382101	0.179294	-0.103578
NM_001127322	CBX5	-0.304155	-0.189316	0.0816529	-0.0432009	-0.142299	-0.156703	-0.158441
NM_001127325	MAD2L2	-0.275742	0.174552	0.056196	-0.0855548	-0.0457825	-0.0812766	0.118097
NM_001127328	ACADM	0.215223	-0.034627	0.00698895	-0.0817944	-0.0914189	-0.115027	-0.144857
NM_001127350	MED18	-0.045332	-0.1097	0.108226	0.159692	0.0949811	0.0260023	0.0853716
NM_001127371	CDCA7L	0.741212	0.1792	0.119058	0.133054	0.108122	-0.129048	-1.49768
NM_001127383	CYBRD1	0.624558	-1.25522	N/A	N/A	N/A	-0.0145059	0.137629
NM_001127396	STXBP2	-0.00511057	0.0416231	0.0422361	-0.0494852	0.128166	-0.0425182	0.0580997
NM_001127458	CRLS1	-0.182183	-0.166952	0.187505	0.000388885	0.00540618	-0.0298929	0.0240065
NM_001127487	FLNC	0.116195	0.0027256	0.0526741	-0.250634	0.000538515	-0.293316	-0.138926
NM_001127489	FXYD2	-0.108749	0.0046131	0.0441986	-0.0955599	0.0409284	-0.0171854	0.0738135
NM_001127496	SPRY4	-0.248074	0.104394	N/A	0.313455	-0.295598	0.476677	0.381608
NM_001127500	MET	0.466623	-0.177953	-0.155443	-0.0147598	-0.526781	0.181031	-0.0429635
NM_001127505	ASAH1	0.158104	-0.269353	-0.0161763	0.158556	0.0661289	-0.097129	0.201314
NM_001127586	ING4	0.303583	-0.2115	0.395876	-0.0101043	0.177621	-0.101834	0.0956579
NM_001127605	LIPA	0.495201	0.0323642	0.161881	0.107257	-0.771882	0.265397	0.304961
NM_001127612	PAX6	0.174216	-0.0329626	-0.00184873	0.133144	-0.229858	0.112812	-0.032789
NM_001127621	GALE	-0.132352	0.172042	0.325758	0.00198158	0.165386	-0.601978	0.258491
NM_001127692	PCCA	0.184933	0.0623399	0.0757957	0.057871	0.0597527	0.00408034	-0.0271583
NM_001127697	ATXN3	0.1035	0.00640394	-0.399306	0.101793	0.32857	0.0291978	-0.139694
NM_001127711	TMEM14B	-0.0421785	-0.0612665	-0.216468	0.137651	0.0667266	-0.0246875	0.116881
NM_001127715	STXBP5	0.202562	0.0737608	0.0978622	0.126884	-0.0981901	0.113023	-0.153696
NM_001127716	ETFA	0.146083	0.0437408	0.0357943	0.00483983	0.0608408	0.0623056	-0.114199
NM_001127893	CEACAM19	-0.108741	-0.0287805	0.0246908	-0.100288	0.0777128	0.00468428	0.0824716
NM_001128142	RWDD3	0.225198	0.0745063	-0.211946	0.200764	-0.153964	-0.00954133	0.0133288
NM_001128144	PMS1	0.103506	0.0212346	N/A	0.174266	-0.0833028	0.142059	0.18004
NM_001128148	TFRC	-0.095936	0.12786	-0.491339	0.0274765	-0.112275	-0.102647	-0.423988
NM_001128161	UBP1	0.0787564	-0.0358038	0.0749591	0.438913	-0.0757512	0.0512417	0.0706776
NM_001128210	SPRED2	-0.0559678	0.124116	-0.0145491	0.36041	0.0803893	-0.368531	0.227941
NM_001128213	WDSUB1	0.0322338	0.0380943	-0.0218022	0.108388	0.0639555	0.0370906	0.0350584
NM_001128214	KCTD6	-0.165001	0.266995	-0.102171	0.0364781	0.163485	0.0339319	-0.0484022
NM_001128227	GNE	0.108587	-0.344896	-0.27432	0.124401	-0.195027	0.183926	0.161481
NM_001128309	TSPAN14	-0.345988	-0.0516671	-0.0445437	0.00401077	0.232452	0.0401739	0.305768
NM_001128324	ANUBL1	0.127262	-0.149436	-0.0225419	0.456153	0.44374	-0.113794	0.0424377
NM_001128430	SMARCAD1	0.458632	0.0857743	-0.0364623	-0.0249899	-0.0258365	-0.481511	-0.46516
NM_001128611	USP8	0.0860135	-0.013116	0.0332738	0.244697	-0.0125215	-0.0529108	0.0681819
NM_001128616	ARHGEF3	0.168279	-0.453211	0.231486	-0.25994	0.052277	0.275005	0.209264
NM_001128617	REPS1	-0.070509	0.164956	0.119064	-0.0752384	-0.161544	-0.117878	0.0241322
NM_001128620	PAK1	-0.0463015	0.0645902	0.17453	0.220888	-0.15998	-0.180096	0.0732249
NM_001128627	SPIRE1	0.281453	0.0767544	-0.115953	0.0634009	-0.329559	0.0902844	0.12206
NM_001128631	DCAKD	-0.119129	0.0295475	0.0992122	-0.0426627	-0.132301	-0.00938744	0.16961
NM_001128826	FREQ	-0.258847	0.11571	0.565072	-0.522623	-0.0419524	-0.0503305	-0.300374
NM_001128827	DLG4	-0.0928138	-0.00990859	0.0149276	-0.0371324	0.125869	-0.0073433	0.0748829
NM_001128833	ZBTB4	0.0931476	-0.539329	0.192399	0.0559557	-0.1963	0.0246025	-0.0709883
NM_001128848	SMARCA4	-0.0858169	0.0323675	0.0836029	-0.233102	0.222619	-0.235056	-0.0432537
NM_001128855	GTPBP3	0.166121	-0.0298604	-0.246164	0.0089383	0.270777	-0.12339	-0.185763
NM_001128914	PCBP2	-0.0492489	-0.0373514	-0.081692	0.0279469	0.0582158	-0.0386737	0.0618021
NM_001128915	CYP24A1	1.09884	-0.0418329	0.131177	-0.198553	-0.827736	0.0966371	-0.125648
NM_001128917	TOMM40	-0.16681	0.122992	0.0805263	-0.113574	-0.26932	-0.0669542	0.208923
NM_001128921	MARK3	-0.00169885	-0.0655312	0.0237045	0.0516663	0.339742	-0.179714	0.124454
NM_001128928	INPP1	-0.0275264	-0.0585094	0.140332	0.000375366	0.192769	0.234185	-0.302434
NM_001129729	PLEKHG4	-0.00663498	0.0668929	-0.160958	-0.0319312	0.432927	0.175262	-0.120696
NM_001129758	DPEP3	-0.0739457	-0.0641035	-0.0113347	0.0129418	0.186363	0.00657695	0.0593851
NM_001129765	NSDHL	0.0474561	0.11651	-0.0368175	-0.0422117	-0.123945	0.151416	0.0500064
NM_001129819	CYB5R3	0.0907429	-0.0858226	0.0951177	-0.117796	0.27568	-0.404846	-0.113628
NM_001129897	NUSAP1	-0.00478727	-0.0390843	-0.32309	0.266556	-0.183212	0.0611462	-0.165144
NM_001129900	ZNF673	0.0681654	-0.0609893	0.00150852	-0.343439	0.0863303	-0.13015	0.107406
NM_001130005	ACTN1	0.206156	0.27077	-0.0909023	-0.325842	0.0250355	0.00720082	-0.142367
NM_001130007	GSPT1	-0.0985134	-0.0853128	-0.216509	0.12218	0.0074396	-0.0329253	0.168678
NM_001130012	SLC9A3R2	0.0795591	0.0459733	0.0964434	-0.146605	0.0162639	0.0333468	0.0852804
NM_001130028	CLK3	0.0407526	0.02971	0.0087325	0.184549	0.204083	0.141781	-0.0911551
NM_001130041	SHC1	0.196859	-0.0289146	0.00949446	-0.420594	-0.00593183	-0.180262	0.018727
NM_001130043	CRYZ	0.0364078	-0.129698	-0.0951613	-0.0157302	-0.14444	-0.0114983	0.303883
NM_001130060	ATF7	-0.00966178	-0.0714602	-0.0183841	-0.0278157	0.0237687	0.0233168	0.0149434
NM_001130065	MYO9B	-0.0435382	-0.0364434	0.204308	0.020121	-0.174843	-0.18064	-0.0899511
NM_001130067	TRIM2	0.526722	0.354808	0.092579	-0.328396	-0.0500826	-0.154666	0.98859
NM_001130079	MOV10	-0.347434	0.0430372	0.0592112	-0.111692	0.325331	-0.244651	-0.10454
NM_001130089	KARS	0.0715182	N/A	0.0563949	0.178337	-0.00702959	0.037314	0.0916985
NM_001130100	KIFC3	-0.0609631	-0.0053543	N/A	N/A	0.108733	-0.032604	-0.0674754
NM_001130111	FAM108A1	0.0750036	0.091294	0.104334	-0.0789427	0.0188116	-0.00715133	-0.0793291
NM_001130113	RFC5	-0.232633	0.0635732	-0.179703	0.0700368	-0.19614	0.0142811	-0.0353085
NM_001130138	ISLR2	-0.129766	0.0294664	-0.00768457	-0.00457667	0.0969543	N/A	N/A
NM_001130144	LTBP3	0.121087	-0.106688	0.0647982	-0.0956767	-0.120698	-0.143327	0.150105
NM_001130147	CCDC77	-0.0825879	-0.0434255	-0.110774	0.248623	-0.142737	0.285503	0.0399877
NM_001130156	MLF1	0.232167	0.0802938	-0.0683431	0.185619	-0.28216	0.111677	0.128333
NM_001130158	MYO1B	0.357182	0.326475	-0.0353252	-0.00475748	-0.130042	0.0717456	-0.20215
NM_001130159	STOX1	0.0852054	-0.149327	N/A	N/A	-0.12184	-0.0761776	N/A
NM_001130173	MYB	-0.278983	0.0517442	0.774231	-0.2738	-0.804967	-0.0272463	-0.342163
NM_001130410	ACAA1	0.128981	-0.012244	0.263433	-0.176455	-0.102215	0.114305	0.000597128
NM_001130415	APOLD1	-0.443041	-0.1601	-0.175434	0.21459	-0.131217	0.375995	0.24546
NM_001130445	SSFA2	0.113899	0.078671	-0.569158	-0.0202465	0.3251	-0.120625	-0.0631213
NM_001130447	CEP27	-0.320339	0.129721	-0.190335	0.137258	-0.0873737	-0.00946502	-0.0909572
NM_001130483	VRK2	-0.0189689	0.106742	-0.0976582	0.20697	0.145006	0.0409026	-0.0649647
NM_001130487	NDRG4	N/A	-0.419278	-0.101766	-0.025144	N/A	-0.326266	N/A
NM_001130517	MPST	-0.0219448	0.157091	0.28718	-0.125517	-0.037141	-0.086145	0.0855077
NM_001130520	ZNF195	0.144577	0.129545	0.0210528	0.158558	0.411	-0.0557147	0.000479769
NM_001130524	AP1M1	0.0946163	-0.185314	0.0454284	-0.490261	-0.215732	0.0250392	0.0611182
NM_001130528	SPAG9	0.0654512	-0.0277747	-0.249238	0.0162516	-0.288753	-0.052971	-0.0284394
NM_001130674	CALU	-0.362901	-0.109042	-0.251687	-0.162396	-0.155299	-0.266321	-0.0112331
NM_001130679	EIF4E	-0.215053	0.0257495	-0.512728	-0.273283	0.0842517	-0.146542	0.167156
NM_001130692	PPP3CA	0.45747	0.0203005	0.311524	-0.31796	-0.189302	0.0067592	0.282074
NM_001130701	STYX	-0.179016	-0.483562	-0.1055	-1.04266	-0.0392989	-0.0546567	0.323493
NM_001130721	ELOVL6	0.0801539	0.00638161	0.0621494	-0.282185	-0.0617333	-0.253324	0.175133
NM_001130822	RABL5	-0.37768	0.0232544	0.055154	0.0306142	0.123332	0.0200324	0.22077
NM_001130823	DNMT1	-0.137513	0.0204521	-0.0116156	-0.159102	-0.156417	0.0200665	-0.0592822
NM_001130841	RTCD1	-0.207738	-0.0685419	-0.293338	-0.0822366	-0.0308183	-0.325968	0.230923
NM_001130848	PITPNM1	-0.0107309	-0.0328417	0.148373	-0.0371617	-0.104359	0.20881	0.108199
NM_001130850	CAB39	0.00977034	0.0775867	0.183017	0.00613535	-0.0305047	0.112772	-0.192758
NM_001130851	CDKN3	-0.241386	0.0444406	-0.658568	0.104624	-0.18187	0.114626	0.00325876
NM_001130913	ZNF720	0.122684	0.149428	0.0101073	0.224111	0.157233	0.0743205	0.154433
NM_001130916	TGFBR1	0.0622174	0.105629	-0.302341	-0.0289798	-0.367792	-0.813546	0.188573
NM_001130955	ARHGEF18	0.0935187	-0.166951	-0.170294	0.119202	0.00405469	0.127028	-0.0106752
NM_001130964	PLCD1	-0.083499	0.0477775	-0.031753	N/A	0.130832	0.00664277	0.004607
NM_001130965	UNC84A	0.234659	-0.167665	-0.213378	0.253221	-0.15341	-0.0409797	0.0985055
NM_001130971	NELF	N/A	0.0708774	-0.0787775	0.0266228	0.0659642	0.11039	0.0571443
NM_001130996	HMGCR	0.0451857	0.0501885	0.0650626	-0.183533	-0.287551	-0.0472197	0.257249
NM_001131007	KIAA0922	0.326367	0.0370921	-0.0088837	-0.047168	0.0958916	-0.445029	0.113275
NM_001131009	PTPN12	0.114719	0.143838	0.0178225	-0.653199	0.159274	-0.125434	-0.184106
NM_001131018	CIZ1	0.0958684	-0.0525226	0.0102595	0.00462607	-0.117972	-0.174602	-0.0197017
NM_001131025	PEX5	0.189184	0.301907	0.199808	-0.104763	0.423212	-0.311562	-0.0847428
NM_001131039	PEX19	-0.0624774	0.307007	0.00434869	-0.121989	-0.0787505	-0.082237	-0.0818834
NM_001131063	SAP30L	0.0314959	0.225304	0.202237	0.149338	-0.00379767	-0.0502237	-0.0719801
NM_001134223	USP46	0.231993	-0.680327	0.183098	-0.778949	-0.368603	0.0648312	-0.0577265
NM_001134231	NT5DC2	-0.0261175	-0.0315373	0.0175921	-0.0291342	0.0871639	-0.0353635	0.0497002
NM_001134232	TMEM106B	0.192981	-0.060961	0.138667	0.0422371	0.00119078	0.109778	0.0529307
NM_001134296	AP3M2	-0.274024	0.00688713	0.0814525	0.1943	-0.753027	-0.224122	0.00356652
NM_001134335	EIF2AK1	-0.00379459	-0.0259259	-0.0175077	0.0515643	-0.10543	-0.12003	0.161002
NM_001134369	LRRFIP2	-0.234428	-0.118571	0.256851	-0.0785739	-0.160379	-0.130761	-0.0867176
NM_001134376	CCNJ	0.192001	0.244064	0.36461	-0.95375	-0.178106	-0.714237	-0.0522156
NM_001134398	VAV2	-0.0469763	-0.029229	0.237235	-0.0167163	-0.051552	-0.00642931	-0.0606056
NM_001134404	CYB561D1	-0.0550438	N/A	-0.0107639	-0.00941193	0.107282	0.0123857	0.0443944
NM_001134407	GRIN2A	-0.0896849	-0.0743659	-0.133532	-0.014562	0.0951492	-0.0261625	N/A
NM_001134415	TBCCD1	-0.33653	0.000907635	-0.000589533	0.275499	0.0462144	0.185202	-0.0020835
NM_001134420	CDC7	-0.308129	0.135816	0.149032	0.43377	-0.619939	-0.113161	0.169573
NM_001134431	TOR2A	0.109859	-0.0965649	0.167036	0.268587	0.198044	-0.299202	0.0747986
NM_001134439	PHLDB2	0.472466	0.0721545	-0.284134	-0.196516	-0.252698	0.109674	0.175018
NM_001134442	ZNF502	-0.124006	0.258869	-0.146499	-0.0271186	0.234933	0.21842	N/A
NM_001134445	DDAH1	0.25418	0.166801	0.085003	0.199632	-0.22951	0.15866	0.147125
NM_001134476	LRRC8B	0.147955	0.192927	-0.556617	0.238971	-0.128699	-0.182826	0.0401487
NM_001134479	LRRC8D	0.301589	0.00549267	0.0433239	-0.285101	-0.00583163	-0.102672	0.238583
NM_001134651	EIF4E3	N/A	N/A	-0.0477349	-0.26237	N/A	0.0869228	0.0962812
NM_001134655	ZNF213	-0.0195061	-0.27922	-0.0254192	0.00952172	0.114586	0.016175	0.00977651
NM_001134658	TMEM20	-0.207153	-0.0389055	-0.263321	0.184023	-0.673258	0.0664229	-0.0811298
NM_001134671	DERL1	-0.0995238	-0.0628541	0.0430566	-0.0217598	-0.224525	0.177911	0.119742
NM_001134758	ARFRP1	-0.710722	0.155342	0.136154	-0.388461	0.0463814	0.174651	-0.250787
NM_001134774	KLC2	-0.320121	-0.100835	0.180363	0.202662	0.0604412	0.145809	-0.241242
NM_001134778	PBX3	0.0214678	0.147465	N/A	N/A	N/A	-0.829506	-0.195469
NM_001134779	IPO11	-0.51113	0.17013	0.0692689	-0.0814292	0.22405	0.0063732	0.322451
NM_001134793	HYLS1	-0.00441412	-0.0177584	-0.185279	0.0808788	-0.144873	-0.0845268	0.00842256
NM_001134938	FIP1L1	-0.0116593	-0.103609	-0.023973	-0.00555929	0.0840167	0.0378926	0.0276041
NM_001135024	PDHX	0.0410875	0.285733	0.137814	0.169785	0.0947982	-0.0332923	0.173606
NM_001135037	MFAP3	-0.141219	0.066633	0.0843159	0.205249	0.161554	0.143931	0.153045
NM_001135041	DCTN1	0.0253843	0.0378187	-0.025605	-0.0397317	0.0810833	0.188392	-0.0956996
NM_001135050	IGSF9	0.131688	0.011491	0.233971	0.252644	0.303111	-0.147537	-0.0914763
NM_001135052	SYK	0.15073	-0.0659382	0.347452	0.0382643	0.0194491	0.27002	-0.562219
NM_001135054	SIGIRR	-0.0462921	-0.0378108	0.141442	-0.0195702	-0.107884	-0.0200096	0.0791583
NM_001135057	LRRC15	-0.18561	0.134583	-0.0639769	-0.103669	0.160201	0.142627	0.0149642
NM_001135156	DPF1	-0.0753674	0.135661	N/A	N/A	-0.0194992	0.185696	N/A
NM_001135175	NEDD1	0.149581	0.00223278	-0.0952422	-0.0140249	-0.364637	-0.137843	-0.0368391
NM_001135179	ZDHHC3	-0.257532	0.0284653	0.153698	0.225145	0.0907011	-0.559506	0.0205315
NM_001135217	LRRC23	0.1702	-0.0524305	0.00770412	-0.0499232	-0.00320048	-0.455102	0.0992986
NM_001135218	TAF12	-0.130499	0.0238129	-0.234068	-0.306409	0.0494489	-0.0102462	0.190721
NM_001135239	LDHA	0.0699951	0.0387246	-0.320923	-0.272484	-0.0428068	0.0233187	N/A
NM_001135242	NDRG1	-0.0429326	-0.273612	0.0341719	-0.367214	0.329455	0.513023	0.381353
NM_001135248	MFAP2	0.0665665	0.165177	N/A	0.242975	0.0921177	0.0166391	0.22129
NM_001135256	RBBP4	-0.00694555	0.0101925	-0.115533	0.0161679	-0.207595	-0.0499614	0.101776
NM_001135555	EPB41L2	0.0473085	0.145425	0.146079	-0.0468336	-0.201515	0.076649	0.0409305
NM_001135581	SLC1A4	-0.368347	0.452693	0.311758	0.267498	-0.29502	0.0855586	N/A
NM_001135602	GLB1	0.161996	-0.0828267	0.22316	0.0803435	0.168173	-0.39317	0.049819
NM_001135638	PIP5K1A	0.330394	0.315222	-0.488839	-0.075942	0.254567	-0.144528	-0.786042
NM_001135644	DCTN4	-0.103748	-0.0263189	0.00966524	0.00311793	0.158899	0.0959194	0.0245989
NM_001135647	FAM53C	0.16097	0.178373	-0.0522342	0.381709	0.315364	0.269081	-0.210202
NM_001135648	PTPRK	0.285923	0.0400789	0.0615191	0.264712	-0.110459	-0.0352385	0.0216274
NM_001135652	EIF2AK2	0.0375836	-0.0675037	-0.188697	0.0769467	-0.0226586	-0.00573938	-0.0483171
NM_001135654	PABPC4	-0.280024	0.0865574	-0.583419	0.0241254	-1.10212	-0.28583	0.0333412
NM_001135664	RAB7L1	0.154149	0.0190212	0.163882	0.18022	-0.0893274	-0.118137	0.0731652
NM_001135671	MSRA	0.032482	-0.0733338	-0.0475717	0.0366409	0.0398668	0.297224	0.00620131
NM_001135702	YWHAZ	0.134942	-0.084571	0.157125	-0.0610711	0.204792	-0.179939	-0.445701
NM_001135703	LRP12	0.218704	-0.0709316	-0.124097	0.132552	-0.188021	0.133043	-0.235221
NM_001135732	TOM1	-0.282479	0.271184	-0.169894	-0.091804	0.135492	0.149299	-0.256807
NM_001135733	TP53INP1	1.11397	-0.111934	-0.853481	-0.213872	1.8122	0.132825	0.523555
NM_001135747	NEIL2	-0.161592	-0.0392018	0.18258	0.194252	-0.0685901	0.305032	0.178624
NM_001135753	ECD	-0.157875	0.0592558	0.0495317	0.222448	0.0530877	0.0744108	0.0966585
NM_001135771	RPN2	0.0576948	-0.103214	-0.00696002	0.0707746	-0.0581481	-0.0100404	0.095652
NM_001135772	LRP5L	0.0151302	0.0462685	0.0259827	-0.0188322	0.239174	0.0695106	N/A
NM_001135812	FAM60A	-0.393581	-0.219558	0.191686	-0.0157332	0.223263	-0.138799	-0.3653
NM_001135820	TMEM2	0.70217	0.0208611	0.625271	0.336353	-0.543103	-0.454068	-0.378204
NM_001135821	FDPS	0.0437031	-0.0201551	0.053452	-0.116406	-0.0101552	-0.0028461	-0.0884624
NM_001135825	RNF185	0.147289	0.142121	-0.309169	-0.307436	0.207356	-0.0197411	-0.00387324
NM_001135861	PHPT1	-0.0496139	0.0993583	-0.0654217	-0.128166	0.359207	0.0301692	0.0579158
NM_001135917	DOLPP1	-0.297964	0.196203	-0.208174	-0.163971	-0.121154	-0.0112291	-0.35331
NM_001135953	GKAP1	0.130766	0.0501916	-0.0451886	0.308967	-0.0919632	0.14559	-0.00275203
NM_001135954	UCK1	-0.126142	0.123685	0.183301	0.148387	-0.226859	0.30033	0.0204527
NM_001135999	RUSC2	-0.0880919	0.00813401	-0.00890626	-0.1058	0.110841	-0.0203128	0.0550371
NM_001136022	NFATC4	-0.0794302	-0.0252537	-0.0233519	-0.00731146	0.0316559	0.00690323	0.00905645
NM_001136025	PLS3	0.515876	-0.0097499	-0.0705829	-0.740499	-0.798928	0.115334	0.0840156
NM_001136041	HDAC11	0.0468523	0.069628	-0.0289544	-0.112669	0.150974	0.0231981	-0.0517904
NM_001136049	LMLN	0.234055	-0.226925	0.335784	0.443367	-0.662991	-0.32577	0.447034
NM_001136050	DHRS1	0.105605	-0.0316789	0.468853	-0.119001	0.0550119	-0.227603	0.0984709
NM_001136051	LRIG3	0.235526	0.150826	0.269039	0.230704	-0.409242	-0.117983	0.107921
NM_001136052	CPT1C	0.201367	0.020874	-0.136691	-0.160272	0.0822413	0.0509472	N/A
NM_001136108	R3HCC1	-0.0331839	0.0802219	0.0220766	-0.0901826	0.0435914	-0.176385	-0.0670347
NM_001136115	FBXO28	0.066337	0.0285463	-0.275457	0.344986	0.0977931	0.0427182	0.129958
NM_001136155	ERG	-0.0929117	-0.0332691	0.023767	-0.103592	0.167779	-0.048995	0.0180522
NM_001136156	ZNF507	0.049739	0.0825217	0.102997	-0.169958	-0.0365059	-0.138689	-0.10153
NM_001136190	LAX1	-0.0854988	-0.234525	N/A	0.0115495	0.27758	-0.0180755	0.0772906
NM_001136198	FZR1	-0.114947	0.0207455	-0.130397	-0.0440941	0.0889002	-0.00616417	N/A
NM_001136199	GRAMD1A	0.105998	-0.516533	0.0354415	-0.179722	0.010968	0.199321	0.0222179
NM_001136202	ISOC2	-0.124628	0.0529934	-0.0109355	-0.186577	0.0093304	0.0201788	0.160609
NM_001136204	RCC2	-0.109235	0.00128227	0.167704	-0.284149	-0.228879	-0.0697872	0.300168
NM_001136218	TMEM51	-0.468524	-0.0414279	0.485008	-0.212718	-0.179927	-0.0296737	-0.0735458
NM_001136473	LITAF	-0.449935	-0.22207	0.152937	0.193128	-0.0479382	0.112412	0.000720189
NM_001136493	MFSD2	-0.0221748	0.126086	-0.0170264	0.116393	-0.0239162	0.171375	0.0394961
NM_001136497	BTF3L4	-0.0276866	0.0697842	-0.123461	0.0582265	-0.355902	0.143914	0.291118
NM_001136530	SERPINE2	0.208926	0.260329	-0.154098	-0.0584905	-0.24223	0.44588	0.148787
NM_001136543	LYSMD1	0.143557	-0.0503398	0.483613	-0.0130863	-0.192671	-0.320371	0.0138037
NM_001136574	LANCL1	0.0691435	0.0485457	-0.255415	-0.0903675	-0.312698	0.116318	0.258844
NM_001137554	MCTS1	-0.0684246	-0.0321227	-0.227302	0.214179	0.035332	0.118292	-0.654641
NM_001137604	POLR1B	-0.00250372	0.0392547	-0.0301214	0.0668814	0.00704545	-0.0804249	0.0522578
NM_001139457	BCAP31	-0.168181	0.0146687	0.120618	-0.0981869	0.0340332	-0.0523453	0.151539
NM_001139468	TBL1X	0.482339	0.0802232	0.0988166	0.348956	-0.592673	0.302312	0.290002
NM_001139490	TRAF3IP1	0.0106025	-0.0226925	N/A	0.0794318	-0.211658	0.0367631	N/A
NM_001139499	LSM5	-0.215293	0.0561191	-0.19796	0.273879	-0.125274	0.18951	0.147336
NM_001139518	PRKRA	0.070426	-0.16828	-0.132673	-0.175573	0.0680798	0.0293905	0.0611241
NM_001141945	ACTA2	0.728511	-0.106796	-0.139148	0.0054848	1.37608	-0.916154	-0.434185
NM_001141947	CCDC66	-0.0899335	-0.110417	0.120727	N/A	0.0346632	-0.0235761	0.101683
NM_001141973	ATP13A2	-0.197894	-0.0590945	0.0930598	-0.112832	0.031207	0.121294	-0.0185451
NM_001141980	TP53BP1	0.0895646	-0.0563674	-0.0764951	0.0367014	0.182163	-0.156246	-0.0587181
NM_001142269	GGCX	0.0127317	0.118181	-0.00196444	-0.341046	0.203311	-0.109193	-0.0431257
NM_001142272	RAB11FIP3	0.0928636	0.0515425	0.113097	-0.0280542	0.0241195	-0.00430125	-0.289002
NM_001142281	ARCN1	-0.104611	0.0330684	0.0727801	0.0973094	0.136661	-0.373179	0.128285
NM_001142288	COX4NB	-0.0214642	0.152721	-0.0374399	0.189448	-0.0862406	0.060482	0.0904496
NM_001142291	MGRN1	-0.377888	-0.0912103	0.285261	0.275163	0.155287	0.202367	-0.278597
NM_001142293	ARFGAP3	0.149224	-0.00717469	-0.104342	0.0809667	-0.0789106	0.0303225	0.0253715
NM_001142307	GTF2H1	-0.215222	0.0352312	0.219781	0.0269618	0.153797	0.0498823	0.195113
NM_001142317	TXNL4B	-0.121101	0.0509364	0.117653	-0.00524616	0.102013	0.170975	0.081592
NM_001142327	DMTF1	0.0774799	-0.019755	-0.350659	0.12057	0.204283	-0.10123	-0.0923465
NM_001142350	THOC6	-0.228438	0.0238219	-0.0394879	-0.104581	0.0743304	-0.0296323	0.254218
NM_001142354	PPP3CB	-0.13668	-0.00883419	-0.00118722	0.173608	-0.00979683	0.0955913	-0.129465
NM_001142356	NIF3L1	N/A	0.164591	0.0585167	0.0182399	-0.0186024	-0.128808	-0.155335
NM_001142364	ALG5	0.0124503	0.070172	-0.141129	0.294171	0.143419	0.0597509	0.0772603
NM_001142392	SLC10A3	-0.0163434	-0.0640159	0.0881911	0.179128	-0.0336278	-0.143088	-0.0481676
NM_001142395	PRRG1	0.549903	-0.296536	0.137671	0.0231696	0.148572	0.0731429	0.239152
NM_001142416	SCYE1	0.0848267	0.0481864	-0.107174	0.0930585	0.206626	0.12308	-0.045279
NM_001142434	MGEA5	0.265668	-0.107846	-0.268405	-0.0314924	-0.0529171	-0.373349	0.0419946
NM_001142460	ASB10	0.0622329	0.0772338	-0.115608	-0.145218	0.0411176	0.0611057	-0.237667
NM_001142466	GPT2	-0.151487	0.361092	0.590781	0.126537	-0.171872	0.484905	0.0637646
NM_001142471	INTS12	0.0863417	0.105827	-0.109842	0.149185	0.0971951	0.0206734	0.0129253
NM_001142495	MYO5A	0.055903	0.0574956	-0.0796068	0.19945	0.0264328	-0.0127695	0.1323
NM_001142498	SIRT1	0.0392482	0.186975	-0.336633	-0.300859	-0.489146	0.0270572	0.348763
NM_001142501	MON1A	N/A	-0.108848	0.0459252	-0.0499033	0.00686175	N/A	0.0824735
NM_001142502	PPP1R13L	0.063286	-0.213425	-0.0309534	0.0312853	0.129014	0.108653	-0.032146
NM_001142521	FAM111A	-0.00545803	-0.107963	-0.237802	0.285894	-0.0985514	0.100459	-0.511585
NM_001142522	FBXO5	-0.0830923	0.00972299	-0.0442442	0.149841	-0.307029	-0.00903835	-0.0920006
NM_001142534	SH2D3C	-0.0782004	-0.0454297	-0.0680188	-0.0861232	-0.0358582	0.0426982	-0.0867413
NM_001142541	SLC35B3	0.114895	0.0111054	-0.00343936	0.116107	0.162908	0.110093	-0.0595539
NM_001142547	RPUSD3	-0.0285355	-0.0267064	0.000541339	0.00497992	0.07008	-0.123664	0.0779944
NM_001142548	RAD54L	-0.206104	0.0238024	0.155811	0.0944236	-0.213905	0.110978	-0.158557
NM_001142551	WDR47	0.188239	-0.190016	0.0647992	-0.196658	-0.268816	-0.0743154	-0.058528
NM_001142557	HMMR	0.163209	-0.403271	-0.322452	0.371263	-0.290886	-0.916597	0.0675187
NM_001142568	BBX	0.354209	-0.0263358	0.0193508	-0.209705	-0.105634	-0.177392	0.172636
NM_001142587	NFYC	-0.418991	0.155613	0.0142288	0.187863	0.00613289	-0.101559	-0.0789208
NM_001142596	P4HA1	0.144746	-0.0138665	0.113777	-5.57171e-05	-0.0357148	-0.110911	0.122189
NM_001142599	P4HA2	-0.127412	-0.0379805	-0.224509	-0.0435899	-0.104413	-0.158374	0.205677
NM_001142604	PPT1	-0.399165	-0.110095	-0.416007	0.241314	0.271185	0.119681	0.117624
NM_001142616	EHBP1	0.00373277	0.0905338	0.224278	0.0791405	-0.0455001	0.14237	0.252591
NM_001142621	TGFBRAP1	-0.21633	-0.100872	0.192999	-0.141226	0.0218232	0.10958	N/A
NM_001142633	PIK3R5	-0.106909	-0.0976102	0.0350315	-0.07069	0.0701913	0.10878	0.0884103
NM_001142640	TNRC6C	-0.0554731	-0.0519799	0.0216316	-0.098162	0.199559	-0.0648936	-0.0399649
NM_001142643	CASKIN2	-0.034589	N/A	0.0672825	0.0526718	0.0508066	0.0639093	-0.0160211
NM_001142646	GPR175	-0.170154	0.222675	-0.0542739	-0.102104	0.112546	0.0989741	0.00558094
NM_001142648	SAR1A	-0.164155	0.176342	-0.381886	0.105517	0.0149611	0.218715	-0.00228944
NM_001142650	HNRPLL	0.143005	0.119422	-0.107223	0.0853088	-0.00280086	-0.0102206	-0.131166
NM_001142673	KIAA0652	-0.278422	0.147131	0.140977	0.180856	0.302378	0.0178775	-0.0770093
NM_001142677	CHID1	-0.00981203	0.0681698	0.150626	-0.224661	0.0370901	0.108508	0.0850475
NM_001142776	CHAC1	-0.738591	0.645451	0.0676252	0.362718	0.229434	0.20332	0.00190465
NM_001142778	HSD3B7	-0.0477976	0.0136447	-0.018715	-0.139342	N/A	-0.0329235	-0.0449796
NM_001142853	HES6	0.125657	0.322677	0.152707	0.0706818	-0.371945	0.34594	-0.0467192
NM_001142931	API5	0.203463	-0.0133669	0.0752257	0.14844	-0.0473871	0.0185182	-0.129798
NM_001143681	GSTK1	0.174421	-0.0227491	0.252784	-0.0232619	0.0136392	-0.0077799	0.0773715
NM_001143682	CALCOCO1	-0.0471943	0.00315358	-0.000226472	-0.00505418	0.222484	-0.0404893	0.0292197
NM_001143762	EIF5A	-0.0707041	0.194048	-0.0706802	-0.206806	0.0202474	0.145308	N/A
NM_001143771	ZNF438	0.0665413	0.0676418	0.13235	0.105489	0.0489746	0.215506	N/A
NM_001143775	DULLARD	-0.100017	-0.0963282	-0.414413	-0.129666	-0.0211575	-0.0346422	0.0577592
NM_001143785	FES	-0.141573	0.0849625	0.0146102	-0.126902	0.0634437	-0.166572	0.134169
NM_001143804	PHOSPHO1	0.0378641	-0.000866409	0.0266141	-0.0956487	0.00687363	-0.0514252	-0.0290745
NM_001143821	PLEKHA5	-0.178499	-0.0294487	-0.0437715	0.194888	-0.0557145	0.00309712	0.159143
NM_001143827	MAPRE2	-0.0587611	0.150925	-0.15722	0.100443	-0.15132	0.101976	0.0398422
NM_001143829	CCDC68	0.0826343	-0.651175	-0.409496	0.357366	0.137882	0.175958	0.186573
NM_001143852	TCHP	-0.292554	0.0281255	-0.256298	-0.0420106	-0.600627	0.0289667	-0.440114
NM_001143853	WIBG	-0.275239	0.041821	0.000220651	-0.127383	N/A	-0.0432729	-0.0537559
NM_001143887	COPS2	0.0798617	0.0560342	-0.177599	-0.0451365	0.0381456	0.0166385	-0.00965664
NM_001143890	BSDC1	-0.04363	-0.0124366	0.4211	0.271829	0.212148	-0.0521987	-0.153397
NM_001143917	LYSMD2	0.167692	-0.0789779	-0.00344709	0.100142	-0.234567	0.152825	-0.062257
NM_001143941	RBM24	-0.141039	0.00798546	-1.09763	-0.0177113	-0.117825	0.0271501	-0.69884
NM_001143946	GAS6	-0.112207	-0.203735	0.26466	0.545452	0.0728322	0.201616	0.101232
NM_001143966	TBC1D7	0.0942833	3.27392e-05	0.04503	0.178944	-0.107339	0.0552734	0.0699538
NM_001143971	CDYL	0.101586	0.10433	-0.00343801	-0.111728	-0.000495599	-0.233586	-9.80287e-05
NM_001143976	WEE1	0.00620911	-0.153874	0.448506	0.275047	-0.303952	0.17517	-1.40799
NM_001143979	NDE1	-0.0367755	0.0652985	-0.21384	-0.217157	-0.0894397	0.246148	-0.376582
NM_001143984	PTPMT1	-0.172878	0.0374305	0.0837311	-0.152701	-0.0727361	0.00250106	-0.0967203
NM_001143985	BANF1	0.0657687	0.145997	0.0640786	-0.238977	0.00333302	-0.0248754	0.00780522
NM_001143986	TLE6	0.097549	-0.206481	-0.0214132	0.0553088	0.231508	0.309694	N/A
NM_001143993	RASSF7	-0.0288773	0.0738027	0.211683	-0.043542	0.0452312	-0.238201	0.0208111
NM_001144	AMFR	0.350834	0.137035	-0.0749578	-0.708451	-0.160139	-0.0093026	-0.375116
NM_001144001	SEC14L1	-0.352498	0.214988	0.294268	0.261041	0.166807	-0.109463	-0.838062
NM_001144027	NDOR1	-0.181962	-0.0281419	0.0629142	-0.0622488	0.0806763	-0.106188	-0.0316011
NM_001144029	CNTD2	-0.120538	-0.00955358	-0.00520742	0.13506	0.104104	-0.0123128	0.328449
NM_001144060	NHSL1	0.170978	0.0740077	0.521269	-0.187295	-0.625731	0.20539	0.021525
NM_001144073	CHORDC1	N/A	N/A	-0.33091	-0.214585	0.0459626	0.084999	-0.124316
NM_001144074	DET1	-0.0141546	0.101388	0.112538	-0.00101734	0.13405	-0.360059	N/A
NM_001144755	MYBL1	-0.523632	0.0617291	-0.294771	-0.101213	-0.461026	0.0517238	-1.02277
NM_001144758	PHLDB1	0.103844	-0.00174811	-0.133463	-0.404479	0.312035	0.0162174	-0.099631
NM_001144761	TLE2	-0.246833	0.0791682	0.0664648	-0.0345902	0.178864	0.20247	-0.0170877
NM_001144765	EXPH5	0.182189	-0.209781	0.304437	0.480087	-0.164497	0.285388	-0.0733842
NM_001144772	NSMAF	0.177292	-0.149147	-0.11869	-0.601794	-0.0133027	0.0061341	-0.0283763
NM_001144827	RPUSD4	-0.136202	0.146859	0.123136	-0.0978048	0.178935	0.189823	-0.583606
NM_001144831	PHB2	0.154677	0.318026	-0.202427	-0.123485	0.0635809	0.00750389	-0.0915076
NM_001144857	PLEKHG6	-0.0378153	-0.136197	0.168682	0.118087	0.045136	N/A	0.0975782
NM_001144879	IMPA1	-0.284675	0.0392095	-0.395598	-0.101632	-0.670932	-0.0819575	-0.0639733
NM_001144883	PRICKLE1	N/A	N/A	0.441268	0.0495151	-0.183494	0.395946	-0.0585133
NM_001144887	CITED1	-0.237074	0.438805	0.0657089	-0.15517	-0.0823627	0.370103	0.0500784
NM_001144891	MBIP	0.0442757	0.0573801	-0.0908739	-0.343497	-0.0421311	0.00762898	0.190293
NM_001144900	SMCR7	-0.13596	0.13526	N/A	N/A	0.305106	-0.218205	N/A
NM_001144920	TTC26	0.0461011	-0.0281456	0.00625915	0.0953653	0.0302348	-0.142037	-0.21126
NM_001144929	NKIRAS2	N/A	N/A	-0.00226241	0.0221124	0.0354662	0.0441611	0.203514
NM_001144932	PSMB5	-0.319887	0.0739102	-0.0381178	-0.0447692	0.310891	-0.177298	-0.253311
NM_001144942	RAB34	0.18007	-0.058441	-0.0293551	0.174637	-0.05221	-0.00978767	-0.148591
NM_001144955	DTWD1	0.100141	0.085705	-0.0346083	0.219904	0.228984	0.0808485	0.030967
NM_001144964	NEDD4L	0.393967	-0.18519	0.0378352	-0.0627915	-0.00485333	-0.0293929	0.46882
NM_001144978	MTHFD2L	0.0208155	N/A	0.131791	N/A	0.117946	-0.0622866	0.0975426
NM_001144996	ITGA7	0.0180135	0.00948219	-0.0272837	-0.0975791	-0.0442059	0.0679569	0.00182177
NM_001145000	ITGAV	0.322457	0.046258	-0.31231	0.0292142	-0.929552	-0.180183	-0.0634397
NM_001145001	NEK6	0.286122	0.203616	-0.00670143	0.0712738	-0.394422	0.539478	0.230372
NM_001145009	BTN3A1	0.490823	-0.57236	0.0535811	0.213599	0.367615	0.0897779	0.0133175
NM_001145023	SCRN2	0.10578	-0.00912997	0.0896686	-0.384151	0.0345375	-0.0607868	0.0460001
NM_001145031	PLAU	0.244343	-0.431758	0.244715	-0.761458	-1.17232	0.215898	-0.239752
NM_001145036	COG2	-0.0753062	0.118408	0.00594386	0.0860557	0.204396	-0.0401937	0.14574
NM_001145082	ZNF619	-0.220884	-0.0104659	-0.0655974	-0.029141	0.110392	0.0316771	N/A
NM_001145118	GRID2IP	-0.121915	-0.0440212	-0.0285388	0.0868996	0.314718	0.0295951	0.0744215
NM_001145138	RELA	0.207854	-0.395826	-0.0715322	-0.0371328	-0.0338444	0.0100889	-0.0327859
NM_001145145	SLC1A5	-0.338028	0.144584	0.100069	-0.184417	0.031776	-0.0506066	0.0591675
NM_001145146	CRHR1	N/A	-0.0564245	0.0236629	-0.00441434	-0.0308391	0.0127371	-0.0436674
NM_001145152	VPS37A	-0.0152277	-0.170522	0.00390926	0.483546	0.157606	0.105317	0.054182
NM_001145157	NR2F2	0.203718	-0.205501	-0.211819	0.0482177	-0.144321	-0.186026	0.169016
NM_001145160	TPM4	0.036109	-0.110866	0.197464	-0.28057	-0.38404	0.226104	0.0336826
NM_001145167	PRMT3	0.0669623	0.097097	0.21038	0.228923	0.00515067	-0.212567	0.0658872
NM_001145255	IKBKG	-0.165116	0.0134934	0.0513335	-0.153664	0.109488	0.00511298	N/A
NM_001145260	NCOA4	-0.0338135	-0.00923348	0.0833559	0.233188	-0.133155	0.0656233	0.128908
NM_001145295	NGLY1	0.185843	0.0270196	0.12982	0.0843005	-0.161517	-0.0154273	-0.0334467
NM_001145302	RARA	0.104787	-0.0828013	0.13114	-0.211907	0.0699887	-0.0457495	0.174619
NM_001145305	KIAA1683	-0.0673202	0.0166032	-0.00390075	0.0124599	0.34975	-0.0350396	N/A
NM_001145306	CDK6	-0.534166	0.380896	-0.815549	0.0593424	0.0942011	-0.0868538	-1.23941
NM_001145319	PLS1	0.0794762	-0.202185	-0.120464	-0.185015	N/A	-0.157824	0.136817
NM_001145320	ADAMTSL2	-0.070859	N/A	N/A	-0.0571269	0.0051596	N/A	-0.00447056
NM_001145335	UBE2Q2	0.394151	-0.253108	-0.367205	-0.101573	-0.394217	0.332962	0.20875
NM_001145345	ZNF566	0.287337	N/A	-0.295009	-0.264459	-0.0119721	-0.0222262	N/A
NM_001145347	ZNF576	0.0174119	0.0700919	0.178694	0.0310405	0.220675	-0.0316256	-0.213463
NM_001145348	JMJD5	-0.225627	-0.0205197	-0.11118	-0.130922	0.317891	-0.0265219	N/A
NM_001145372	PTPN3	-0.404275	-0.37375	0.257882	0.162357	-0.181959	-0.115435	-0.00105842
NM_001145391	OXSM	0.0135737	-0.0911145	0.296375	0.149827	-0.106554	0.116965	0.070532
NM_001145396	ALDH16A1	-0.0771658	-0.0545973	0.00696491	-0.0888126	0.0721597	0.115245	0.0262948
NM_001145410	NONO	0.0140994	0.0437248	-0.131364	-0.22956	-0.261641	0.00086468	0.0808865
NM_001145426	CSDA	0.0491793	0.0398054	-0.0892521	-0.231906	0.317931	0.00245951	0.149592
NM_001145437	LSS	-0.0103754	-0.0346131	0.111186	-0.339525	-0.285687	-0.109182	0.232073
NM_001145443	PFKFB3	0.24155	-0.279202	0.366035	-0.12563	-0.332043	-0.175293	-0.0528635
NM_001145448	ZNF200	0.16838	0.0475641	0.171266	0.0216416	-0.283234	0.00476303	-0.287551
NM_001145450	MORN2	-0.0865758	-0.0797018	0.00352774	0.24836	-0.0469008	0.0659915	0.332742
NM_001145458	NCR1	-0.00872503	0.0128027	-0.0800015	0.153952	-0.270996	0.0695708	0.244954
NM_001145463	YIF1B	-0.183223	-0.03465	0.0260562	-0.136403	0.0817928	0.0239768	0.0475062
NM_001145512	NFIA	0.170167	-0.0815231	-0.214565	-0.412655	-0.0670945	0.0209919	-0.283032
NM_001145513	SCRN1	-0.187777	0.2534	0.100813	-0.316018	-0.19539	-0.0776013	-0.20867
NM_001145547	RBM17	-0.115722	0.0840543	0.121933	-0.124269	0.0357378	-0.0687756	0.00461552
NM_001145548	ZDHHC7	0.0556698	0.136415	-0.358689	-0.00300936	0.238619	0.147049	-0.191038
NM_001145662	GATA2	0.0284641	0.107641	0.290225	-0.509246	-0.184001	0.110849	-0.0512993
NM_001145667	GLG1	0.0677445	-0.0935409	0.101513	-0.0733991	0.19264	0.00148608	-0.105617
NM_001151	SLC25A4	0.183842	0.0841293	0.0277576	0.0886495	-0.234892	-0.070862	0.0397487
NM_001152	SLC25A5	-0.0112522	-0.0353745	0.0309902	0.0897134	0.0300129	-0.0377807	0.0527948
NM_001153	ANXA4	0.179221	-0.081653	0.116286	-0.0186539	0.406068	-0.0878244	0.0730286
NM_001154	ANXA5	0.126653	0.067921	-0.0781172	0.0540029	-0.0991972	0.139491	N/A
NM_001166	BIRC2	0.0605027	-0.00604711	-0.0243638	0.171116	-0.100922	0.0675465	0.150359
NM_001167	XIAP	0.434027	-0.236752	0.231431	-0.466446	-0.740016	0.0386582	-0.293821
NM_001172	ARG2	-0.154582	0.960663	N/A	N/A	0.0683175	-0.276504	N/A
NM_001177	ARL1	-0.112121	-0.0319438	0.02155	0.0221459	0.0061826	-0.0343859	0.17824
NM_001182	ALDH7A1	0.191957	0.186161	-0.0236735	-0.0233817	0.00193462	0.161418	-0.0820836
NM_001183	ATP6AP1	0.0629892	0.0233208	-0.1023	-0.0874055	0.104893	-0.0237746	0.0131509
NM_001188	BAK1	0.113292	0.28213	-0.11428	0.261586	0.451293	0.255442	-0.260922
NM_001190	BCAT2	-0.382036	0.299472	0.154881	0.0930672	0.171294	0.0777479	-0.594057
NM_001194	HCN2	-0.203795	0.0078392	0.0728863	-0.192365	0.165979	0.159552	0.0640888
NM_001195	BFSP1	0.612904	-0.058508	0.280764	0.110647	-0.0677146	0.18033	-0.283941
NM_001197	BIK	-0.450094	-0.212626	0.0426636	0.0918087	0.336122	0.198698	-0.126909
NM_001204	BMPR2	0.374312	-0.11605	-0.261434	-0.242603	-0.559563	-0.215433	0.107127
NM_001206	KLF9	0.61371	-0.113603	-0.30907	0.00106959	-0.188882	-0.0176985	0.256343
NM_001207	BTF3	-0.126997	0.108982	-0.0928577	-0.000234151	0.269505	0.00508004	N/A
NM_001211	BUB1B	-0.0907033	0.0246795	-0.401857	0.200496	-0.278553	0.00276621	0.0183449
NM_001217	CA11	0.0982031	-0.03201	-0.176216	0.0775634	0.465387	-0.0534557	N/A
NM_001220	CAMK2B	-0.129641	0.0416955	-0.0348899	-0.140698	0.158137	0.0191467	0.118141
NM_001226	CASP6	0.130231	0.0318794	0.163469	0.0738445	-0.0889818	0.0295958	-0.0699161
NM_001233	CAV2	0.606156	-0.0744351	0.144438	-0.302625	-0.386542	0.160217	0.0350064
NM_001235	SERPINH1	-0.363741	0.352155	0.424714	-0.830114	-0.0172587	-0.177225	0.505452
NM_001237	CCNA2	-0.0582214	0.0216484	-0.24834	-0.0443672	-0.16229	-0.316277	-0.109661
NM_001239	CCNH	-0.131676	-0.0976	-0.19495	0.309279	0.495746	0.0833352	0.053399
NM_001241	CCNT2	-0.0333709	0.0526001	-0.0393462	0.188009	-0.138202	0.0327386	-0.106536
NM_001242	CD27	-0.0553884	-0.00455801	N/A	N/A	0.0857434	0.00147719	N/A
NM_001244	TNFSF8	-0.073181	-0.0314995	-0.0929842	-0.25177	-0.104244	0.00346816	0.125382
NM_001246	ENTPD2	-0.0597086	0.0334236	0.0183632	-0.0614032	0.103474	-0.0233097	0.0596213
NM_001247	ENTPD6	-0.564057	0.0405054	0.157819	0.0202884	0.196762	-0.0374647	-0.0882217
NM_001253	CDC5L	-0.166877	0.00721099	0.00557148	0.190327	-0.0651523	0.0741498	0.0548157
NM_001254	CDC6	-0.349375	0.263868	0.382847	0.252967	-0.204998	-0.129832	0.175502
NM_001255	CDC20	-0.1747	N/A	-0.101256	N/A	-0.406615	0.0122939	0.054235
NM_001258	CDK3	0.0447166	-0.0104397	-0.067831	-0.0796251	0.0970245	0.0343386	-0.19591
NM_001260	CDK8	-0.244393	0.274766	-0.85087	0.160797	0.584763	-0.57253	0.237735
NM_001261	CDK9	-0.0129182	0.105339	-0.129164	-0.0289206	0.0455252	0.192816	-0.0504515
NM_001263	CDS1	-0.0415903	-0.176475	0.0142825	0.26967	-0.315534	0.0299985	0.123994
NM_001268	RCBTB2	-0.105652	-0.0311474	-0.191686	0.0321535	-0.40998	0.468667	N/A
NM_001270	CHD1	0.0444194	0.0993152	0.0718052	0.0365355	-0.175862	-0.122347	-0.302005
NM_001273	CHD4	-0.119181	0.0918469	0.147852	0.0588263	0.0646681	-0.504317	0.0974529
NM_001278	CHUK	-0.428599	-0.00488572	0.0290874	0.245228	-0.0150302	-0.100618	-0.199054
NM_001280	CIRBP	-0.161072	0.0503242	-0.0998014	-0.0627542	0.107418	0.0892507	0.313374
NM_001281	TBCB	-0.00179705	-0.0356632	-0.128013	-0.179568	0.129851	-0.0823365	0.0227498
NM_001284	AP3S1	0.231228	-0.0905601	-0.67981	0.671297	0.263309	-0.242509	N/A
NM_001286	CLCN6	0.0832114	-0.0108138	-0.167167	-0.0889923	0.138788	0.0157096	0.128498
NM_001293	CLNS1A	-0.0828177	0.0760883	0.191252	0.0851362	0.282174	-0.0668087	0.121257
NM_001294	CLPTM1	-0.130882	-0.249775	-0.0672937	-0.0326736	0.0254305	-0.00623959	0.193395
NM_001300	KLF6	0.105902	-0.305888	0.326656	-0.120431	-0.140258	-0.115623	0.189129
NM_001303	COX10	-0.258286	-0.395235	0.374186	0.0768484	-0.0644637	-0.258801	0.149845
NM_001304	CPD	0.051156	0.119752	-0.0241634	0.0712141	-0.328711	0.0553592	0.0758101
NM_001307	CLDN7	0.060617	0.0889204	0.554458	-0.0810728	-0.24449	-0.2211	0.0591704
NM_001310	CREBL2	0.146193	0.12442	0.124973	-0.0738419	-0.262827	0.00459066	0.498145
NM_001311	CRIP1	-0.184534	-0.0617156	-0.0805004	-0.30616	0.0788099	-0.0262507	0.190599
NM_001316	CSE1L	-0.0060627	0.0171131	-0.121815	0.109084	-0.121533	-0.0765709	-0.2842
NM_001319	CSNK1G2	-0.29096	-0.146208	0.230889	0.0886239	0.125936	0.096978	-0.111118
NM_001321	CSRP2	0.0252965	0.100761	0.0636813	0.0946587	-0.141897	0.12416	0.0722352
NM_001323	CST6	-0.096252	-0.0477843	0.167087	-0.195141	-0.175328	-0.113617	-0.00718452
NM_001325	CSTF2	-0.0267112	-0.164722	0.0751496	0.0992216	-0.101029	0.0186529	-0.0755787
NM_001326	CSTF3	-0.00508155	0.166616	-0.195472	-0.0802202	0.155346	-0.0898113	0.08727
NM_001333	CTSL2	-0.0414592	0.217976	-0.0847159	-0.00977653	-0.102888	0.165907	-0.0651727
NM_001336	CTSZ	0.220778	0.318734	0.0328428	-0.33799	-0.535044	0.113435	0.197479
NM_001338	CXADR	0.125523	0.0345813	-0.244298	0.0635909	0.180477	-0.181529	0.140371
NM_001343	DAB2	0.461652	-0.11182	-0.000825401	-0.00528895	-0.136838	0.0604357	-0.0192857
NM_001344	DAD1	-0.0487961	-0.00258245	0.039283	0.145692	0.0360923	0.0689315	0.17636
NM_001347	DGKQ	0.195593	-0.180363	0.151334	0.0153093	0.216276	0.0528204	0.151199
NM_001348	DAPK3	-0.191356	0.0603567	0.0755077	-0.0558482	0.198485	0.0837407	0.0190783
NM_001349	DARS	-0.00981388	0.246217	-0.299428	-0.562726	-0.138999	0.220533	0.270321
NM_001352	DBP	-0.0440103	0.00469712	0.0112412	-0.139753	0.0956319	-0.000985721	-0.0165051
NM_001356	DDX3X	-0.192058	0.123553	-0.211171	0.025526	-0.343632	0.0779959	N/A
NM_001357	DHX9	-0.0251261	0.0787943	-0.123303	-0.207295	0.0938064	-0.0316503	-0.00678828
NM_001358	DHX15	-0.0765096	0.0838955	-0.218447	0.159245	-0.00566262	-0.0220021	0.114341
NM_001359	DECR1	0.247608	-0.055748	0.128744	0.217649	-0.140423	0.0737728	0.0899963
NM_001360	DHCR7	-0.0661668	0.189655	0.112925	-0.193985	-0.338822	0.0607684	-0.279634
NM_001361	DHODH	0.134226	0.0575342	0.0323581	-0.119155	-0.0321328	0.277601	-0.128338
NM_001363	DKC1	-0.186264	0.0895591	0.0493012	-0.104275	-0.0342114	-0.149437	0.0625355
NM_001371	DNAH8	-0.138554	-0.135355	-0.0764584	-0.00462327	0.0916373	-0.0868914	0.303821
NM_001376	DYNC1H1	0.0404757	-0.332358	0.0825533	0.0725378	0.325998	-0.00745554	-0.0149764
NM_001378	DYNC1I2	-0.0379245	-0.156327	0.0771994	0.143628	-0.0902574	0.097619	0.0640592
NM_001380	DOCK1	0.300953	0.110608	-0.161056	0.0297434	-0.00691602	0.0504689	-0.0554201
NM_001381	DOK1	0.291198	-0.0699024	0.190704	-0.0299514	-0.257218	-0.189564	-0.139741
NM_001382	DPAGT1	-0.069405	-0.0640987	-0.103478	0.25673	0.0513625	-0.459731	0.0348055
NM_001383	DPH1	-0.00817071	0.0825759	-0.0868295	-0.0682169	0.409116	-0.306019	-0.0185523
NM_001386	DPYSL2	0.435838	0.0255448	-0.785152	0.0750899	-0.354391	-0.0145189	0.238869
NM_001387	DPYSL3	-0.156999	0.0929151	-0.0482014	0.0931672	-0.261973	0.0709118	0.197962
NM_001388	DRG2	-0.102143	0.196158	-0.0675986	-0.0296828	0.236465	0.117618	0.0474061
NM_001394	DUSP4	0.305934	0.0170437	0.1974	-0.471659	0.0558276	-0.266103	-0.0144899
NM_001395	DUSP9	-0.300536	0.132664	N/A	-0.198877	-0.424509	-0.557607	0.0190924
NM_001398	ECH1	0.400546	-0.0484111	0.0631268	-0.16212	-0.628565	0.169012	-0.0440881
NM_001404	EEF1G	-0.14409	0.127531	0.0783923	-0.180284	0.201758	0.00668643	N/A
NM_001406	EFNB3	-0.141239	0.0343778	0.0444255	-0.142874	0.0909369	0.00956486	N/A
NM_001407	CELSR3	-0.0333336	-0.0375728	0.137723	0.561751	0.260653	0.198263	N/A
NM_001408	CELSR2	0.0262874	0.139356	0.0628227	N/A	N/A	N/A	-0.572379
NM_001409	MEGF6	-0.164953	-0.0927392	0.1353	-0.2116	-0.117075	0.054346	N/A
NM_001412	EIF1AX	0.108184	0.313799	0.132718	-0.158539	0.22458	-0.308584	0.0442198
NM_001414	EIF2B1	-0.0403766	0.0762911	0.0119659	-0.0960053	0.0792342	0.0241235	-0.0548195
NM_001415	EIF2S3	-0.00959786	0.242896	0.0875359	N/A	-0.519533	-0.223633	0.167081
NM_001416	EIF4A1	-0.040951	0.110361	0.00998876	-0.216596	0.125261	-0.207617	N/A
NM_001417	EIF4B	-0.216514	-0.0428676	-0.0444414	-0.341364	0.315514	0.062269	0.0418132
NM_001419	ELAVL1	-0.0142974	0.0656389	-0.0419476	0.0933087	-0.021076	0.0309731	-0.103812
NM_001423	EMP1	0.150783	-0.0933387	-0.0294894	0.023622	-0.260185	0.0327374	0.285107
NM_001425	EMP3	-0.0412162	-0.0161067	-0.164928	-0.17097	N/A	N/A	0.0251644
NM_001428	ENO1	-0.0433885	-0.0596674	0.058843	-0.144302	-0.00679438	-0.0448782	N/A
NM_001430	EPAS1	0.0305049	-0.114707	-0.23337	0.177727	0.182595	0.275705	-0.0266417
NM_001432	EREG	0.276447	-0.729664	0.065662	-0.498406	-1.33221	0.136757	N/A
NM_001433	ERN1	-0.0212927	0.105066	-0.0284354	N/A	0.00264877	0.0697818	N/A
NM_001436	FBL	-0.0902976	0.056697	0.0996582	-0.147553	0.262977	-0.329802	0.0832995
NM_001440	EXTL3	N/A	N/A	0.218556	-0.125006	-0.145296	N/A	-0.0462082
NM_001441	FAAH	-0.08007	-0.0162567	-0.0208711	-0.0361695	0.169477	0.0440342	0.0490745
NM_001448	GPC4	0.404135	0.247522	-0.0498521	-0.25849	-0.915072	0.181639	0.0285482
NM_001449	FHL1	N/A	0.198826	-0.137736	-0.367688	N/A	-0.0630387	-0.0281021
NM_001450	FHL2	-0.280084	-0.101388	-0.115849	-0.128421	0.25333	-0.0795711	0.0953759
NM_001451	FOXF1	N/A	-0.112347	0.132898	-0.00152256	-0.112447	0.151422	0.0786418
NM_001457	FLNB	-0.137023	0.0545694	-0.0145703	-0.142506	0.11978	0.0701087	0.126723
NM_001469	XRCC6	0.113944	0.08374	-0.0664562	-0.0701463	0.0855417	-0.130434	N/A
NM_001478	B4GALNT1	N/A	N/A	0.0368656	-0.0721537	0.115907	N/A	0.0149118
NM_001481	GAS8	-0.00281704	-0.0904365	0.190687	0.085849	0.112393	0.0645864	0.0691437
NM_001483	GBAS	0.267345	-0.0560009	0.0161974	0.0649799	-0.198076	0.134019	-0.146071
NM_001487	BLOC1S1	0.0626227	-0.00456931	-0.0718304	0.0912957	0.0801471	-0.0351017	-0.0542469
NM_001488	TADA2L	0.0677286	-0.0315204	0.179131	0.118903	-0.1031	-0.166742	-0.204947
NM_001493	GDI1	0.00910402	-0.149876	N/A	0.179538	0.0153946	-0.0495676	-0.0229174
NM_001496	GFRA3	-0.190205	0.0385506	-0.114928	N/A	0.0779084	N/A	N/A
NM_001497	B4GALT1	0.00783713	0.0713545	0.0822111	-0.00236643	-0.299805	0.0146748	-0.0638184
NM_001498	GCLC	-0.0645642	-0.0565866	-0.500881	0.109814	0.282652	-0.167438	0.275971
NM_001499	GLE1	0.0966823	-0.0204557	0.029535	0.24958	0.0259962	-0.00462475	-0.0310945
NM_001500	GMDS	0.0922428	0.112381	0.308563	0.110143	-0.11025	0.16997	-0.00956348
NM_001510	GRID2	N/A	-0.0787219	-0.102235	-0.152401	0.051398	-0.053522	0.0492256
NM_001511	CXCL1	0.00623524	0.132791	0.408884	0.190946	0.450402	0.103161	N/A
NM_001513	GSTZ1	-0.000681681	0.0279056	0.0429923	0.0155989	0.137897	0.121768	0.103317
NM_001514	GTF2B	0.274728	0.165757	-0.0567606	0.341282	0.503358	-0.0526225	-0.327357
NM_001516	GTF2H3	-0.238513	0.0407711	-0.110647	0.157401	0.260478	0.0670316	0.193875
NM_001519	BRF1	0.0193256	0.09024	0.202134	0.028978	-0.0157607	0.238017	0.00161293
NM_001520	GTF3C1	-0.0277772	0.0695868	0.108967	-0.150138	-0.0588209	N/A	-0.0446978
NM_001521	GTF3C2	-0.121528	0.128435	-0.0174417	0.0742309	0.233975	-0.0646477	-0.0196527
NM_001524	HCRT	-0.0747483	-0.0632285	0.00816844	-0.0900519	0.0654799	N/A	N/A
NM_001525	HCRTR1	0.0230054	0.104487	0.13376	-0.0735558	0.0487001	-0.0354874	0.0176834
NM_001527	HDAC2	-0.0571312	0.00491547	0.00617716	-0.0382434	-0.0718862	-0.154212	0.063023
NM_001528	HGFAC	-0.0390917	-0.0910553	0.0404027	-0.0780266	0.0808403	0.0232191	0.0326313
NM_001536	PRMT1	0.0192653	0.16274	-0.0761346	-0.325201	0.155248	-0.0182791	-0.0663298
NM_001537	HSBP1	-0.093356	0.0807953	-0.012554	0.00959538	0.0848464	-0.0439405	N/A
NM_001538	HSF4	0.108846	-0.0759238	0.178066	-0.087491	0.0646658	0.0173867	-0.0699822
NM_001539	DNAJA1	-0.0517972	0.0365008	-0.0881483	-0.00782041	0.0375444	-0.00736261	0.0437101
NM_001540	HSPB1	-0.146856	-0.103426	-0.074561	-0.220673	-0.0148176	-0.174991	N/A
NM_001547	IFIT2	1.19718	-0.273674	-0.161602	-0.451553	-0.00587993	0.0908812	N/A
NM_001548	IFIT1	0.408798	-0.131342	-0.263351	-0.112041	-0.087906	0.119724	-0.05646
NM_001551	IGBP1	0.0787571	0.10608	-0.0747646	0.101459	0.461156	0.0209677	-0.0124131
NM_001554	CYR61	0.611516	0.123742	0.0824308	0.136785	-0.0305849	-0.449837	-0.484866
NM_001560	IL13RA1	0.331073	0.106823	0.132065	-0.0757672	-0.241217	-0.0846815	0.00966646
NM_001561	TNFRSF9	-0.0796426	N/A	0.0834626	-0.0585217	0.0413771	0.00842536	0.0940035
NM_001562	IL18	0.349717	-0.0286645	0.164376	0.17002	0.0941631	0.010037	-0.0497415
NM_001564	ING2	-0.11067	0.182733	0.0457336	-0.0260182	0.010884	0.18588	0.0243979
NM_001567	INPPL1	0.186046	-0.183843	0.111924	-0.149675	0.0766091	-0.157562	-0.0542379
NM_001568	EIF3E	N/A	N/A	-0.436688	0.264454	0.996782	-0.116754	N/A
NM_001570	IRAK2	0.016168	-0.0100509	-0.040505	-0.0292847	0.141047	-0.09693	0.0341419
NM_001587	OCRL	-0.10243	-0.254973	0.142066	-0.0538551	-0.269599	-0.105614	-0.0779986
NM_001605	AARS	-0.166144	0.156836	0.134135	0.161773	0.0954241	-0.0200635	0.11532
NM_001610	ACP2	-0.544926	-0.00109634	-0.270787	-0.174378	0.0859507	0.0178943	-0.059482
NM_001614	ACTG1	-0.495864	N/A	N/A	-0.55165	-0.0395491	-0.426649	N/A
NM_001616	ACVR2A	-0.234496	0.0854653	0.0892269	0.33349	0.187359	-0.23703	0.162794
NM_001618	PARP1	0.141588	0.0480167	-0.145986	0.0923827	-0.052115	-0.113615	-0.0414604
NM_001619	ADRBK1	-0.194723	0.0388687	0.000120256	0.153423	-0.0958918	0.0501676	-0.322023
NM_001624	AIM1	-0.023994	-0.0485039	0.485052	0.37211	-0.133908	-0.0720524	-0.107463
NM_001625	AK2	-0.00593621	-0.0898158	0.0300827	-0.0802554	0.0477422	0.104753	-0.0574447
NM_001627	ALCAM	0.155063	-0.0517579	0.0104604	-0.279718	-0.854827	-0.171437	-0.00844113
NM_001628	AKR1B1	0.226749	0.206297	0.199515	-0.0304171	-0.110719	-0.00143495	-0.0780248
NM_001640	APEH	0.258518	-0.00196436	0.035456	-0.151256	0.269794	-0.094186	-0.418785
NM_001641	APEX1	0.104563	0.0907793	-0.0869142	0.0524576	0.083745	-0.0971825	0.0493834
NM_001642	APLP2	0.0196497	0.143105	0.112769	-0.319591	0.139966	0.0533467	0.136132
NM_001643	APOA2	-0.121626	-0.0654859	-0.046363	-0.0224812	0.164584	-0.0344851	0.108388
NM_001649	SHROOM2	0.100758	0.250425	0.461864	-0.0893958	0.0462978	-0.0355391	-0.0436501
NM_001654	ARAF	-0.111527	-0.00241358	-0.0725691	0.0363036	0.0692978	-0.0349904	-0.440836
NM_001656	TRIM23	0.187344	0.216717	-0.769428	-0.202307	-0.727868	0.0340729	0.144941
NM_001659	ARF3	-0.333027	0.135769	0.169536	0.220137	0.0502539	0.0969871	0.23173
NM_001660	ARF4	0.000680956	0.150922	0.104449	0.138634	0.0544447	-0.061798	0.159135
NM_001661	ARL4D	-0.0949403	-0.0355936	0.215778	-0.139419	0.0450122	-0.0735557	0.0561055
NM_001664	RHOA	-0.13749	0.0103966	-0.125576	-0.291433	0.189421	-0.164633	N/A
NM_001665	RHOG	0.0553498	-0.123698	0.00505167	0.0043468	0.00950163	-0.0446291	-0.0433886
NM_001666	ARHGAP4	-0.0189128	-0.186174	0.128315	-0.224277	-0.0837694	-0.125242	0.234227
NM_001667	ARL2	N/A	0.0564225	0.16324	-0.0229025	0.233739	-0.0403906	-0.438549
NM_001670	ARVCF	0.157806	-0.0555285	0.292974	0.0231834	0.348376	0.175714	-0.142499
NM_001677	ATP1B1	0.179712	-0.0843572	-0.190437	-0.219169	-0.138087	-0.25952	-0.332404
NM_001678	ATP1B2	-0.127073	0.0102542	0.100275	-0.000477757	0.0572765	N/A	0.0385184
NM_001679	ATP1B3	0.0256192	0.0402994	-0.256948	0.104495	-0.017151	0.00969898	0.0459352
NM_001685	ATP5J	0.124913	0.100961	0.0951346	-0.0363262	-0.126476	0.052839	0.022648
NM_001686	ATP5B	0.0310701	-0.0727234	0.0218834	-0.351258	-0.226192	-0.0587308	N/A
NM_001688	ATP5F1	0.103767	0.0461722	0.0212958	0.134862	0.151881	-0.115157	N/A
NM_001693	ATP6V1B2	-0.356341	0.000190995	-0.146339	0.117263	0.261706	-0.317424	0.00849704
NM_001694	ATP6V0C	-0.0839357	0.0406746	-0.127618	0.0517673	0.0788717	0.0137643	0.194821
NM_001695	ATP6V1C1	-0.0953035	0.0440439	-0.294209	0.196844	0.244483	-0.08551	-0.0700052
NM_001696	ATP6V1E1	-0.0548146	N/A	-0.003475	-0.354157	0.164695	0.0139229	0.0317849
NM_001697	ATP5O	-0.0386162	0.0842701	-0.0277859	-0.0110472	0.0876275	0.0400693	0.104612
NM_001698	AUH	-0.475091	0.20238	-0.0565961	-0.0110293	0.633432	-0.170826	0.122389
NM_001699	AXL	0.0483433	-0.0698948	-0.235454	-0.289338	0.0257254	0.0255157	-0.503239
NM_001706	BCL6	0.112651	-0.195159	-0.115674	0.0367	0.273091	0.0129331	0.0386113
NM_001707	BCL7B	-0.126328	0.144546	0.288409	0.383517	0.0588732	-0.000233676	-0.00979663
NM_001711	BGN	-0.00310693	0.0303194	0.0260439	-0.0873699	0.12223	-0.0997197	-0.0190771
NM_001719	BMP7	-0.0367228	0.0877707	-0.0949214	-0.155029	0.024663	0.386951	0.0385295
NM_001720	BMP8B	-0.0707007	-0.120858	-0.0869012	-0.101656	-0.0345664	0.0636735	-0.0645758
NM_001722	POLR3D	-0.0853524	0.0252102	0.0242693	-0.165783	0.193899	-0.191572	-0.0849165
NM_001724	BPGM	-0.0179864	-0.162004	-0.0642706	0.140418	0.0605113	0.0410781	0.0435196
NM_001727	BRS3	-0.130911	-0.0799521	-0.049516	-0.0590868	0.182595	-0.112079	0.125744
NM_001728	BSG	0.10578	0.0645749	0.0240853	-0.139402	0.0334862	0.0666908	-0.0665459
NM_001731	BTG1	-0.375683	-0.356271	-0.0308623	0.470536	0.927668	0.140751	0.543845
NM_001743	CALM2	-0.0936816	-0.229206	-0.13856	-0.201614	-0.223109	-0.0996735	0.164475
NM_001744	CAMK4	-0.0288284	0.112145	0.011208	-0.00598982	-0.383027	-0.0786375	-0.0909091
NM_001745	CAMLG	0.239897	-0.0248782	0.117596	0.0711581	0.310566	-0.126291	-0.203931
NM_001747	CAPG	-0.0216808	0.0313148	0.0483715	-0.287164	0.0691474	0.0570389	-0.0557814
NM_001749	CAPNS1	-0.0940969	0.0453031	-0.0270219	-0.0735191	0.242674	0.0427628	0.0829226
NM_001752	CAT	0.383019	-0.113772	0.0997574	-0.0886997	-0.197797	-0.000988386	-0.0253239
NM_001753	CAV1	0.792842	-0.171004	-0.0999806	-0.50864	-0.328787	0.0149059	-0.128482
NM_001755	CBFB	-0.0737927	-0.149696	0.176548	-0.165788	-1.27557	0.290958	-0.213633
NM_001756	SERPINA6	0.0438786	-0.0927663	-0.105467	-0.085572	0.010918	0.022317	0.0438639
NM_001761	CCNF	-0.315052	0.195531	-0.178623	0.0404633	-0.103438	-0.414769	-0.397356
NM_001769	CD9	0.0389904	0.0710005	0.200038	0.00759285	-0.215411	0.0128733	0.115172
NM_001771	CD22	-0.0435693	-0.03453	0.0342901	-0.0522499	0.0990135	-0.0509424	0.0215712
NM_001772	CD33	N/A	0.0258508	0.00181161	-0.193957	0.0311285	0.05895	N/A
NM_001777	CD47	-0.0513834	-0.159989	0.00200712	0.203441	-0.327242	0.081471	0.0837142
NM_001779	CD58	0.00895008	-0.150458	-0.342677	-0.0180622	-0.217124	0.119057	0.386006
NM_001785	CDA	-0.0347702	-0.0468172	0.232533	0.0823618	0.187579	0.0333406	0.125106
NM_001786	CDC2	-0.0798121	0.0949935	-0.225476	0.316229	-0.247809	0.290601	-0.186106
NM_001788	2014-09-07	-0.0935817	-0.164025	-0.133263	-0.232245	-0.329188	-0.0388888	0.188762
NM_001793	CDH3	0.0844992	-0.0130029	0.311759	-0.111616	0.113314	-0.0579499	0.0464461
NM_001798	CDK2	0.286849	-0.054501	-0.0813713	-0.378445	0.108159	0.0298778	-0.816045
NM_001800	CDKN2D	-0.0685805	-0.329548	-0.139826	-0.169717	-0.508913	0.0639905	-0.302094
NM_001802	CDR2	-0.0686082	-0.0116473	0.052341	-0.28361	-0.189537	-0.291529	0.163794
NM_001806	CEBPG	-0.318011	0.119281	0.0272097	0.141875	-0.133679	-0.141298	0.0625338
NM_001812	CENPC1	0.073451	-0.0379959	-0.193426	0.292064	-0.0175148	0.132161	-0.178899
NM_001813	CENPE	0.0415755	0.110972	-0.278151	0.764249	-0.29098	0.149467	-0.0551192
NM_001814	CTSC	0.264454	0.105342	0.0223174	-0.0951862	-0.230076	0.194385	-0.143035
NM_001823	CKB	0.0991741	0.217	0.144736	-0.277348	0.00228802	-0.199135	-0.0259251
NM_001826	CKS1B	-0.20688	0.0397709	-0.262399	0.130336	0.154961	-0.0263657	N/A
NM_001827	CKS2	-0.413816	-0.060927	-0.393348	0.426115	-0.0422851	0.132788	N/A
NM_001829	CLCN3	-0.264005	0.061781	0.182918	0.102545	0.108403	-0.166737	0.00267458
NM_001834	CLTB	-0.145912	-0.0410825	0.110833	-0.0985604	-0.0906823	-0.051855	-0.189993
NM_001839	CNN3	0.157695	0.225668	0.0409855	-0.367819	-0.0270141	-0.0217288	-0.0275742
NM_001848	COL6A1	0.082872	-0.0690976	0.125557	-0.115746	0.15844	-0.0240022	0.0655332
NM_001849	COL6A2	0.0124988	0.0616433	N/A	-0.0788391	0.076883	0.0886024	0.0259248
NM_001853	COL9A3	0.0261685	-0.107935	-0.107505	-0.146831	0.0177655	-0.101297	0.20691
NM_001856	COL16A1	-0.0511351	-0.00580224	0.0385773	-0.0137511	0.101737	0.000217986	0.0394502
NM_001859	SLC31A1	-0.0570947	0.201032	0.148405	0.190569	-0.168048	0.0169689	0.183696
NM_001860	SLC31A2	0.077842	0.199015	0.0969153	-0.140611	0.222273	-0.371205	-0.295946
NM_001861	COX4I1	0.0576761	0.131452	0.0436695	-0.156688	0.17514	0.0250452	N/A
NM_001862	COX5B	-0.162006	0.0240939	0.0130687	0.0866297	0.272072	0.0421241	0.144234
NM_001863	COX6B1	0.0100908	0.128029	-0.0055641	0.0942837	0.38254	-0.0675452	-0.0707132
NM_001866	COX7B	0.0254372	0.0459012	0.015599	0.0398881	0.376493	-0.00303731	-0.024658
NM_001867	COX7C	0.140799	-0.0756895	-0.144374	0.169433	0.0819078	-0.00740873	N/A
NM_001873	CPE	0.441406	0.0834367	-0.131319	-0.017336	-0.121878	0.1376	-0.151693
NM_001878	CRABP2	-0.0583161	0.215065	-0.0602316	-0.174	-0.0830246	-0.044812	0.096084
NM_001880	ATF2	0.141259	0.220963	-0.0490941	0.202745	-0.0293117	0.0332198	0.120568
NM_001881	CREM	-0.126568	0.235473	-0.005098	0.018855	0.576603	-0.199484	0.12463
NM_001887	CRYBB1	-0.101717	-0.101438	-0.0799915	-0.14919	0.0791973	0.171686	N/A
NM_001895	CSNK2A1	0.0889155	0.138933	0.152985	-0.189767	0.102849	-0.309017	-0.205566
NM_001896	CSNK2A2	-0.176798	0.309033	0.0947985	-0.116205	0.171919	0.126847	0.104712
NM_001899	CST4	0.0293091	-0.0575087	0.041079	-0.0118327	0.0244692	0.0719314	0.0676194
NM_001901	CTGF	0.82357	-0.0441797	-0.43754	-0.0405921	-0.339024	0.171763	-0.207442
NM_001903	CTNNA1	-0.0253953	0.0503371	-0.00319867	-0.10746	0.190518	-0.00917482	0.0154556
NM_001905	CTPS	0.104343	0.0744672	-0.140492	-0.0012325	-0.0150852	-0.317125	-0.0556577
NM_001907	CTRL	-0.120301	0.0826991	0.0488285	0.0730562	0.139769	-0.0544647	0.323139
NM_001908	CTSB	0.163088	3.44098e-05	0.015378	-0.262389	-0.00981811	-0.116211	-0.0359193
NM_001910	CTSE	-0.0749776	0.0754455	-0.0372549	0.00672715	0.0774559	0.0221822	N/A
NM_001911	CTSG	-0.095845	-0.046544	-0.00428317	0.0484183	0.203933	0.0211107	0.0555511
NM_001914	CYB5A	0.34949	-0.00226033	0.472397	0.0165817	-0.406917	0.00998012	-0.078277
NM_001916	CYC1	-0.0428692	0.0232523	0.0389305	-0.0659576	0.0341457	0.101006	-0.0408511
NM_001918	DBT	0.1203	0.164111	-0.170381	0.256951	-0.432551	0.125417	0.249131
NM_001919	DCI	-0.218361	0.0757208	0.0864938	-0.216749	0.0928474	-0.0386259	0.1621
NM_001923	DDB1	0.0512198	0.0495019	0.00529964	0.00933998	0.202716	-0.0202608	-0.027056
NM_001924	GADD45A	0.0136718	0.209481	0.146621	-0.231326	0.437835	0.279391	0.147233
NM_001927	DES	0.0227669	-0.134714	0.123419	-0.205863	-0.000388589	-0.126677	-0.0580224
NM_001928	CFD	0.0283387	-0.0482226	-0.0970414	-0.386517	0.0782847	0.119441	0.141023
NM_001931	DLAT	-0.0956596	0.00663145	-0.177876	0.117491	-0.0611182	-0.160168	0.216538
NM_001933	DLST	0.294104	0.393166	-0.152252	-0.379363	-0.0571907	0.0214799	0.00148508
NM_001938	DR1	-0.267235	0.24231	-0.656302	0.0120304	0.0470212	0.0968838	0.081164
NM_001943	DSG2	0.157628	0.0924475	-0.0448159	0.0708614	0.103126	-0.316096	0.171996
NM_001945	HBEGF	-0.100941	0.0270497	-0.0508479	0.22993	-0.0384083	-9.36419e-05	0.197998
NM_001949	E2F3	0.20237	0.39243	-0.173313	-0.14632	0.0177361	0.193837	-0.433097
NM_001950	E2F4	0.114168	N/A	-0.152328	-0.0280324	0.154576	-0.127808	-0.260199
NM_001955	EDN1	0.747934	-0.233871	0.372199	-0.238096	0.513538	-0.184251	N/A
NM_001958	EEF1A2	0.0843416	-0.0356495	0.126881	-0.0695809	-0.515462	-0.0209807	0.16181
NM_001964	EGR1	-0.429448	-0.435522	0.195368	0.899114	-1.1824	0.895702	0.451373
NM_001967	EIF4A2	0.120238	0.107215	0.0396751	-0.00388279	0.470671	0.0602608	-0.139929
NM_001969	EIF5	-0.0145609	0.115345	-0.329553	0.114693	-0.125725	0.0907068	-0.220011
NM_001974	EMR1	N/A	N/A	-0.0451448	-0.00128646	0.0522688	0.030264	N/A
NM_001979	EPHX2	0.558148	0.0425102	0.251174	-0.0390972	0.0900453	0.0453224	0.365517
NM_001981	EPS15	-0.0367979	0.0743173	-0.0292503	-0.0467148	0.0123785	-0.236032	0.196267
NM_001983	ERCC1	-0.0212151	-0.0406269	0.0271861	-0.245638	N/A	0.133046	0.0878996
NM_001984	ESD	0.141158	0.0132801	-0.283989	0.419439	-0.00887096	-0.0353894	-0.0204479
NM_001985	ETFB	0.061893	-0.028556	0.164688	-0.160915	0.0626522	-0.0902586	-0.0101076
NM_001987	ETV6	0.0982743	-0.0446605	-0.093106	-0.0416327	0.129701	-0.0169358	0.0221691
NM_001988	EVPL	0.0154655	-0.0098125	-0.0470862	-0.0386846	0.0236428	0.0252567	0.0224123
NM_001990	EYA3	N/A	-0.01928	0.0221556	-0.0862284	0.0366714	N/A	0.0975306
NM_001991	EZH1	0.452139	-0.333191	0.124467	0.21271	0.414367	-0.00844784	-0.0913489
NM_001993	F3	0.292781	-0.602299	0.0352692	-0.436134	-0.167717	0.102322	-0.181359
NM_001995	ACSL1	0.0400246	0.123814	0.299789	0.127883	-0.484079	0.119484	-0.186284
NM_002002	FCER2	0.0632472	-0.0699674	-0.0135416	-0.00800186	0.0658573	-0.0224285	-0.068106
NM_002010	FGF9	-0.304803	0.159522	0.299698	-0.203765	-0.154824	0.122784	0.0428642
NM_002013	FKBP3	0.0509698	0.102856	-0.0191876	0.0566261	0.0504023	-0.198018	0.0881693
NM_002014	FKBP4	0.0163359	0.132913	0.00719831	-0.113601	-0.166392	0.00246037	0.037974
NM_002015	FOXO1	0.63555	0.23866	0.398857	0.340165	0.0844816	0.00196938	-0.56921
NM_002018	FLII	0.06185	-0.169159	0.111196	-0.133537	0.201473	-0.166112	-0.146168
NM_002024	FMR1	0.142224	-0.00414202	-0.266753	0.0518968	-0.227393	0.014581	0.108564
NM_002028	FNTB	-0.0767562	0.0739313	-0.103613	-0.580186	0.105137	-0.277903	-0.299195
NM_002035	KDSR	-0.495555	-0.0409895	0.373462	-0.493011	0.0481825	0.166211	-0.151779
NM_002040	GABPA	0.0622931	0.0358162	-0.0729431	0.0124405	-0.0457886	-0.153497	0.0451856
NM_002042	GABRR1	-0.0618083	-0.0472035	0.0541765	-0.186998	-0.0075512	N/A	N/A
NM_002046	GAPDH	-0.188428	-0.0888389	0.0105073	-0.23046	0.0997549	-0.0574869	N/A
NM_002047	GARS	-0.434516	0.0522106	0.00303527	-0.0737899	0.355254	-0.143692	0.272387
NM_002049	GATA1	N/A	-0.0551214	N/A	-0.0453832	0.0905969	-0.0126784	0.129266
NM_002056	GFPT1	-0.632963	0.0945359	-0.376049	0.180942	-0.277386	-0.0398611	0.13079
NM_002061	GCLM	0.0657198	-0.104609	-0.0341926	-0.132111	-0.177608	-0.0369502	-0.126819
NM_002064	GLRX	0.603242	0.46385	0.273403	0.245969	0.456043	0.131469	0.942469
NM_002067	GNA11	0.0888186	-0.364544	0.108221	-0.072862	-0.0586662	-0.000748393	-0.100874
NM_002069	GNAI1	-0.0941162	0.0552252	-0.196607	0.0135635	0.475812	-0.131803	0.0902477
NM_002070	GNAI2	-0.108346	0.0574261	-0.0975379	-0.165384	0.310409	0.100458	0.0646396
NM_002071	GNAL	0.0875846	-0.0256294	0.109139	-0.0101906	-0.10183	-0.0187589	-0.00411695
NM_002074	GNB1	N/A	N/A	-0.200892	-0.159762	0.00967504	-0.0493376	0.115752
NM_002075	GNB3	-0.00670837	-0.0291798	-0.0186245	-0.0415027	N/A	-0.0818046	0.0213796
NM_002077	GOLGA1	-0.048687	-0.44592	-0.0397638	-0.15409	-0.114912	0.172101	0.295215
NM_002078	GOLGA4	0.0766963	0.129695	0.169987	-0.390771	-0.0774621	-0.209909	0.1046
NM_002079	GOT1	-0.306943	0.0633337	-0.301211	0.0993391	-0.0979342	0.15485	0.266364
NM_002080	GOT2	0.0110755	0.114222	0.206328	-0.00123209	-0.0424031	-0.0821689	-0.113017
NM_002081	GPC1	N/A	0.0818072	-0.069624	-0.35424	0.162522	-0.151773	-0.299478
NM_002086	GRB2	-0.159385	-0.0776334	-0.293389	0.0451086	-0.0634074	0.132666	0.0450397
NM_002088	GRIK5	-0.017791	-0.0739871	0.0442548	-0.0461943	0.0493778	0.0402047	N/A
NM_002092	GRSF1	0.274105	-0.0162889	-0.341546	-0.191598	0.0656161	-0.140572	-0.0699199
NM_002093	GSK3B	-0.108681	0.0618722	-0.119114	0.0591651	0.178937	0.0603346	-0.118268
NM_002095	GTF2E2	-0.000814047	-0.196868	0.102677	0.144779	-0.0215845	-0.0787485	0.0673431
NM_002096	GTF2F1	-0.0866632	0.0266723	0.0439905	-0.111905	0.227932	-0.0630292	-0.00657783
NM_002098	GUCA1B	-0.0791634	0.14663	0.0619089	0.111707	-0.133082	0.0591886	0.328722
NM_002103	GYS1	-0.181098	-0.01254	0.154653	-0.195755	0.201099	-0.111377	0.172435
NM_002106	H2AFZ	N/A	N/A	-0.136705	-0.0271108	-0.93132	-0.0277	N/A
NM_002109	HARS	-0.231383	-0.149926	0.0657943	0.0015238	0.0837595	0.102722	-0.00112565
NM_002111	HTT	-0.0550071	0.0853929	N/A	0.265232	0.479683	0.210493	0.0575259
NM_002116	HLA-A	0.0971349	-0.0530792	0.134295	-0.136727	0.159167	-0.121044	-0.094231
NM_002128	HMGB1	N/A	N/A	-0.785074	-0.259239	-0.156848	0.0886304	0.0396395
NM_002130	HMGCS1	0.018869	0.0179818	0.169247	-0.179701	-0.460298	-0.200271	0.37859
NM_002133	HMOX1	0.293344	-0.0446365	0.155514	-1.3514	-0.143529	0.379079	-0.231641
NM_002139	RBMX	-0.0828536	0.140425	-0.373261	-0.207329	0.11291	0.0473406	-0.0606746
NM_002140	HNRNPK	0.523611	-0.00367978	-0.451005	-0.221819	-0.192283	-0.0211011	-0.172669
NM_002147	HOXB5	0.418671	-0.212687	-0.0653387	0.387938	-0.112348	0.287631	-0.15669
NM_002150	HPD	-0.091689	-0.0552222	N/A	N/A	0.168353	-0.00400818	N/A
NM_002154	HSPA4	-0.128396	0.0401171	0.184004	0.0107802	-0.0868376	0.0154006	0.116956
NM_002161	IARS	-0.210784	0.181108	-0.119146	0.0267885	0.266261	-0.183572	0.0888438
NM_002162	ICAM3	-0.0424663	0.118489	0.317252	-0.0115847	-0.220035	0.083073	0.101253
NM_002165	ID1	0.708738	-0.288601	-0.214915	-0.621232	-0.694561	-0.325742	-0.179435
NM_002166	ID2	0.357138	-0.0668391	-0.332326	0.129329	-0.589201	-0.483896	0.291675
NM_002167	ID3	0.626419	-0.28553	-0.102697	-0.193004	-0.599548	-0.280693	-0.0372177
NM_002168	IDH2	0.28563	-0.17074	0.36859	-0.0488906	-0.438953	-0.0317662	-0.0292918
NM_002178	IGFBP6	-0.331934	0.277341	-0.157998	-0.356661	0.217467	0.0725106	0.313486
NM_002180	IGHMBP2	0.104426	-0.0895812	0.0282305	0.0259183	-0.0254191	0.0488106	-0.0752495
NM_002184	IL6ST	0.0838806	0.113068	0.0993256	0.317108	-0.466667	0.179637	0.197372
NM_002191	INHA	0.00621117	-0.0267303	-0.0440168	-0.0458601	0.160035	-0.00883438	-0.00947983
NM_002193	INHBB	-0.0173312	N/A	0.110569	-0.294498	-0.342028	0.432987	N/A
NM_002197	ACO1	7.64105e-05	0.210194	-0.465384	0.123882	0.0337896	0.0724214	0.00466291
NM_002198	IRF1	0.229667	-0.185726	-0.132861	-0.00630355	-0.0344193	0.187299	0.170055
NM_002199	IRF2	0.418615	-0.452898	0.00228951	0.120508	-0.0535757	-0.149368	N/A
NM_002201	ISG20	0.44249	0.00146536	-0.213541	0.273316	-0.0966865	0.118296	N/A
NM_002203	ITGA2	-0.114227	-0.289341	0.548701	0.186385	-0.013896	0.0934812	0.196268
NM_002204	ITGA3	-0.150141	0.0332241	-0.0686284	-0.371167	0.207602	-0.00606697	0.121537
NM_002208	ITGAE	-0.14611	-0.0108886	-0.00789495	-0.0402147	-0.111623	0.170034	0.180542
NM_002213	ITGB5	0.405611	-0.0135879	0.0402736	-0.104593	0.069836	-0.0870284	0.0484383
NM_002218	ITIH4	-0.0913166	-0.0709465	0.0837475	-0.182083	-0.12321	0.0162135	0.0930205
NM_002220	ITPKA	-0.188004	0.229953	0.158003	-0.0270561	-0.250848	0.492519	0.0907573
NM_002221	ITPKB	0.118634	-0.143385	0.0673884	-0.0245081	-0.153978	0.341431	-0.113451
NM_002224	ITPR3	0.194245	-0.0492993	0.207184	-0.132787	0.142104	-0.27356	-0.351039
NM_002225	IVD	-0.0180296	0.0492569	-0.0823133	-0.106064	0.121854	0.0826539	-0.0299885
NM_002226	JAG2	-0.0738389	-0.0561745	0.217645	-0.0313483	0.00867529	0.0858745	0.0508689
NM_002227	JAK1	0.289139	-0.428678	N/A	N/A	N/A	0.0194109	-0.0772363
NM_002230	JUP	-0.104013	-0.0174484	-0.235854	0.016967	0.498985	-0.0814998	0.0660603
NM_002237	KCNG1	-0.0797411	0.108365	0.124036	0.025667	0.0727509	0.0276802	0.190428
NM_002245	KCNK1	-0.0373595	-0.224146	0.276501	0.209726	-0.165401	0.0161884	-0.274385
NM_002250	KCNN4	-1.02181	-0.342141	-0.00761447	-0.550486	0.113532	0.496161	-0.314659
NM_002252	KCNS3	-0.0483107	0.143343	0.370075	0.227216	-0.869982	-0.088252	-0.116607
NM_002260	KLRC2	-0.105004	0.0647492	N/A	N/A	-0.00902539	-0.0807863	0.41978
NM_002264	KPNA1	-0.0802771	0.029532	0.0277324	0.20079	0.104849	0.0420054	0.0735679
NM_002267	KPNA3	-0.201946	-0.0691777	-0.0507741	0.0792569	-0.143357	-0.101526	-0.296399
NM_002268	KPNA4	-0.136097	-0.0172183	-0.292649	0.114145	-0.192874	0.0617397	-0.280424
NM_002271	IPO5	0.0673326	0.185873	-0.321586	-0.217906	0.0229343	-0.0525068	-0.0272444
NM_002273	KRT8	0.327214	0.010285	0.0625647	-0.369405	-0.269866	0.025839	N/A
NM_002275	KRT15	-0.162299	0.0760475	0.384886	-0.080898	0.194917	0.0455074	-0.14984
NM_002276	KRT19	N/A	-0.0934523	0.056709	-0.167419	0.195397	-0.0581726	N/A
NM_002277	KRT31	-0.0224621	0.0216189	0.0297394	-0.108176	0.0880104	-0.0780148	-0.00530396
NM_002278	KRT32	-0.120941	0.125385	0.0760551	-0.123867	N/A	0.0418301	-0.0848702
NM_002282	KRT83	-0.0675044	-0.0557539	0.00984324	0.00046158	0.0345584	0.0457114	0.0792517
NM_002284	KRT86	0.124401	0.0118258	-0.00794352	-0.158083	0.0608304	0.0300026	-0.033422
NM_002287	LAIR1	-0.0866624	0.0280773	0.0484052	-0.114688	0.124846	-0.05608	0.0255155
NM_002291	LAMB1	0.127837	0.0557296	0.243486	-0.0939844	-0.2323	0.119272	0.174956
NM_002292	LAMB2	0.0743243	-0.131455	0.00887372	-0.0966646	0.230529	-0.0177617	-0.0144376
NM_002293	LAMC1	-0.0265729	-0.323735	0.20785	-0.192428	0.229255	-0.341607	0.0328679
NM_002295	RPSA	N/A	-0.277159	-0.0205142	0.015553	0.378938	-0.192288	N/A
NM_002305	LGALS1	-0.105752	-0.00616393	-0.292399	-0.254461	0.00746312	0.0638345	N/A
NM_002306	LGALS3	0.0826234	-0.0740192	0.0890298	-0.0865834	-0.121876	-0.0097017	0.0773022
NM_002308	LGALS9	0.133967	-0.0649945	N/A	N/A	0.0511965	0.0121002	-0.0496975
NM_002309	LIF	0.121894	-0.356387	0.170606	-0.305547	-0.197126	0.186103	0.0548406
NM_002314	LIMK1	0.281192	-0.629484	0.304758	-0.0411968	-0.267375	0.0617898	-0.0322025
NM_002318	LOXL2	-0.0396364	-0.0858865	0.272343	-0.101021	-0.235618	0.223602	0.105748
NM_002319	LRCH4	-0.0212169	-0.185644	-0.305871	0.277088	0.350576	0.152244	-0.110188
NM_002333	LRP3	0.00309808	0.221439	0.295387	-0.00213325	-0.267528	0.351367	-0.11247
NM_002334	LRP4	0.00228167	-0.165526	0.178042	-0.321387	-0.328039	0.217803	0.0696164
NM_002335	LRP5	N/A	N/A	0.314705	-0.40045	-0.251863	0.0602757	N/A
NM_002336	LRP6	-0.0232025	-0.0836931	0.0882275	0.0438764	0.101006	-0.139848	0.133672
NM_002337	LRPAP1	N/A	-0.0803079	0.0758677	-0.507982	-0.128602	0.0943426	-0.13673
NM_002342	LTBR	-0.0647127	-0.232373	-0.0073816	-0.303426	0.0869256	-0.0141269	0.142886
NM_002354	EPCAM	N/A	N/A	N/A	0.233627	-0.0939819	-0.0147013	0.0568704
NM_002355	M6PR	-0.0976284	-0.514409	-0.0557392	0.0312674	-0.00301055	0.039328	0.0778968
NM_002356	MARCKS	0.297086	-0.0111586	-0.4274	-0.726132	0.181959	0.0597901	0.148037
NM_002357	MXD1	0.294468	-0.475403	0.195449	0.437905	0.756028	-0.161866	N/A
NM_002358	MAD2L1	-0.0329638	0.152188	0.0671558	0.0693428	-0.630836	0.242751	-0.0335459
NM_002364	MAGEB2	-0.00257408	-0.155873	-0.0210628	0.160562	0.0245902	-0.048199	0.128805
NM_002370	MAGOH	-0.230089	0.237025	-0.191932	-0.561411	0.16603	0.211233	0.118314
NM_002388	MCM3	-0.287591	N/A	-0.323995	-0.0690412	-0.841984	-0.197315	-0.0461122
NM_002391	MDK	0.0191176	0.0524762	-0.0515779	-0.234355	-0.0919254	-0.0781916	0.111127
NM_002394	SLC3A2	-0.222168	0.277719	0.121481	-0.11593	-0.0982298	0.0857046	0.161349
NM_002395	ME1	0.0696861	-0.0249961	-0.00416701	-0.18575	0.0457577	-0.0830361	0.0994573
NM_002396	ME2	0.23905	-0.0557627	-0.400426	0.0312429	-0.0848618	-0.185317	0.10896
NM_002399	MEIS2	0.233239	0.125469	-0.0441664	0.448453	-0.228292	-0.147765	-0.0750794
NM_002402	MEST	0.307122	0.243078	-0.0242662	0.114467	-0.0776781	-0.113098	0.0479463
NM_002405	MFNG	-0.0876671	0.0572217	-0.146389	-0.0187557	0.356889	0.0170476	N/A
NM_002412	MGMT	0.062696	-0.0153823	0.04773	-0.126294	0.0017099	0.242312	0.0737674
NM_002415	MIF	-0.0753166	-0.00545881	0.0207904	-0.0355846	0.142111	-0.00391065	N/A
NM_002417	MKI67	0.118582	-0.194978	0.069987	0.0564171	-0.106202	-0.0377341	-0.499201
NM_002419	MAP3K11	-0.162207	-0.0602585	0.110738	0.0505651	0.0836511	0.152919	0.0769561
NM_002428	MMP15	0.0603417	0.0458706	0.344584	-0.134524	-0.273584	0.0924644	0.1371
NM_002431	MNAT1	0.137814	0.181412	-0.129098	0.098971	0.0818598	0.0295919	-0.0156454
NM_002434	MPG	0.242071	-0.0278692	0.173634	0.0500794	-0.166017	-0.00719928	0.117118
NM_002435	MPI	0.106317	0.11851	0.153463	-0.0794605	0.0994695	0.0971867	0.196056
NM_002436	MPP1	0.140715	0.116128	0.138314	-0.0640067	-0.233977	0.064377	-0.18264
NM_002437	MPV17	-0.130978	0.136995	0.118481	0.0555621	0.224345	-0.109402	0.12342
NM_002442	MSI1	-0.0959364	0.198063	0.164294	-0.000903128	0.0391273	0.0686084	0.00444826
NM_002444	MSN	0.11947	-0.126993	-0.0681627	-0.79883	-0.479849	0.118271	0.00198099
NM_002446	MAP3K10	-0.0985331	0.0038367	0.188384	0.170533	0.266737	0.0849289	N/A
NM_002447	MST1R	-0.135101	-0.239614	0.137082	0.0484223	0.110376	0.0904623	0.0066063
NM_002448	MSX1	0.0329912	0.240087	-0.0407407	-0.371606	0.70102	0.311146	-0.0364213
NM_002449	MSX2	N/A	-0.074346	-0.0474235	-0.107317	0.117593	-0.225511	0.0820801
NM_002454	MTRR	0.0817026	0.118614	0.0817676	0.172846	-0.299826	0.263183	0.269456
NM_002461	MVD	-0.154253	0.0486192	0.211726	-0.292504	-0.17148	-0.124246	0.220997
NM_002466	MYBL2	0.0554683	0.211659	0.0834302	-0.0415618	0.0915719	-0.0557266	-0.491099
NM_002468	MYD88	0.193266	0.0264393	0.129886	-0.147922	0.273283	-0.561157	0.0970672
NM_002470	MYH3	-0.0187359	0.0516881	0.0919366	0.116475	0.387425	0.268353	N/A
NM_002473	MYH9	0.155497	-0.154293	0.117042	-0.190877	-0.17891	-0.0737185	-0.839494
NM_002475	MYL6B	-0.104897	0.00736492	0.168442	-0.216251	0.112832	-0.0566291	0.130412
NM_002484	NUBP1	-0.0183964	-0.445695	0.0831026	-0.170795	-0.21253	-0.0158203	0.0452668
NM_002485	NBN	-0.0898976	0.224401	0.0162911	0.00894891	-0.978683	-0.139676	0.226688
NM_002486	NCBP1	0.0137022	0.0819532	-0.0667337	-0.691703	-0.544853	-0.29768	0.0260385
NM_002488	NDUFA2	-0.177254	0.100273	0.0211115	0.276089	0.279599	0.0271614	0.218279
NM_002489	NDUFA4	-0.201163	0.121693	-0.0916076	0.251618	0.211022	0.151481	0.136138
NM_002490	NDUFA6	0.0637432	0.0359442	-0.00233904	0.0501771	-0.0433246	0.149749	-0.0230405
NM_002491	NDUFB3	0.158415	-0.0293854	-0.0280493	0.156586	0.23628	0.0119099	-0.261651
NM_002492	NDUFB5	0.0785564	-0.0751898	-0.107102	-0.0567472	0.00874063	-0.0247535	0.157383
NM_002493	NDUFB6	0.0409395	0.0672509	-0.0178274	0.115716	0.0626669	0.0125567	0.100437
NM_002494	NDUFC1	0.103403	0.0439618	-0.0823057	0.0767118	0.0422784	0.0105371	0.0410933
NM_002495	NDUFS4	0.0745075	0.0193206	0.0416547	-0.162553	0.0958214	0.0407473	0.0131354
NM_002496	NDUFS8	-0.10386	0.0222123	0.0389659	0.0555233	0.0474939	0.0139752	0.135849
NM_002497	NEK2	-0.0884386	0.00219458	-0.385169	0.310121	-0.255864	0.18766	-0.0369722
NM_002499	NEO1	0.0140411	-0.045111	0.240194	0.0537243	-0.272292	-0.04813	0.123258
NM_002508	NID1	N/A	0.0216568	-0.00965097	-0.0416758	N/A	-0.0152544	N/A
NM_002513	NME3	0.000182465	0.00248559	0.0565023	-0.367384	-0.0304631	-0.199356	0.182526
NM_002514	NOV	-0.00442346	-0.119314	-0.219302	-0.351009	0.169711	0.0290819	0.120088
NM_002517	NPAS1	-0.097399	0.00328928	0.065496	-0.0338637	0.164643	-0.067101	0.0439128
NM_002518	NPAS2	0.0727588	-0.518873	N/A	N/A	N/A	0.0553117	-0.575384
NM_002519	NPAT	-0.0234978	-0.258461	-0.225862	-0.0364589	-0.0557141	-0.162653	0.0465854
NM_002524	NRAS	0.14708	0.125286	-0.165045	0.121305	-0.0825286	-0.827304	-0.00244902
NM_002526	NT5E	0.109645	-0.259199	-0.0421394	0.20194	-0.214454	0.450069	0.140511
NM_002528	NTHL1	0.0448877	0.0485354	0.169506	-0.310775	-0.0227581	-0.13342	0.0300807
NM_002531	NTSR1	-0.116241	-0.35585	0.243682	-0.265768	-0.235273	0.254087	0.304297
NM_002532	NUP88	-0.0301365	-0.0209678	-0.0738998	0.00209198	-0.00189548	-0.098023	0.00963811
NM_002533	NVL	-0.101627	0.145181	-0.104467	0.0708646	0.069548	0.110675	0.099899
NM_002539	ODC1	-0.741838	0.199861	0.0398991	-0.581722	0.177479	-0.21779	N/A
NM_002553	ORC5L	-0.0577173	0.130004	0.0502704	0.237191	0.00726081	0.0352679	0.100643
NM_002556	OSBP	-0.0208689	0.0240848	-0.0632118	-0.0706626	0.177603	0.0127945	-0.0603655
NM_002557	OVGP1	-0.0545367	-0.0339992	0.234901	N/A	0.196871	-0.15189	N/A
NM_002560	P2RX4	0.276	-0.596401	-0.0784991	-0.141028	-0.330928	0.266358	-0.0265568
NM_002566	P2RY11	-0.0883756	0.0586085	0.0679484	-0.0903051	0.078947	0.0142669	0.0648542
NM_002567	PEBP1	0.0719358	-0.00316444	-0.0175034	-0.168908	0.0291992	0.00414116	0.123327
NM_002568	PABPC1	N/A	N/A	-0.273805	0.359577	0.549882	-0.400497	N/A
NM_002569	FURIN	-0.386309	-0.351624	0.3488	-0.280331	-0.290318	0.135712	-0.638226
NM_002572	PAFAH1B2	-0.161189	-0.183713	-0.570499	0.0757264	0.00163529	0.164451	0.0971716
NM_002573	PAFAH1B3	-0.0130506	0.0125462	0.00357634	-0.135137	-0.0483049	-0.0619975	0.125206
NM_002577	PAK2	-0.0556795	-0.0751044	-0.0403833	-0.0301057	-0.0185064	0.0406847	-0.0614103
NM_002580	REG3A	-0.0438055	-0.215696	-0.028859	-0.12063	0.0173509	-0.0567238	0.121246
NM_002582	PARN	0.00294565	0.0635175	0.225548	0.369544	-0.231528	0.208826	0.128453
NM_002583	PAWR	0.0785083	0.0935508	-0.21835	-0.0441529	-0.139577	-0.0222768	-0.462495
NM_002585	PBX1	-0.0157518	N/A	0.0116073	N/A	0.0513121	N/A	0.00321185
NM_002587	PCDH1	-0.217934	0.00687336	0.163633	-0.175681	0.252018	0.110577	0.0120264
NM_002592	PCNA	-0.136497	0.0840457	-0.0670803	0.0683338	0.160001	-0.167846	N/A
NM_002593	PCOLCE	N/A	N/A	-0.0401743	-0.11075	0.115383	-0.0304393	0.0856156
NM_002595	PCTK2	-0.234358	0.0100335	-0.328841	-0.164078	-0.08476	0.0301288	-0.376347
NM_002596	PCTK3	0.0192625	-0.0540718	0.425664	-0.129436	0.385694	-0.0964501	N/A
NM_002598	PDCD2	0.148834	0.0854723	-0.203379	0.0612262	0.119814	-0.0491326	-0.0567487
NM_002601	PDE6D	0.150154	0.013499	0.23323	-0.069725	-0.188301	-0.06831	0.0693455
NM_002602	PDE6G	0.015124	-0.00665156	-0.131572	-0.0323329	0.121368	0.0167362	0.00930115
NM_002607	PDGFA	-0.45704	0.145109	-0.302124	-0.344258	0.279045	0.0802914	0.16173
NM_002611	PDK2	-0.183383	-0.0287129	-0.0774592	-0.076394	0.0825751	-0.0949972	0.253631
NM_002616	PER1	-0.3176	-0.0707188	N/A	-0.160591	0.364126	0.0669267	0.0710892
NM_002617	PEX10	-0.0699888	-0.182149	0.218749	-0.173634	-0.0121417	-0.00429167	0.224152
NM_002618	PEX13	-0.298404	0.10729	0.211434	0.139326	0.350476	-0.000331946	-0.307227
NM_002622	PFDN1	-0.0696729	0.159888	0.048598	0.00825069	-0.00915797	0.0193717	0.1014
NM_002623	PFDN4	0.124443	0.0886433	N/A	N/A	0.088627	-0.126897	-0.048875
NM_002626	PFKL	0.035202	-0.0639739	0.19902	-0.126709	-0.152222	0.155126	0.0588929
NM_002627	PFKP	N/A	N/A	-0.260913	-0.196067	-0.0491862	0.0117923	0.116805
NM_002632	PGF	-0.08818	0.0446533	-0.361579	-0.273129	0.388624	0.146267	N/A
NM_002633	PGM1	0.325398	0.0335964	0.404449	-0.0684785	-0.249841	0.198872	0.123821
NM_002634	PHB	-0.206646	0.174593	0.117394	-0.13793	0.199854	0.0507771	0.0233452
NM_002636	PHF1	-0.308286	-0.293135	0.0521661	-0.139366	0.163428	-0.0755615	0.0172933
NM_002639	SERPINB5	0.23781	-0.150285	-0.0453643	0.122716	0.654716	0.482	0.0885429
NM_002641	PIGA	-0.242961	0.0145301	-0.114923	0.366216	-0.121652	-0.253613	0.336176
NM_002645	PIK3C2A	0.348751	0.360597	0.0536412	0.183028	0.181051	-0.0450083	0.0746579
NM_002646	PIK3C2B	-0.229444	0.104359	0.147844	0.199926	0.249408	-0.630443	0.143468
NM_002647	PIK3C3	0.185941	0.0657792	-0.106436	0.269502	0.452771	-0.091785	-0.131271
NM_002648	PIM1	-0.672652	0.0624973	0.132511	0.143835	-0.51982	-0.231326	-0.743643
NM_002651	PI4KB	-0.0692216	0.0328556	0.0667846	-0.0741468	0.120709	-0.0123643	0.040877
NM_002653	PITX1	-0.054229	0.0862337	0.0608244	-0.0666315	0.0569221	0.0357337	-0.00196204
NM_002654	PKM2	0.0230958	0.0394829	-0.110597	-0.157727	-0.0212239	0.0438031	0.0301367
NM_002657	PLAGL2	0.11501	-0.201694	0.626411	0.845431	-0.50574	-0.825553	-0.077262
NM_002660	PLCG1	0.152169	0.065281	0.302808	-0.781699	-0.227427	0.18898	-0.0532432
NM_002661	PLCG2	0.0431605	-0.0169785	-0.0432188	-0.0521331	-0.0547893	0.19387	0.121121
NM_002662	PLD1	0.391133	-0.0566631	0.21471	0.193274	0.163851	0.19066	N/A
NM_002663	PLD2	-0.619684	-0.00561963	0.137173	-0.078458	0.623465	-0.0603377	-0.550701
NM_002668	PLP2	-0.122628	0.0129	0.148191	0.0699375	0.111763	-0.103671	0.0676424
NM_002669	PLRG1	-0.302062	0.157484	-0.122288	0.172971	0.0929593	0.0716223	-0.127703
NM_002676	PMM1	-0.455616	0.0441892	-0.078245	-0.419259	-0.103837	0.113743	-0.444021
NM_002687	PNN	-0.061692	0.0898147	0.0610222	-0.0280557	0.10776	0.0168109	-0.13488
NM_002688	2014-09-05	-0.191583	0.130611	0.262922	0.0717013	-0.241585	0.38608	-0.0156109
NM_002689	POLA2	-0.0872031	-0.0127316	0.133503	0.157409	-0.520978	0.279297	-0.0362331
NM_002690	POLB	0.107047	0.035557	-0.212966	-0.121356	0.0184288	0.0963852	0.0539012
NM_002691	POLD1	-0.172617	0.0944824	0.125427	-0.117713	-0.117542	-0.0140019	0.0227169
NM_002692	POLE2	-0.00695739	0.0450084	-0.233441	0.0965464	-0.161123	-0.305254	0.0228161
NM_002695	POLR2E	-0.0886498	0.145886	-0.059468	-0.145195	0.0459579	-0.0680637	0.06966
NM_002696	POLR2G	0.0557429	0.173837	-0.0825527	-0.058991	-0.0874176	-0.0137737	0.12523
NM_002697	POU2F1	-0.0154054	-0.00942378	0.0359227	0.0271762	0.157968	-0.0108467	-0.127051
NM_002703	PPAT	0.0946683	0.0976165	-0.268576	0.0808282	-0.658053	-0.086799	0.335122
NM_002705	PPL	-0.00754206	0.290445	0.664098	0.424219	0.507753	-0.135387	-0.258106
NM_002707	PPM1G	-0.0813506	-0.00225476	0.193455	0.1141	-0.111186	0.0709398	-0.0471963
NM_002710	PPP1CC	0.070852	0.198385	-0.530151	0.270037	0.152027	-0.154038	0.118643
NM_002712	PPP1R7	0.0712134	0.135313	0.164078	-0.0943198	-0.108997	-0.0323087	0.0542101
NM_002715	PPP2CA	-0.0662275	-0.00806953	-0.146312	-0.239	-0.283992	-0.302101	0.0936204
NM_002717	PPP2R2A	0.00389865	0.0446137	-0.12706	0.195972	-0.0141027	-0.0335683	0.0406635
NM_002720	PPP4C	-0.0805673	0.177437	-0.0330203	-0.164238	0.154885	-0.476955	0.0260547
NM_002721	PPP6C	-0.454872	-0.130574	-0.177544	0.317879	-0.0912709	0.0802034	-0.593892
NM_002723	PRB4	-0.00690119	-0.0904085	N/A	N/A	-0.0690278	0.170517	N/A
NM_002728	PRG2	N/A	0.0550337	0.0963719	-0.130719	0.0702098	-0.0595872	0.0588881
NM_002729	HHEX	0.297032	0.104845	0.0673974	0.12597	-0.596732	0.213999	-0.0411997
NM_002735	PRKAR1B	-0.116833	0.00562473	0.082765	-0.0968751	0.0977258	0.0174501	0.0841175
NM_002736	PRKAR2B	0.137924	0.0646517	-0.169884	-0.117764	-0.0876807	-0.0468979	-0.0554954
NM_002737	PRKCA	0.179316	0.267522	0.0307521	0.00499332	-0.246856	0.085867	-0.0847188
NM_002740	PRKCI	0.270595	-0.0435965	-0.101444	0.026091	-0.0436998	-0.11094	-0.0724508
NM_002745	MAPK1	-0.0633896	-0.303271	-0.184566	-0.0263826	0.0560573	-0.2487	-0.248632
NM_002746	MAPK3	-0.182452	-0.0183809	0.0811568	-0.115079	0.144095	-0.0273153	-0.086152
NM_002748	MAPK6	0.0443134	0.29274	-0.323797	0.344003	-0.148851	-0.540161	0.192285
NM_002749	MAPK7	-0.124245	0.0145733	0.0324264	-0.155161	0.104458	N/A	0.051907
NM_002751	MAPK11	-0.0750928	-0.0644594	0.000209874	-0.0330968	0.0498958	0.0450168	0.10472
NM_002754	MAPK13	0.0245258	-0.144469	N/A	-0.0584927	0.0523267	0.0340985	-0.1473
NM_002755	MAP2K1	-0.105293	0.0522009	0.252252	0.0402804	-0.032417	-0.00412992	-0.0715791
NM_002764	PRPS1	0.116387	0.244444	-0.207997	-0.140707	-0.152208	0.0308662	0.0976029
NM_002766	PRPSAP1	-0.201354	-0.0183094	0.0224345	-0.0711304	0.0301729	0.0794306	-0.0853606
NM_002767	PRPSAP2	0.103763	0.0834408	-0.250753	0.0279461	0.264956	-0.186579	0.0793096
NM_002768	CHMP1A	-0.225657	0.0746382	0.105802	0.0825374	-0.108302	0.0510701	-0.279391
NM_002770	PRSS2	-0.0175854	0.021792	-0.0325179	-0.0838013	0.0836518	0.115198	0.0719838
NM_002771	PRSS3	-0.02655	-0.0297207	-0.0755822	-0.0491439	0.0166919	0.375431	0.125178
NM_002786	PSMA1	-0.0859775	-0.0762957	-0.152842	0.113356	0.0619769	0.158779	0.141969
NM_002787	PSMA2	-0.11597	0.103926	-0.0655048	0.211988	0.214802	0.0585082	N/A
NM_002791	PSMA6	-0.0149075	0.138553	-0.0380595	0.0207274	0.163742	0.0762565	0.0208434
NM_002793	PSMB1	0.182528	0.122966	0.0190629	0.0564034	0.0869042	0.00271338	-0.245569
NM_002794	PSMB2	0.124659	-0.0452158	-0.173936	0.0320114	0.191202	-0.0627277	-0.304105
NM_002795	PSMB3	0.10248	0.0442448	-0.00473587	0.0016228	-0.0440333	-0.0691014	-0.0379064
NM_002799	PSMB7	0.223094	0.0790142	-0.107052	0.18306	0.00340346	-0.0125627	-0.0865615
NM_002801	PSMB10	-0.0438044	0.114421	0.0155364	-0.186056	0.171251	0.00571029	0.161757
NM_002803	PSMC2	-0.0186888	-0.109729	-0.014831	-0.00985751	-0.252703	-0.0244792	0.0947337
NM_002804	PSMC3	0.0847936	0.159048	-0.102831	-0.172319	-0.0184515	0.014198	-0.150697
NM_002805	PSMC5	N/A	N/A	-0.0221605	-0.176143	-0.34404	-0.118674	-0.0184355
NM_002806	PSMC6	0.14082	0.223035	-0.234889	0.0109564	0.000343723	0.0476859	-0.0602024
NM_002807	PSMD1	0.186957	0.0875	-0.111728	0.253692	0.0154801	0.169337	-0.0764939
NM_002808	PSMD2	-0.0211148	0.0301788	0.109381	-0.0785828	-0.00188164	0.0128156	-0.0616106
NM_002809	PSMD3	-0.101074	0.0298335	-0.0837033	-0.0964471	0.0702958	0.166819	-0.453335
NM_002811	PSMD7	-0.462644	0.129912	-0.176941	-0.0127751	0.283389	-0.0141493	0.0640499
NM_002812	PSMD8	-0.0310441	0.131966	-0.00243095	-0.101454	0.0485702	-0.0322686	-0.0139083
NM_002815	PSMD11	-0.124533	0.0748142	0.0386924	-0.0951928	0.0770736	-0.322402	0.108066
NM_002816	PSMD12	0.0274616	-0.0233899	0.00391312	-0.171209	-0.30592	-0.0853494	0.358247
NM_002818	PSME2	0.116085	0.00902345	0.00773938	-0.115687	0.053208	-0.0139352	-0.00172142
NM_002824	PTMS	-0.144822	-0.0423455	-0.0490879	-0.0828034	0.21107	0.0112202	0.0395948
NM_002826	QSOX1	-0.0277081	0.0232226	0.153881	-0.00129002	0.134504	-0.00435297	-0.136289
NM_002827	PTPN1	0.158641	0.0602704	0.230215	-0.189849	0.159075	-0.183523	-0.311438
NM_002828	PTPN2	0.0237257	-0.187781	-0.250807	N/A	N/A	-0.216612	0.11824
NM_002830	PTPN4	0.197372	-0.0964064	0.213855	0.166012	0.321165	0.00880005	-0.081689
NM_002831	PTPN6	0.214601	-0.0849398	-0.0250726	0.0544579	0.047357	-0.0609925	-0.176112
NM_002833	PTPN9	0.104476	-0.130814	-0.0650385	0.00391818	-0.31332	-0.0767716	0.11308
NM_002834	PTPN11	0.135022	0.12801	-0.195705	-0.612204	-0.169721	0.0816463	0.121742
NM_002840	PTPRF	0.00669836	-0.00915994	0.133605	-0.13928	0.146813	-0.0446215	-0.0791249
NM_002841	PTPRG	-0.0126824	0.128233	-0.813959	-0.0132449	0.0312291	0.0189848	0.167066
NM_002856	PVRL2	-0.284638	-0.0477915	-0.00925503	-0.145804	0.111762	-0.124218	0.307168
NM_002858	ABCD3	0.129443	0.212525	0.00917128	0.141217	-0.148619	0.0222764	-0.0462047
NM_002860	ALDH18A1	-0.106304	0.260773	0.24814	-0.0229063	-0.147363	0.00463474	0.0473249
NM_002862	PYGB	0.142459	0.0150292	-0.122639	-0.161907	-0.286751	0.252457	0.10199
NM_002863	PYGL	0.418798	-0.0655852	0.0924163	-0.0326846	0.106439	0.0954158	-0.0933937
NM_002865	RAB2A	-0.0893718	0.0197619	0.0848093	0.128442	-0.149128	0.185411	0.0712974
NM_002870	RAB13	0.0777169	-0.0634828	-0.125334	-0.0104755	0.205055	-0.0143105	0.132541
NM_002872	RAC2	-0.410666	-0.0623151	0.0456476	-0.0638389	0.0166173	0.180337	-0.341009
NM_002874	RAD23B	-0.11629	0.00314238	-0.18718	-0.0978548	-0.297279	-0.077057	0.0344369
NM_002875	RAD51	-0.706196	0.241072	0.572728	-0.00147317	-0.279528	0.0845112	N/A
NM_002876	RAD51C	-0.04553	-0.0143078	-0.212894	0.578453	0.160853	0.293447	-0.0541974
NM_002877	RAD51L1	-0.0850546	-0.02523	0.00399587	-0.0651743	0.133298	-0.0490928	0.0758737
NM_002878	RAD51L3	-0.668425	0.0426436	0.223681	0.3403	-0.194495	0.116447	0.00950744
NM_002880	RAF1	-0.270056	0.111199	0.164763	0.147152	0.0210035	0.0613368	-0.0628017
NM_002881	RALB	0.110631	-0.054073	0.123693	-0.0424781	-0.140015	-0.0927948	-0.132827
NM_002882	RANBP1	-0.211677	-0.136151	-0.0930746	-0.131995	0.039738	-0.00463302	N/A
NM_002884	RAP1A	0.0726849	0.139226	-0.105276	-0.0153305	-0.0759273	0.00268274	0.124645
NM_002887	RARS	-0.453802	0.235685	-0.0312325	0.157901	0.30939	0.135873	0.158782
NM_002889	RARRES2	-0.0984453	0.0775502	-0.00089478	-0.0484634	0.132382	-0.0127726	N/A
NM_002893	RBBP7	0.049915	-0.173997	-0.00512887	0.00619817	-0.0771876	-0.122994	0.022488
NM_002895	RBL1	0.0150369	-0.215457	-0.199021	-0.00504839	-0.0553161	-0.039631	-0.112384
NM_002896	RBM4	-0.055718	0.141042	-0.0991542	0.121958	0.324902	-0.168791	0.14292
NM_002897	RBMS1	0.17324	0.275399	-0.402554	0.125716	0.120368	-0.106169	0.0610144
NM_002898	RBMS2	N/A	N/A	-0.131864	-0.0295114	0.162769	-0.0866935	-0.119311
NM_002899	RBP1	0.101737	-0.256418	-0.00762959	-0.201716	0.203464	-0.12977	-0.0139701
NM_002901	RCN1	-0.177226	0.070887	0.0273059	-0.618003	0.0486956	0.076585	0.355045
NM_002902	RCN2	0.213955	0.193221	-0.0825161	0.191606	-0.0224362	0.0208132	0.0147329
NM_002906	RDX	-0.403628	-0.463933	0.290568	-0.5743	-0.17154	-0.394867	0.335914
NM_002907	RECQL	-0.0717725	-0.0956976	-0.0631583	0.419303	-0.294466	0.106334	0.136072
NM_002911	UPF1	-0.206354	-0.0571768	0.115534	-0.0618147	-0.133551	0.228023	-0.16689
NM_002912	REV3L	0.261621	0.00875426	-0.130685	0.456551	0.155627	-0.0534327	-0.0107931
NM_002913	RFC1	0.153311	0.0602176	0.0896296	0.0245672	-0.230308	-0.0257183	-0.171134
NM_002914	RFC2	-0.124291	0.169304	-0.134411	0.0712239	0.0225299	0.091029	-0.0147428
NM_002915	RFC3	0.0181972	0.117586	0.0131292	0.0829541	-0.175564	-0.0848735	-0.205165
NM_002917	RFNG	-0.0331891	-0.0450254	0.0102791	-0.117205	0.126867	-0.00244987	0.0210069
NM_002918	RFX1	0.152451	-0.153875	-0.138471	0.0993525	-0.0566896	-0.174337	0.0400064
NM_002923	RGS2	0.412442	0.48541	-0.358101	0.205033	-0.354542	0.73483	0.167016
NM_002925	RGS10	0.0518632	0.0807573	0.0283313	0.235609	0.203698	0.130427	0.0146384
NM_002936	RNASEH1	-0.32992	-0.0442974	-0.180536	0.0196998	-0.0474067	0.133729	-0.0988529
NM_002938	RNF4	-0.0684438	-0.208938	0.0327442	0.207852	-0.282537	0.0698039	0.185035
NM_002945	RPA1	-0.0613427	0.213469	0.0751522	0.00661212	-0.146901	0.0115728	-0.189397
NM_002946	RPA2	-0.155653	-0.229567	0.00359787	0.206537	-0.264125	0.213636	0.105249
NM_002947	RPA3	-0.117963	-0.0171263	-0.155504	0.337755	-0.0930331	0.0882089	0.13666
NM_002948	RPL15	0.27981	-0.002438	-0.215081	-0.0333947	0.140384	-0.0829827	N/A
NM_002949	MRPL12	-0.143422	0.199998	0.20114	-0.265648	-0.000186678	-0.18333	-0.0182222
NM_002950	RPN1	-0.045728	0.0781539	0.23011	0.0671434	-0.224498	-0.0819841	0.172915
NM_002952	RPS2	-0.219786	0.0419449	0.0551671	-0.210346	0.356722	-0.0696095	N/A
NM_002957	RXRA	0.0869994	-0.0333438	-0.0980382	-0.0990267	0.0023881	0.0738947	-0.0442422
NM_002959	SORT1	0.200944	0.113373	0.041228	-0.0120666	-0.0882089	0.0132375	-0.332474
NM_002960	S100A3	-0.0101561	-0.0233832	0.0066557	-0.0438445	0.0899374	-0.0240368	0.000310582
NM_002966	S100A10	-0.153791	-0.0706203	0.0464918	0.0493614	0.167558	0.0449612	N/A
NM_002967	SAFB	0.0174491	0.0998909	0.0403295	-0.0921286	-0.000234291	0.0552606	-0.180435
NM_002969	MAPK12	-0.0466369	-0.00684653	-0.00178722	-0.0526606	0.0251472	-0.0134288	0.0955587
NM_002970	SAT1	-0.0873862	-0.136081	-0.016577	0.284243	0.361024	0.787813	0.162545
NM_002973	ATXN2	0.0156422	-0.145152	-0.00597826	0.0243641	0.107912	-0.131943	0.10916
NM_002975	CLEC11A	0.172238	-0.023681	-0.00883161	0.345033	0.20861	0.207073	0.14146
NM_002991	CCL24	-0.219181	0.0230894	-0.0221046	-0.111017	0.0179985	0.380117	N/A
NM_002999	SDC4	0.275305	0.181806	-0.454438	0.223522	-0.00151854	0.242951	0.0289594
NM_003000	SDHB	-0.0221515	-0.0927909	0.0303995	0.046929	0.177853	-0.0930502	-0.0252352
NM_003002	SDHD	-0.0207884	0.0075466	-0.0398127	0.288806	0.194499	-0.15838	0.164708
NM_003004	SECTM1	0.00655183	-0.0359161	0.260383	-0.446773	-0.265449	-0.482234	0.0718809
NM_003010	MAP2K4	0.0102502	-0.0241251	-1.09926	0.350387	-0.157857	-0.148405	0.231613
NM_003016	SFRS2	0.0405956	-0.0621761	-0.104937	-0.0507862	0.0663714	-0.174565	-0.272916
NM_003017	SFRS3	0.00437151	0.177902	-0.181949	-0.101962	-0.189084	-0.0957186	0.134801
NM_003021	SGTA	-0.0764425	-0.00327234	0.0114092	-0.0817654	0.17741	-0.0275833	0.00339243
NM_003022	SH3BGRL	0.455367	0.0447836	0.0351759	0.0873438	0.0766071	-0.123071	-0.103595
NM_003025	SH3GL1	-0.0226083	0.135177	0.197573	-0.0799839	0.0592539	0.29148	0.0296467
NM_003030	SHOX2	0.0595357	-0.119466	0.0475801	-0.131848	-0.110908	0.00946372	N/A
NM_003032	ST6GAL1	0.588756	-0.00517235	0.198617	-0.0159641	-0.0323069	-0.0155476	-0.207571
NM_003040	SLC4A2	-0.102183	-0.0661296	-0.0245033	-0.120411	0.104544	-0.0608399	0.0820449
NM_003042	SLC6A1	-0.0416268	-0.111643	N/A	-0.03478	0.114849	-0.0371128	0.0546586
NM_003045	SLC7A1	-0.340927	0.227182	0.0499866	0.0262612	-0.165099	0.155674	0.133355
NM_003047	SLC9A1	-0.644411	0.138669	0.166349	0.107949	0.0463367	0.243466	-0.132139
NM_003048	SLC9A2	0.072283	-0.389501	-0.0350023	-0.253944	-0.303292	0.532581	N/A
NM_003051	SLC16A1	0.00117622	0.300984	-0.150704	0.104247	-0.185971	0.0836784	0.336334
NM_003064	SLPI	-0.027495	-0.0602555	-0.0508121	-0.0743528	0.0924122	-0.0649043	0.028552
NM_003070	SMARCA2	0.423785	0.00549322	0.273839	0.0578703	-0.555986	0.0604661	-0.00129891
NM_003071	HLTF	-0.71489	-0.983272	0.234881	0.340333	-0.244726	0.0213248	0.451293
NM_003074	SMARCC1	0.0634729	0.0146051	0.151553	0.0184501	0.0633391	-0.57435	0.153109
NM_003077	SMARCD2	0.171152	0.158997	0.123083	-0.163552	0.0187582	-0.176689	0.0349769
NM_003079	SMARCE1	0.239986	0.104394	-0.415582	-0.0364021	-0.00045576	-0.191761	-0.760103
NM_003080	SMPD2	N/A	N/A	0.159107	-0.155193	-0.27735	N/A	0.0720299
NM_003082	SNAPC1	-0.140946	-0.153144	-0.0243914	-0.503108	-0.0228173	-0.0583076	0.312246
NM_003083	SNAPC2	0.0685146	0.0615695	-0.151449	-0.0307668	0.0636644	0.00270962	0.00397937
NM_003086	SNAPC4	-0.00827091	-0.0577311	0.097247	-0.139564	0.230933	0.0767964	-0.034977
NM_003088	FSCN1	0.0894967	0.0742369	0.0290242	-0.971137	-0.102697	-0.123975	0.0649898
NM_003089	SNRNP70	-0.100161	0.0511445	-0.0234406	-0.238707	0.322305	0.0184639	-0.0871693
NM_003090	SNRPA1	-0.290262	-0.00169072	0.215768	-0.000752942	0.1201	0.0496121	-0.206388
NM_003093	SNRPC	-0.458514	0.0143526	-0.0320712	0.062255	0.267449	-0.276843	-0.159537
NM_003094	SNRPE	-0.191172	0.132605	N/A	N/A	0.216863	0.113582	N/A
NM_003096	SNRPG	-0.010329	0.077622	-0.0528066	0.159816	0.0443741	0.0350308	0.0783992
NM_003098	SNTA1	0.154941	-0.0171065	-0.00171452	-0.141656	-0.0597409	-0.043429	-0.00326063
NM_003100	SNX2	0.0386996	0.0723583	-0.160977	0.0862035	0.176653	-0.052311	0.0346364
NM_003101	SOAT1	0.0780911	0.187527	-0.0376858	-0.814789	-1.08799	-0.057813	0.143053
NM_003104	SORD	0.092265	-0.0653981	-0.0220195	-0.0762302	0.0271807	0.170769	0.108958
[truncated: 6,374 more rows]
