# Supplementary material for: Predicting effective microRNA target sites in mammalian mRNAs
Source: eLife. 2015 Aug 12;4:e05005. doi: 10.7554/eLife.05005 (PMC4532895; doi:10.7554/eLife.05005)
Supplement: Supplementary file 3. — Genomic coordinates of CLIP clusters that appeared in annotated 3′ UTRs after transfecting miR-124 into HeLa cells. DOI: http://dx.doi.org/10.7554/eLife.05005.026 [file elife05005s004.xlsx]

## Sheet: SuppFile3.bed
Supplementary File 3. Genomic coordinates of CLIP clusters that appeared de novo in annotated 3′ UTRs after transfecting miR-124 into HeLa cells. These differential clusters were identified as in the original study (Chi et al., 2009) and were kindly provided by S.-W. Chi. The data are in BED format using hg18 coordinates.
Chromosome	Chromosome Start	Chromosome End	Cluster ID	Maximum # of overlapping reads in cluster	Strand
chr1	1160135	1160163	HeLa_miR-124_cluster_plus170	3	+
chr1	1236950	1236981	HeLa_miR-124_cluster18	2	-
chr1	1311997	1312028	HeLa_miR-124_cluster26	2	-
chr1	1584498	1584529	HeLa_miR-124_cluster35	2	-
chr1	1585064	1585095	HeLa_miR-124_cluster37	7	-
chr1	1673319	1673350	HeLa_miR-124_cluster42	2	-
chr1	1707926	1707957	HeLa_miR-124_cluster48	4	-
chr1	2111003	2111034	HeLa_miR-124_cluster58	2	-
chr1	2229194	2229231	HeLa_miR-124_cluster_plus916	4	+
chr1	2229234	2229265	HeLa_miR-124_cluster_plus917	5	+
chr1	2229458	2229500	HeLa_miR-124_cluster_plus919	2	+
chr1	2229780	2229837	HeLa_miR-124_cluster_plus920	3	+
chr1	2230161	2230192	HeLa_miR-124_cluster_plus921	3	+
chr1	3643624	3643655	HeLa_miR-124_cluster68	6	-
chr1	6168758	6168789	HeLa_miR-124_cluster80	2	-
chr1	6206482	6206535	HeLa_miR-124_cluster86	3	-
chr1	6574985	6575016	HeLa_miR-124_cluster97	2	-
chr1	7749222	7749263	HeLa_miR-124_cluster102	3	-
chr1	7827353	7827385	HeLa_miR-124_cluster_plus1551	3	+
chr1	8336612	8336644	HeLa_miR-124_cluster109	5	-
chr1	9351551	9351647	HeLa_miR-124_cluster_plus1604	5	+
chr1	9351932	9351981	HeLa_miR-124_cluster_plus1605	5	+
chr1	9587548	9587579	HeLa_miR-124_cluster_plus1622	3	+
chr1	9711860	9711900	HeLa_miR-124_cluster117	5	-
chr1	10163087	10163113	HeLa_miR-124_cluster_plus24	2	+
chr1	10288638	10288669	HeLa_miR-124_cluster_plus32	2	+
chr1	10290619	10290658	HeLa_miR-124_cluster_plus33	3	+
chr1	10290687	10290718	HeLa_miR-124_cluster_plus34	6	+
chr1	10290758	10290789	HeLa_miR-124_cluster_plus35	2	+
chr1	10290911	10290942	HeLa_miR-124_cluster_plus37	2	+
chr1	10359440	10359471	HeLa_miR-124_cluster_plus45	2	+
chr1	10359567	10359598	HeLa_miR-124_cluster_plus46	3	+
chr1	10361578	10361609	HeLa_miR-124_cluster_plus47	2	+
chr1	10363930	10363961	HeLa_miR-124_cluster_plus50	4	+
chr1	10443860	10443891	HeLa_miR-124_cluster128	5	-
chr1	10444311	10444337	HeLa_miR-124_cluster130	3	-
chr1	11269907	11269938	HeLa_miR-124_cluster_plus145	3	+
chr1	11657314	11657382	HeLa_miR-124_cluster156	13	-
chr1	11732919	11732950	HeLa_miR-124_cluster_plus184	3	+
chr1	11995245	11995276	HeLa_miR-124_cluster_plus209	8	+
chr1	15628797	15628828	HeLa_miR-124_cluster_plus427	4	+
chr1	15859926	15859957	HeLa_miR-124_cluster_plus446	2	+
chr1	16323830	16323869	HeLa_miR-124_cluster167	2	-
chr1	16324040	16324071	HeLa_miR-124_cluster168	2	-
chr1	16449351	16449422	HeLa_miR-124_cluster173	4	-
chr1	16594321	16594377	HeLa_miR-124_cluster_plus510	3	+
chr1	16594378	16594409	HeLa_miR-124_cluster_plus511	3	+
chr1	16594481	16594512	HeLa_miR-124_cluster_plus512	2	+
chr1	16594610	16594641	HeLa_miR-124_cluster_plus513	4	+
chr1	16595796	16595827	HeLa_miR-124_cluster_plus515	4	+
chr1	17443342	17443373	HeLa_miR-124_cluster_plus594	3	+
chr1	17606980	17607046	HeLa_miR-124_cluster198	2	-
chr1	17607469	17607506	HeLa_miR-124_cluster199	2	-
chr1	19417602	19417633	HeLa_miR-124_cluster230	2	-
chr1	19418347	19418378	HeLa_miR-124_cluster232	3	-
chr1	19856795	19856826	HeLa_miR-124_cluster_plus691	2	+
chr1	20109991	20110022	HeLa_miR-124_cluster_plus747	2	+
chr1	20699688	20699719	HeLa_miR-124_cluster250	2	-
chr1	20699737	20699768	HeLa_miR-124_cluster251	2	-
chr1	20943680	20943711	HeLa_miR-124_cluster261	3	-
chr1	21416806	21416837	HeLa_miR-124_cluster282	3	-
chr1	21417559	21417614	HeLa_miR-124_cluster284	9	-
chr1	21418168	21418199	HeLa_miR-124_cluster285	2	-
chr1	21418649	21418680	HeLa_miR-124_cluster286	3	-
chr1	23287025	23287056	HeLa_miR-124_cluster317	2	-
chr1	23705538	23705569	HeLa_miR-124_cluster337	4	-
chr1	23757250	23757281	HeLa_miR-124_cluster339	4	-
chr1	23958794	23958825	HeLa_miR-124_cluster_plus1033	2	+
chr1	23994456	23994487	HeLa_miR-124_cluster_plus1038	2	+
chr1	24174050	24174076	HeLa_miR-124_cluster345	4	-
chr1	24177810	24177841	HeLa_miR-124_cluster346	2	-
chr1	24353569	24353601	HeLa_miR-124_cluster348	4	-
chr1	25041669	25041700	HeLa_miR-124_cluster_plus1061	3	+
chr1	25766189	25766220	HeLa_miR-124_cluster_plus1073	4	+
chr1	26031261	26031292	HeLa_miR-124_cluster_plus1077	3	+
chr1	26369943	26369974	HeLa_miR-124_cluster_plus1079	4	+
chr1	26477010	26477058	HeLa_miR-124_cluster_plus1080	3	+
chr1	26668451	26668500	HeLa_miR-124_cluster363	2	-
chr1	26979985	26980016	HeLa_miR-124_cluster_plus1100	5	+
chr1	27053340	27053371	HeLa_miR-124_cluster_plus1105	2	+
chr1	27204656	27204687	HeLa_miR-124_cluster366	6	-
chr1	27300852	27300883	HeLa_miR-124_cluster370	2	-
chr1	27605693	27605724	HeLa_miR-124_cluster372	4	-
chr1	27606645	27606676	HeLa_miR-124_cluster373	2	-
chr1	28091179	28091210	HeLa_miR-124_cluster384	2	-
chr1	28399415	28399446	HeLa_miR-124_cluster389	2	-
chr1	28400288	28400318	HeLa_miR-124_cluster390	4	-
chr1	28436972	28437006	HeLa_miR-124_cluster_plus1126	6	+
chr1	28480058	28480089	HeLa_miR-124_cluster_plus1128	2	+
chr1	28480223	28480254	HeLa_miR-124_cluster_plus1129	2	+
chr1	28695791	28695822	HeLa_miR-124_cluster_plus1134	2	+
chr1	28697840	28697871	HeLa_miR-124_cluster_plus1138	3	+
chr1	29316443	29316474	HeLa_miR-124_cluster_plus1157	2	+
chr1	29316606	29316661	HeLa_miR-124_cluster_plus1159	16	+
chr1	31177990	31178021	HeLa_miR-124_cluster395	2	-
chr1	31868567	31868598	HeLa_miR-124_cluster405	2	-
chr1	31868957	31868988	HeLa_miR-124_cluster406	2	-
chr1	31873483	31873514	HeLa_miR-124_cluster407	2	-
chr1	32146459	32146519	HeLa_miR-124_cluster409	17	-
chr1	32409713	32409744	HeLa_miR-124_cluster_plus1170	3	+
chr1	32413512	32413543	HeLa_miR-124_cluster_plus1174	6	+
chr1	32414539	32414570	HeLa_miR-124_cluster_plus1175	2	+
chr1	32436101	32436132	HeLa_miR-124_cluster_plus1181	4	+
chr1	32436210	32436241	HeLa_miR-124_cluster_plus1182	2	+
chr1	32436390	32436421	HeLa_miR-124_cluster_plus1183	6	+
chr1	32436425	32436456	HeLa_miR-124_cluster_plus1184	3	+
chr1	32571501	32571537	HeLa_miR-124_cluster_plus1189	5	+
chr1	32604755	32604784	HeLa_miR-124_cluster418	3	-
chr1	32919116	32919159	HeLa_miR-124_cluster421	5	-
chr1	32920140	32920171	HeLa_miR-124_cluster_plus1195	2	+
chr1	33013675	33013706	HeLa_miR-124_cluster422	6	-
chr1	35093093	35093124	HeLa_miR-124_cluster433	2	-
chr1	35658181	35658212	HeLa_miR-124_cluster_plus1219	5	+
chr1	35671707	35671738	HeLa_miR-124_cluster444	5	-
chr1	35953074	35953105	HeLa_miR-124_cluster450	8	-
chr1	36092005	36092036	HeLa_miR-124_cluster_plus1228	2	+
chr1	36160016	36160100	HeLa_miR-124_cluster_plus1231	27	+
chr1	36160760	36160791	HeLa_miR-124_cluster_plus1232	3	+
chr1	36161858	36161889	HeLa_miR-124_cluster_plus1233	3	+
chr1	36162304	36162335	HeLa_miR-124_cluster_plus1234	3	+
chr1	36418508	36418561	HeLa_miR-124_cluster_plus1244	16	+
chr1	36418695	36418735	HeLa_miR-124_cluster_plus1245	5	+
chr1	36578047	36578078	HeLa_miR-124_cluster459	3	-
chr1	36578524	36578582	HeLa_miR-124_cluster461	6	-
chr1	36631727	36631771	HeLa_miR-124_cluster462	5	-
chr1	36631789	36631820	HeLa_miR-124_cluster463	3	-
chr1	37731877	37731908	HeLa_miR-124_cluster469	2	-
chr1	37774813	37774844	HeLa_miR-124_cluster470	2	-
chr1	37775800	37775853	HeLa_miR-124_cluster471	13	-
chr1	37921169	37921200	HeLa_miR-124_cluster474	2	-
chr1	37946875	37946906	HeLa_miR-124_cluster_plus1258	2	+
chr1	37947274	37947305	HeLa_miR-124_cluster_plus1259	2	+
chr1	37947580	37947611	HeLa_miR-124_cluster_plus1262	3	+
chr1	38038106	38038137	HeLa_miR-124_cluster_plus1263	3	+
chr1	38039047	38039078	HeLa_miR-124_cluster_plus1264	7	+
chr1	39243059	39243090	HeLa_miR-124_cluster_plus1274	2	+
chr1	39724227	39724262	HeLa_miR-124_cluster_plus1295	4	+
chr1	39724581	39724612	HeLa_miR-124_cluster_plus1296	6	+
chr1	40079390	40079420	HeLa_miR-124_cluster501	2	-
chr1	40309906	40309948	HeLa_miR-124_cluster_plus1307	3	+
chr1	40310600	40310631	HeLa_miR-124_cluster_plus1308	3	+
chr1	40311280	40311311	HeLa_miR-124_cluster503	2	-
chr1	40311738	40311769	HeLa_miR-124_cluster506	2	-
chr1	40531512	40531543	HeLa_miR-124_cluster_plus1314	2	+
chr1	40531638	40531669	HeLa_miR-124_cluster_plus1315	4	+
chr1	40532150	40532181	HeLa_miR-124_cluster_plus1317	4	+
chr1	40532187	40532224	HeLa_miR-124_cluster_plus1318	3	+
chr1	40532344	40532385	HeLa_miR-124_cluster_plus1319	6	+
chr1	40753927	40753958	HeLa_miR-124_cluster_plus1322	4	+
chr1	40861773	40861804	HeLa_miR-124_cluster509	2	-
chr1	42414864	42414895	HeLa_miR-124_cluster510	10	-
chr1	43602144	43602212	HeLa_miR-124_cluster528	3	-
chr1	43602284	43602306	HeLa_miR-124_cluster529	2	-
chr1	43602875	43602905	HeLa_miR-124_cluster530	2	-
chr1	43861435	43861466	HeLa_miR-124_cluster_plus1350	3	+
chr1	43943273	43943304	HeLa_miR-124_cluster_plus1356	3	+
chr1	44459809	44459840	HeLa_miR-124_cluster534	2	-
chr1	44889436	44889467	HeLa_miR-124_cluster_plus1373	3	+
chr1	45253727	45253758	HeLa_miR-124_cluster_plus1381	2	+
chr1	45582078	45582109	HeLa_miR-124_cluster_plus1386	2	+
chr1	45582941	45582968	HeLa_miR-124_cluster548	2	-
chr1	46280874	46280905	HeLa_miR-124_cluster554	2	-
chr1	46601860	46601886	HeLa_miR-124_cluster_plus1414	2	+
chr1	46914383	46914414	HeLa_miR-124_cluster578	2	-
chr1	46915107	46915138	HeLa_miR-124_cluster579	2	-
chr1	47488884	47488915	HeLa_miR-124_cluster582	2	-
chr1	47615042	47615073	HeLa_miR-124_cluster_plus1416	2	+
chr1	51212813	51212844	HeLa_miR-124_cluster_plus1426	2	+
chr1	51509887	51509918	HeLa_miR-124_cluster_plus1430	3	+
chr1	51510531	51510562	HeLa_miR-124_cluster_plus1431	4	+
chr1	51511114	51511145	HeLa_miR-124_cluster_plus1432	2	+
chr1	52026149	52026180	HeLa_miR-124_cluster_plus1437	6	+
chr1	52326124	52326168	HeLa_miR-124_cluster_plus1442	6	+
chr1	52590972	52591017	HeLa_miR-124_cluster611	3	-
chr1	52591300	52591331	HeLa_miR-124_cluster613	6	-
chr1	52654923	52654954	HeLa_miR-124_cluster_plus1447	9	+
chr1	53063134	53063165	HeLa_miR-124_cluster_plus1452	10	+
chr1	54044715	54044760	HeLa_miR-124_cluster626	3	-
chr1	54066315	54066365	HeLa_miR-124_cluster628	3	-
chr1	54105139	54105170	HeLa_miR-124_cluster630	2	-
chr1	54109646	54109705	HeLa_miR-124_cluster631	7	-
chr1	54127540	54127571	HeLa_miR-124_cluster632	9	-
chr1	54206243	54206274	HeLa_miR-124_cluster_plus1464	2	+
chr1	54456617	54456648	HeLa_miR-124_cluster_plus1468	2	+
chr1	55089019	55089060	HeLa_miR-124_cluster635	3	-
chr1	55089872	55089903	HeLa_miR-124_cluster636	3	-
chr1	55090416	55090442	HeLa_miR-124_cluster638	2	-
chr1	55307182	55307213	HeLa_miR-124_cluster641	2	-
chr1	56734467	56734498	HeLa_miR-124_cluster649	2	-
chr1	56734661	56734693	HeLa_miR-124_cluster650	4	-
chr1	60111249	60111284	HeLa_miR-124_cluster_plus1475	2	+
chr1	61695488	61695540	HeLa_miR-124_cluster_plus1480	10	+
chr1	61696308	61696341	HeLa_miR-124_cluster_plus1481	3	+
chr1	63898370	63898401	HeLa_miR-124_cluster_plus1495	3	+
chr1	65070096	65070127	HeLa_miR-124_cluster_plus1499	3	+
chr1	65070319	65070350	HeLa_miR-124_cluster_plus1500	2	+
chr1	65071548	65071579	HeLa_miR-124_cluster656	4	-
chr1	65071974	65072019	HeLa_miR-124_cluster658	7	-
chr1	65670304	65670335	HeLa_miR-124_cluster_plus1507	5	+
chr1	67223792	67223823	HeLa_miR-124_cluster_plus1519	6	+
chr1	67940200	67940231	HeLa_miR-124_cluster681	3	-
chr1	67940240	67940271	HeLa_miR-124_cluster682	3	-
chr1	67942516	67942547	HeLa_miR-124_cluster684	6	-
chr1	67942658	67942689	HeLa_miR-124_cluster685	3	-
chr1	67943692	67943723	HeLa_miR-124_cluster686	2	-
chr1	68714463	68714498	HeLa_miR-124_cluster693	5	-
chr1	70490134	70490159	HeLa_miR-124_cluster_plus1527	2	+
chr1	70500799	70500832	HeLa_miR-124_cluster695	14	-
chr1	70606216	70606247	HeLa_miR-124_cluster_plus1528	3	+
chr1	71643255	71643286	HeLa_miR-124_cluster702	6	-
chr1	78115546	78115577	HeLa_miR-124_cluster_plus1540	7	+
chr1	78116195	78116236	HeLa_miR-124_cluster_plus1542	4	+
chr1	78116376	78116407	HeLa_miR-124_cluster_plus1544	2	+
chr1	78181934	78181965	HeLa_miR-124_cluster_plus1547	6	+
chr1	78880490	78880533	HeLa_miR-124_cluster_plus1553	2	+
chr1	78882084	78882115	HeLa_miR-124_cluster_plus1554	2	+
chr1	82230301	82230332	HeLa_miR-124_cluster_plus1566	7	+
chr1	84884454	84884508	HeLa_miR-124_cluster720	7	-
chr1	85496902	85496933	HeLa_miR-124_cluster731	4	-
chr1	85557551	85557582	HeLa_miR-124_cluster732	4	-
chr1	85559664	85559717	HeLa_miR-124_cluster736	2	-
chr1	86984710	86984741	HeLa_miR-124_cluster_plus1571	2	+
chr1	87101568	87101608	HeLa_miR-124_cluster745	2	-
chr1	87343044	87343075	HeLa_miR-124_cluster_plus1574	2	+
chr1	87344763	87344794	HeLa_miR-124_cluster_plus1575	2	+
chr1	89073651	89073682	HeLa_miR-124_cluster_plus1578	5	+
chr1	89835413	89835444	HeLa_miR-124_cluster_plus1583	6	+
chr1	91154212	91154243	HeLa_miR-124_cluster758	4	-
chr1	92751292	92751320	HeLa_miR-124_cluster_plus1593	2	+
chr1	93391031	93391062	HeLa_miR-124_cluster769	5	-
chr1	93600319	93600350	HeLa_miR-124_cluster_plus1609	2	+
chr1	93791399	93791457	HeLa_miR-124_cluster_plus1611	4	+
chr1	94126588	94126619	HeLa_miR-124_cluster781	2	-
chr1	94407537	94407568	HeLa_miR-124_cluster784	3	-
chr1	94411572	94411603	HeLa_miR-124_cluster785	3	-
chr1	94411685	94411716	HeLa_miR-124_cluster786	3	-
chr1	94768500	94768538	HeLa_miR-124_cluster789	3	-
chr1	95482602	95482633	HeLa_miR-124_cluster_plus1617	2	+
chr1	95485106	95485137	HeLa_miR-124_cluster_plus1618	4	+
chr1	97051827	97051868	HeLa_miR-124_cluster_plus1630	14	+
chr1	100321153	100321207	HeLa_miR-124_cluster_plus10	11	+
chr1	100433204	100433234	HeLa_miR-124_cluster800	2	-
chr1	101111883	101111914	HeLa_miR-124_cluster802	3	-
chr1	107402587	107402621	HeLa_miR-124_cluster_plus60	3	+
chr1	108979502	108979533	HeLa_miR-124_cluster_plus64	2	+
chr1	108980085	108980116	HeLa_miR-124_cluster_plus65	2	+
chr1	109276580	109276611	HeLa_miR-124_cluster810	5	-
chr1	109547242	109547279	HeLa_miR-124_cluster_plus76	2	+
chr1	109619201	109619232	HeLa_miR-124_cluster_plus79	2	+
chr1	109653804	109653835	HeLa_miR-124_cluster815	4	-
chr1	109656604	109656635	HeLa_miR-124_cluster817	4	-
chr1	109825929	109825960	HeLa_miR-124_cluster_plus82	3	+
chr1	109841165	109841193	HeLa_miR-124_cluster_plus83	2	+
chr1	110037839	110037870	HeLa_miR-124_cluster_plus99	2	+
chr1	110366160	110366191	HeLa_miR-124_cluster_plus109	2	+
chr1	110366670	110366701	HeLa_miR-124_cluster_plus110	2	+
chr1	110367458	110367489	HeLa_miR-124_cluster_plus113	2	+
chr1	110398468	110398498	HeLa_miR-124_cluster_plus118	2	+
chr1	110577148	110577179	HeLa_miR-124_cluster_plus121	3	+
chr1	110577702	110577733	HeLa_miR-124_cluster_plus122	5	+
chr1	111528723	111528754	HeLa_miR-124_cluster_plus130	4	+
chr1	112804201	112804232	HeLa_miR-124_cluster_plus149	2	+
chr1	113015362	113015393	HeLa_miR-124_cluster_plus152	5	+
chr1	113015506	113015537	HeLa_miR-124_cluster_plus153	2	+
chr1	113257892	113257947	HeLa_miR-124_cluster844	2	-
chr1	113468454	113468485	HeLa_miR-124_cluster_plus157	5	+
chr1	114027164	114027195	HeLa_miR-124_cluster_plus160	3	+
chr1	114319486	114319517	HeLa_miR-124_cluster_plus165	3	+
chr1	114319654	114319685	HeLa_miR-124_cluster_plus166	3	+
chr1	114321139	114321163	HeLa_miR-124_cluster_plus167	2	+
chr1	114912176	114912210	HeLa_miR-124_cluster851	6	-
chr1	115048778	115048807	HeLa_miR-124_cluster855	2	-
chr1	115049609	115049640	HeLa_miR-124_cluster856	5	-
chr1	115051436	115051466	HeLa_miR-124_cluster860	3	-
chr1	115051493	115051543	HeLa_miR-124_cluster861	6	-
chr1	115051561	115051619	HeLa_miR-124_cluster862	7	-
chr1	115061901	115061950	HeLa_miR-124_cluster866	3	-
chr1	115062253	115062289	HeLa_miR-124_cluster867	6	-
chr1	115116372	115116403	HeLa_miR-124_cluster880	2	-
chr1	115118336	115118367	HeLa_miR-124_cluster882	2	-
chr1	115124286	115124317	HeLa_miR-124_cluster884	4	-
chr1	116035643	116035674	HeLa_miR-124_cluster_plus172	3	+
chr1	116915080	116915122	HeLa_miR-124_cluster888	3	-
chr1	116920258	116920314	HeLa_miR-124_cluster891	3	-
chr1	117331253	117331284	HeLa_miR-124_cluster_plus186	3	+
chr1	117445771	117445802	HeLa_miR-124_cluster_plus193	2	+
chr1	118210425	118210456	HeLa_miR-124_cluster898	2	-
chr1	119227651	119227682	HeLa_miR-124_cluster901	4	-
chr1	119228602	119228633	HeLa_miR-124_cluster902	5	-
chr1	119377352	119377383	HeLa_miR-124_cluster905	3	-
chr1	119963926	119963957	HeLa_miR-124_cluster906	3	-
chr1	120088317	120088348	HeLa_miR-124_cluster_plus216	2	+
chr1	143827316	143827348	HeLa_miR-124_cluster_plus244	4	+
chr1	143827412	143827443	HeLa_miR-124_cluster_plus245	2	+
chr1	144221231	144221259	HeLa_miR-124_cluster_plus260	2	+
chr1	145094168	145094199	HeLa_miR-124_cluster932	2	-
chr1	148124177	148124208	HeLa_miR-124_cluster945	3	-
chr1	148181017	148181048	HeLa_miR-124_cluster950	4	-
chr1	148459461	148459494	HeLa_miR-124_cluster956	2	-
chr1	148713209	148713240	HeLa_miR-124_cluster_plus294	2	+
chr1	149203531	149203562	HeLa_miR-124_cluster_plus303	3	+
chr1	149204894	149204928	HeLa_miR-124_cluster977	10	-
chr1	149291367	149291398	HeLa_miR-124_cluster985	2	-
chr1	149292007	149292038	HeLa_miR-124_cluster986	2	-
chr1	149292383	149292419	HeLa_miR-124_cluster989	6	-
chr1	149306971	149307002	HeLa_miR-124_cluster_plus305	3	+
chr1	149488528	149488559	HeLa_miR-124_cluster_plus316	2	+
chr1	149641917	149641948	HeLa_miR-124_cluster1008	3	-
chr1	149642127	149642158	HeLa_miR-124_cluster1009	5	-
chr1	149642245	149642279	HeLa_miR-124_cluster1010	2	-
chr1	149776659	149776690	HeLa_miR-124_cluster_plus331	5	+
chr1	149820805	149820851	HeLa_miR-124_cluster_plus334	4	+
chr1	149936258	149936289	HeLa_miR-124_cluster_plus343	7	+
chr1	151846506	151846531	HeLa_miR-124_cluster1024	5	-
chr1	152012385	152012416	HeLa_miR-124_cluster_plus350	5	+
chr1	152012754	152012785	HeLa_miR-124_cluster_plus351	4	+
chr1	152012986	152013017	HeLa_miR-124_cluster_plus352	2	+
chr1	152045718	152045749	HeLa_miR-124_cluster1040	2	-
chr1	152046195	152046226	HeLa_miR-124_cluster1041	2	-
chr1	152046336	152046367	HeLa_miR-124_cluster1042	4	-
chr1	152047322	152047353	HeLa_miR-124_cluster1043	2	-
chr1	152169021	152169053	HeLa_miR-124_cluster1047	7	-
chr1	152169167	152169198	HeLa_miR-124_cluster1048	5	-
chr1	152198334	152198366	HeLa_miR-124_cluster1053	5	-
chr1	152395826	152395857	HeLa_miR-124_cluster1057	4	-
chr1	152396284	152396315	HeLa_miR-124_cluster1058	3	-
chr1	152396552	152396582	HeLa_miR-124_cluster1059	2	-
chr1	152409758	152409789	HeLa_miR-124_cluster1062	3	-
chr1	152415236	152415267	HeLa_miR-124_cluster1063	4	-
chr1	152502511	152502542	HeLa_miR-124_cluster_plus361	5	+
chr1	152589072	152589103	HeLa_miR-124_cluster_plus367	2	+
chr1	152704463	152704494	HeLa_miR-124_cluster_plus370	5	+
chr1	152823560	152823591	HeLa_miR-124_cluster1075	5	-
chr1	153183661	153183692	HeLa_miR-124_cluster1087	3	-
chr1	153256090	153256121	HeLa_miR-124_cluster_plus375	2	+
chr1	153257290	153257321	HeLa_miR-124_cluster_plus376	3	+
chr1	153257364	153257445	HeLa_miR-124_cluster_plus377	6	+
chr1	153257474	153257505	HeLa_miR-124_cluster_plus378	2	+
chr1	153257548	153257593	HeLa_miR-124_cluster_plus379	7	+
chr1	153301562	153301593	HeLa_miR-124_cluster_plus383	2	+
chr1	153377893	153377932	HeLa_miR-124_cluster_plus386	5	+
chr1	153450835	153450866	HeLa_miR-124_cluster1102	3	-
chr1	153483951	153483982	HeLa_miR-124_cluster1107	2	-
chr1	153492456	153492487	HeLa_miR-124_cluster1112	9	-
chr1	153567300	153567331	HeLa_miR-124_cluster_plus391	2	+
chr1	153571874	153571905	HeLa_miR-124_cluster1116	3	-
chr1	153896441	153896471	HeLa_miR-124_cluster1137	3	-
chr1	154149552	154149583	HeLa_miR-124_cluster1145	2	-
chr1	154245835	154245866	HeLa_miR-124_cluster1155	2	-
chr1	154272816	154272847	HeLa_miR-124_cluster1159	3	-
chr1	154376258	154376289	HeLa_miR-124_cluster_plus411	3	+
chr1	154376406	154376453	HeLa_miR-124_cluster_plus412	2	+
chr1	154447522	154447553	HeLa_miR-124_cluster_plus414	3	+
chr1	154547450	154547481	HeLa_miR-124_cluster1174	4	-
chr1	154570007	154570054	HeLa_miR-124_cluster1176	5	-
chr1	154703441	154703472	HeLa_miR-124_cluster1178	2	-
chr1	154831336	154831367	HeLa_miR-124_cluster1190	2	-
chr1	154959379	154959426	HeLa_miR-124_cluster1200	2	-
chr1	155036961	155036992	HeLa_miR-124_cluster_plus423	2	+
chr1	157291378	157291409	HeLa_miR-124_cluster_plus432	2	+
chr1	158155189	158155220	HeLa_miR-124_cluster1219	3	-
chr1	158451411	158451442	HeLa_miR-124_cluster_plus440	2	+
chr1	158452236	158452287	HeLa_miR-124_cluster1225	3	-
chr1	158455326	158455363	HeLa_miR-124_cluster1227	4	-
chr1	158513410	158513441	HeLa_miR-124_cluster1230	3	-
chr1	158518864	158518895	HeLa_miR-124_cluster1232	2	-
chr1	158519444	158519475	HeLa_miR-124_cluster1233	2	-
chr1	159450663	159450694	HeLa_miR-124_cluster_plus458	3	+
chr1	159466936	159466967	HeLa_miR-124_cluster_plus461	3	+
chr1	160758855	160758886	HeLa_miR-124_cluster_plus478	3	+
chr1	160759343	160759374	HeLa_miR-124_cluster_plus480	8	+
chr1	163082768	163082799	HeLa_miR-124_cluster_plus496	2	+
chr1	163083206	163083253	HeLa_miR-124_cluster_plus497	2	+
chr1	163898726	163898757	HeLa_miR-124_cluster1254	3	-
chr1	163898762	163898793	HeLa_miR-124_cluster1255	6	-
chr1	163898847	163898878	HeLa_miR-124_cluster1256	3	-
chr1	163898883	163898912	HeLa_miR-124_cluster1257	2	-
chr1	165651692	165651734	HeLa_miR-124_cluster_plus508	2	+
chr1	166311559	166311590	HeLa_miR-124_cluster_plus522	2	+
chr1	166478620	166478651	HeLa_miR-124_cluster_plus524	6	+
chr1	167367475	167367517	HeLa_miR-124_cluster_plus534	3	+
chr1	167368083	167368138	HeLa_miR-124_cluster_plus535	2	+
chr1	167700013	167700044	HeLa_miR-124_cluster1261	2	-
chr1	168089391	168089422	HeLa_miR-124_cluster1263	4	-
chr1	169828658	169828689	HeLa_miR-124_cluster_plus561	3	+
chr1	170032933	170032964	HeLa_miR-124_cluster_plus565	4	+
chr1	170645871	170645902	HeLa_miR-124_cluster_plus567	5	+
chr1	170846118	170846149	HeLa_miR-124_cluster_plus571	2	+
chr1	172036058	172036089	HeLa_miR-124_cluster1266	2	-
chr1	172100020	172100051	HeLa_miR-124_cluster1270	3	-
chr1	172101715	172101746	HeLa_miR-124_cluster1271	2	-
chr1	172102425	172102460	HeLa_miR-124_cluster1272	8	-
chr1	173254178	173254209	HeLa_miR-124_cluster1278	4	-
chr1	173395442	173395473	HeLa_miR-124_cluster1280	3	-
chr1	173395592	173395630	HeLa_miR-124_cluster1281	5	-
chr1	177307994	177308028	HeLa_miR-124_cluster_plus613	19	+
chr1	177330972	177331003	HeLa_miR-124_cluster_plus619	2	+
chr1	177341636	177341667	HeLa_miR-124_cluster1290	2	-
chr1	177341954	177341985	HeLa_miR-124_cluster1291	2	-
chr1	177342422	177342453	HeLa_miR-124_cluster1292	2	-
chr1	178433337	178433368	HeLa_miR-124_cluster_plus637	2	+
chr1	181123413	181123476	HeLa_miR-124_cluster_plus654	2	+
chr1	181863263	181863294	HeLa_miR-124_cluster1311	2	-
chr1	182926582	182926613	HeLa_miR-124_cluster1313	3	-
chr1	182927639	182927670	HeLa_miR-124_cluster1314	2	-
chr1	183030385	183030416	HeLa_miR-124_cluster1320	2	-
chr1	183354958	183354988	HeLa_miR-124_cluster1322	2	-
chr1	183532286	183532316	HeLa_miR-124_cluster1327	2	-
chr1	191321691	191321722	HeLa_miR-124_cluster_plus680	4	+
chr1	195390953	195390989	HeLa_miR-124_cluster1367	15	-
chr1	195392416	195392447	HeLa_miR-124_cluster1368	5	-
chr1	199379627	199379678	HeLa_miR-124_cluster1391	3	-
chr1	199567760	199567791	HeLa_miR-124_cluster_plus709	5	+
chr1	199701487	199701518	HeLa_miR-124_cluster1393	2	-
chr1	199719657	199719700	HeLa_miR-124_cluster1394	7	-
chr1	199719938	199719969	HeLa_miR-124_cluster1395	2	-
chr1	200052949	200052983	HeLa_miR-124_cluster_plus717	3	+
chr1	200052996	200053018	HeLa_miR-124_cluster_plus718	2	+
chr1	200056280	200056338	HeLa_miR-124_cluster_plus719	3	+
chr1	200114488	200114519	HeLa_miR-124_cluster_plus732	5	+
chr1	200118395	200118426	HeLa_miR-124_cluster_plus734	3	+
chr1	200251628	200251739	HeLa_miR-124_cluster_plus741	8	+
chr1	200369947	200369978	HeLa_miR-124_cluster1400	2	-
chr1	200822517	200822548	HeLa_miR-124_cluster_plus745	2	+
chr1	201127374	201127405	HeLa_miR-124_cluster1418	3	-
chr1	201177184	201177215	HeLa_miR-124_cluster1421	4	-
chr1	201177294	201177341	HeLa_miR-124_cluster1422	12	-
chr1	201543347	201543408	HeLa_miR-124_cluster_plus753	12	+
chr1	201975377	201975408	HeLa_miR-124_cluster_plus759	3	+
chr1	201976918	201976949	HeLa_miR-124_cluster_plus762	4	+
chr1	201977032	201977073	HeLa_miR-124_cluster_plus763	4	+
chr1	201977147	201977178	HeLa_miR-124_cluster_plus764	4	+
chr1	201977357	201977388	HeLa_miR-124_cluster_plus765	2	+
chr1	202089379	202089410	HeLa_miR-124_cluster_plus769	4	+
chr1	202106310	202106341	HeLa_miR-124_cluster_plus771	6	+
chr1	202639331	202639362	HeLa_miR-124_cluster1427	2	-
chr1	202641788	202641819	HeLa_miR-124_cluster1431	2	-
chr1	202658451	202658482	HeLa_miR-124_cluster1435	14	-
chr1	202658747	202658778	HeLa_miR-124_cluster1436	5	-
chr1	202791797	202791827	HeLa_miR-124_cluster_plus774	6	+
chr1	202793054	202793085	HeLa_miR-124_cluster_plus775	2	+
chr1	203378500	203378531	HeLa_miR-124_cluster1443	2	-
chr1	203379504	203379535	HeLa_miR-124_cluster1444	3	-
chr1	203381838	203381869	HeLa_miR-124_cluster1445	7	-
chr1	203383056	203383087	HeLa_miR-124_cluster1446	3	-
chr1	203767464	203767495	HeLa_miR-124_cluster_plus778	4	+
chr1	203949578	203949609	HeLa_miR-124_cluster1457	3	-
chr1	203952072	203952118	HeLa_miR-124_cluster1459	3	-
chr1	203952224	203952255	HeLa_miR-124_cluster1460	4	-
chr1	203953567	203953598	HeLa_miR-124_cluster1463	7	-
chr1	203953954	203953987	HeLa_miR-124_cluster1464	5	-
chr1	204006079	204006110	HeLa_miR-124_cluster1465	3	-
chr1	204701442	204701473	HeLa_miR-124_cluster_plus791	4	+
chr1	204701668	204701699	HeLa_miR-124_cluster_plus792	2	+
chr1	204704279	204704310	HeLa_miR-124_cluster_plus793	7	+
chr1	204972539	204972570	HeLa_miR-124_cluster_plus799	4	+
chr1	205283854	205283885	HeLa_miR-124_cluster1470	2	-
chr1	205285003	205285034	HeLa_miR-124_cluster1473	4	-
chr1	205285912	205285943	HeLa_miR-124_cluster1476	2	-
chr1	205287518	205287549	HeLa_miR-124_cluster1477	2	-
chr1	205600158	205600197	HeLa_miR-124_cluster_plus805	5	+
chr1	206033561	206033592	HeLa_miR-124_cluster_plus810	2	+
chr1	206034464	206034495	HeLa_miR-124_cluster_plus811	3	+
chr1	206034561	206034592	HeLa_miR-124_cluster_plus812	3	+
chr1	209986882	209986911	HeLa_miR-124_cluster1492	2	-
chr1	209989191	209989222	HeLa_miR-124_cluster1496	4	-
chr1	210208491	210208537	HeLa_miR-124_cluster1500	5	-
chr1	210208539	210208570	HeLa_miR-124_cluster1501	3	-
chr1	210344441	210344472	HeLa_miR-124_cluster_plus833	4	+
chr1	210967077	210967108	HeLa_miR-124_cluster1504	2	-
chr1	210978081	210978112	HeLa_miR-124_cluster1505	3	-
chr1	211233846	211233877	HeLa_miR-124_cluster1507	3	-
chr1	211234209	211234235	HeLa_miR-124_cluster1508	2	-
chr1	216681953	216681984	HeLa_miR-124_cluster_plus872	3	+
chr1	220907258	220907289	HeLa_miR-124_cluster1531	2	-
chr1	222029812	222029843	HeLa_miR-124_cluster_plus900	2	+
chr1	222029852	222029890	HeLa_miR-124_cluster_plus901	4	+
chr1	222481774	222481805	HeLa_miR-124_cluster1537	2	-
chr1	222642653	222642684	HeLa_miR-124_cluster1541	2	-
chr1	223656389	223656420	HeLa_miR-124_cluster1548	5	-
chr1	223749297	223749328	HeLa_miR-124_cluster1558	2	-
chr1	223749845	223749876	HeLa_miR-124_cluster1560	3	-
chr1	223750652	223750683	HeLa_miR-124_cluster1561	7	-
chr1	223751159	223751190	HeLa_miR-124_cluster1562	3	-
chr1	223751447	223751478	HeLa_miR-124_cluster1563	2	-
chr1	223751692	223751720	HeLa_miR-124_cluster1564	2	-
chr1	224237541	224237574	HeLa_miR-124_cluster1572	2	-
chr1	224615770	224615814	HeLa_miR-124_cluster1581	3	-
chr1	224886169	224886200	HeLa_miR-124_cluster1591	2	-
chr1	225241708	225241739	HeLa_miR-124_cluster_plus940	2	+
chr1	225244423	225244454	HeLa_miR-124_cluster1593	3	-
chr1	225247547	225247578	HeLa_miR-124_cluster1595	3	-
chr1	226352652	226352683	HeLa_miR-124_cluster_plus946	2	+
chr1	226467738	226467769	HeLa_miR-124_cluster_plus950	4	+
chr1	227802849	227802875	HeLa_miR-124_cluster1614	2	-
chr1	227861883	227861914	HeLa_miR-124_cluster_plus963	4	+
chr1	227862183	227862214	HeLa_miR-124_cluster_plus964	2	+
chr1	228481825	228481856	HeLa_miR-124_cluster_plus969	6	+
chr1	228483478	228483509	HeLa_miR-124_cluster_plus972	3	+
chr1	228896191	228896234	HeLa_miR-124_cluster_plus976	3	+
chr1	229537676	229537706	HeLa_miR-124_cluster1624	2	-
chr1	229555890	229555920	HeLa_miR-124_cluster_plus982	2	+
chr1	229556500	229556528	HeLa_miR-124_cluster_plus983	2	+
chr1	229568635	229568666	HeLa_miR-124_cluster1628	2	-
chr1	231585051	231585084	HeLa_miR-124_cluster_plus996	4	+
chr1	231874057	231874088	HeLa_miR-124_cluster_plus999	6	+
chr1	232525732	232525763	HeLa_miR-124_cluster_plus1003	2	+
chr1	232586298	232586329	HeLa_miR-124_cluster_plus1005	3	+
chr1	232807382	232807432	HeLa_miR-124_cluster1636	2	-
chr1	233339300	233339346	HeLa_miR-124_cluster1640	4	-
chr1	233340853	233340884	HeLa_miR-124_cluster1643	3	-
chr1	233341103	233341139	HeLa_miR-124_cluster1645	2	-
chr1	233341550	233341608	HeLa_miR-124_cluster1647	2	-
chr1	233390847	233390878	HeLa_miR-124_cluster1651	4	-
chr1	233398306	233398337	HeLa_miR-124_cluster1653	2	-
chr1	234207690	234207722	HeLa_miR-124_cluster1660	4	-
chr1	234713963	234714009	HeLa_miR-124_cluster_plus1014	3	+
chr1	234778058	234778089	HeLa_miR-124_cluster_plus1018	3	+
chr1	234779065	234779096	HeLa_miR-124_cluster1662	2	-
chr1	235127684	235127715	HeLa_miR-124_cluster_plus1021	6	+
chr1	235127951	235127993	HeLa_miR-124_cluster_plus1022	2	+
chr1	238704966	238704997	HeLa_miR-124_cluster_plus1023	4	+
chr1	239863123	239863154	HeLa_miR-124_cluster1679	4	-
chr1	242936985	242937016	HeLa_miR-124_cluster_plus1048	3	+
chr1	243317505	243317536	HeLa_miR-124_cluster_plus1051	5	+
chr1	244896946	244896996	HeLa_miR-124_cluster_plus1053	4	+
chr1	245069455	245069491	HeLa_miR-124_cluster1697	3	-
chr1	245069503	245069534	HeLa_miR-124_cluster1698	3	-
chr1	245069899	245069930	HeLa_miR-124_cluster1699	2	-
chr10	290518	290549	HeLa_miR-124_cluster_plus1901	2	+
chr10	310628	310659	HeLa_miR-124_cluster1725	6	-
chr10	847555	847586	HeLa_miR-124_cluster1730	5	-
chr10	1076232	1076263	HeLa_miR-124_cluster1734	2	-
chr10	1166149	1166180	HeLa_miR-124_cluster_plus1791	3	+
chr10	6316007	6316038	HeLa_miR-124_cluster_plus1964	7	+
chr10	15294158	15294189	HeLa_miR-124_cluster1759	3	-
chr10	15294443	15294479	HeLa_miR-124_cluster1760	3	-
chr10	19004149	19004174	HeLa_miR-124_cluster_plus1880	3	+
chr10	19004675	19004706	HeLa_miR-124_cluster_plus1881	2	+
chr10	21843747	21843778	HeLa_miR-124_cluster1769	3	-
chr10	22648963	22648994	HeLa_miR-124_cluster_plus1890	2	+
chr10	22659041	22659072	HeLa_miR-124_cluster_plus1892	2	+
chr10	22865782	22865813	HeLa_miR-124_cluster1774	2	-
chr10	22865972	22866003	HeLa_miR-124_cluster1775	2	-
chr10	27439585	27439616	HeLa_miR-124_cluster1784	2	-
chr10	29786499	29786583	HeLa_miR-124_cluster1800	13	-
chr10	29786991	29787022	HeLa_miR-124_cluster1803	3	-
chr10	30640224	30640255	HeLa_miR-124_cluster1811	4	-
chr10	32340143	32340180	HeLa_miR-124_cluster1816	5	-
chr10	33230252	33230283	HeLa_miR-124_cluster1825	6	-
chr10	33508187	33508218	HeLa_miR-124_cluster1827	2	-
chr10	33508243	33508274	HeLa_miR-124_cluster1828	2	-
chr10	33508343	33508374	HeLa_miR-124_cluster1829	2	-
chr10	33508618	33508667	HeLa_miR-124_cluster1830	10	-
chr10	33509095	33509143	HeLa_miR-124_cluster1832	5	-
chr10	33509176	33509207	HeLa_miR-124_cluster1833	2	-
chr10	42404675	42404706	HeLa_miR-124_cluster1846	6	-
chr10	42646658	42646689	HeLa_miR-124_cluster_plus1919	2	+
chr10	43604567	43604594	HeLa_miR-124_cluster1856	2	-
chr10	43604786	43604817	HeLa_miR-124_cluster1857	2	-
chr10	43605044	43605067	HeLa_miR-124_cluster1858	2	-
chr10	43605605	43605641	HeLa_miR-124_cluster1859	2	-
chr10	46578629	46578655	HeLa_miR-124_cluster1863	2	-
chr10	49313120	49313167	HeLa_miR-124_cluster_plus1929	9	+
chr10	51262406	51262437	HeLa_miR-124_cluster1870	3	-
chr10	51736142	51736195	HeLa_miR-124_cluster1873	15	-
chr10	51736842	51736920	HeLa_miR-124_cluster1874	4	-
chr10	61220775	61220806	HeLa_miR-124_cluster1885	2	-
chr10	61222574	61222605	HeLa_miR-124_cluster1886	2	-
chr10	62301233	62301286	HeLa_miR-124_cluster1889	4	-
chr10	62322619	62322650	HeLa_miR-124_cluster1890	4	-
chr10	63523018	63523049	HeLa_miR-124_cluster_plus1969	2	+
chr10	63525532	63525563	HeLa_miR-124_cluster_plus1970	3	+
chr10	63525979	63526042	HeLa_miR-124_cluster_plus1972	4	+
chr10	63623497	63623528	HeLa_miR-124_cluster1891	2	-
chr10	63830952	63830983	HeLa_miR-124_cluster_plus1973	5	+
chr10	64236059	64236090	HeLa_miR-124_cluster_plus1974	2	+
chr10	64597756	64597787	HeLa_miR-124_cluster1893	2	-
chr10	65051657	65051688	HeLa_miR-124_cluster_plus1978	2	+
chr10	70446496	70446527	HeLa_miR-124_cluster_plus2008	3	+
chr10	70533880	70533911	HeLa_miR-124_cluster_plus2011	2	+
chr10	70601472	70601503	HeLa_miR-124_cluster_plus2012	3	+
chr10	70937301	70937332	HeLa_miR-124_cluster_plus2021	4	+
chr10	71543645	71543676	HeLa_miR-124_cluster1916	2	-
chr10	71728869	71728900	HeLa_miR-124_cluster1925	2	-
chr10	71852021	71852052	HeLa_miR-124_cluster_plus2023	4	+
chr10	71852670	71852701	HeLa_miR-124_cluster_plus2024	9	+
chr10	71855305	71855336	HeLa_miR-124_cluster_plus2026	3	+
chr10	71857859	71857892	HeLa_miR-124_cluster_plus2027	2	+
chr10	72308664	72308695	HeLa_miR-124_cluster_plus2031	4	+
chr10	72309466	72309497	HeLa_miR-124_cluster_plus2033	2	+
chr10	73246759	73246840	HeLa_miR-124_cluster1929	13	-
chr10	73246926	73246956	HeLa_miR-124_cluster1930	6	-
chr10	73247123	73247161	HeLa_miR-124_cluster1931	2	-
chr10	73438523	73438554	HeLa_miR-124_cluster_plus2035	2	+
chr10	73527137	73527168	HeLa_miR-124_cluster1937	2	-
chr10	73705580	73705623	HeLa_miR-124_cluster_plus2043	2	+
chr10	73762704	73762735	HeLa_miR-124_cluster1939	2	-
chr10	73764853	73764884	HeLa_miR-124_cluster1940	5	-
chr10	73797839	73797886	HeLa_miR-124_cluster1943	2	-
chr10	74316578	74316609	HeLa_miR-124_cluster_plus2044	2	+
chr10	74582114	74582145	HeLa_miR-124_cluster1948	2	-
chr10	74805808	74805839	HeLa_miR-124_cluster1950	5	-
chr10	75201074	75201105	HeLa_miR-124_cluster_plus2054	2	+
chr10	75201349	75201379	HeLa_miR-124_cluster_plus2056	2	+
chr10	75213158	75213219	HeLa_miR-124_cluster_plus2059	3	+
chr10	75213284	75213315	HeLa_miR-124_cluster_plus2060	5	+
chr10	75227743	75227774	HeLa_miR-124_cluster_plus2068	2	+
chr10	75243280	75243311	HeLa_miR-124_cluster1962	3	-
chr10	75551769	75551800	HeLa_miR-124_cluster1966	6	-
chr10	75552432	75552463	HeLa_miR-124_cluster1967	3	-
chr10	75553043	75553074	HeLa_miR-124_cluster1968	3	-
chr10	76461256	76461287	HeLa_miR-124_cluster_plus2094	2	+
chr10	76660743	76660782	HeLa_miR-124_cluster_plus2098	4	+
chr10	80743432	80743463	HeLa_miR-124_cluster_plus2112	2	+
chr10	80744684	80744717	HeLa_miR-124_cluster_plus2113	2	+
chr10	80745790	80745833	HeLa_miR-124_cluster_plus2114	8	+
chr10	80783607	80783660	HeLa_miR-124_cluster_plus2117	2	+
chr10	80783666	80783695	HeLa_miR-124_cluster_plus2118	4	+
chr10	80783717	80783769	HeLa_miR-124_cluster_plus2119	2	+
chr10	80784747	80784773	HeLa_miR-124_cluster_plus2121	3	+
chr10	80815174	80815205	HeLa_miR-124_cluster1986	7	-
chr10	81904921	81904982	HeLa_miR-124_cluster1988	14	-
chr10	82268261	82268292	HeLa_miR-124_cluster_plus2124	3	+
chr10	82268794	82268825	HeLa_miR-124_cluster_plus2126	3	+
chr10	82269267	82269298	HeLa_miR-124_cluster_plus2127	3	+
chr10	86265927	86265961	HeLa_miR-124_cluster_plus2135	2	+
chr10	88187219	88187250	HeLa_miR-124_cluster1993	2	-
chr10	88673937	88673978	HeLa_miR-124_cluster_plus2137	2	+
chr10	88712708	88712739	HeLa_miR-124_cluster_plus2140	2	+
chr10	88712884	88712915	HeLa_miR-124_cluster_plus2141	2	+
chr10	88801064	88801106	HeLa_miR-124_cluster2000	4	-
chr10	88801227	88801258	HeLa_miR-124_cluster2001	2	-
chr10	89497294	89497325	HeLa_miR-124_cluster_plus2145	2	+
chr10	93028799	93028831	HeLa_miR-124_cluster_plus2155	6	+
chr10	93262154	93262192	HeLa_miR-124_cluster_plus2157	6	+
chr10	93378826	93378857	HeLa_miR-124_cluster2014	2	-
chr10	93799060	93799126	HeLa_miR-124_cluster2017	37	-
chr10	93801251	93801282	HeLa_miR-124_cluster2018	4	-
chr10	96987619	96987649	HeLa_miR-124_cluster2038	2	-
chr10	97620698	97620729	HeLa_miR-124_cluster2047	3	-
chr10	97809524	97809555	HeLa_miR-124_cluster_plus2180	3	+
chr10	97912106	97912151	HeLa_miR-124_cluster_plus2184	4	+
chr10	98708564	98708596	HeLa_miR-124_cluster_plus2189	4	+
chr10	99083372	99083403	HeLa_miR-124_cluster2053	2	-
chr10	99423929	99423960	HeLa_miR-124_cluster_plus2199	2	+
chr10	101143093	101143124	HeLa_miR-124_cluster_plus1648	3	+
chr10	101147118	101147149	HeLa_miR-124_cluster2075	2	-
chr10	101455225	101455256	HeLa_miR-124_cluster_plus1649	3	+
chr10	101459938	101459970	HeLa_miR-124_cluster_plus1650	3	+
chr10	101625417	101625448	HeLa_miR-124_cluster2084	5	-
chr10	101625473	101625527	HeLa_miR-124_cluster2085	4	-
chr10	101625637	101625682	HeLa_miR-124_cluster2087	11	-
chr10	101901740	101901771	HeLa_miR-124_cluster2093	3	-
chr10	101982297	101982328	HeLa_miR-124_cluster_plus1652	2	+
chr10	102110925	102110956	HeLa_miR-124_cluster_plus1655	2	+
chr10	102112218	102112249	HeLa_miR-124_cluster_plus1656	2	+
chr10	102112404	102112454	HeLa_miR-124_cluster_plus1658	41	+
chr10	102112783	102112842	HeLa_miR-124_cluster_plus1660	23	+
chr10	102113264	102113297	HeLa_miR-124_cluster_plus1662	4	+
chr10	102113555	102113586	HeLa_miR-124_cluster_plus1663	8	+
chr10	102298622	102298653	HeLa_miR-124_cluster_plus1669	3	+
chr10	102299086	102299117	HeLa_miR-124_cluster_plus1670	6	+
chr10	102301958	102301989	HeLa_miR-124_cluster_plus1671	3	+
chr10	102303109	102303143	HeLa_miR-124_cluster_plus1672	4	+
chr10	102736099	102736130	HeLa_miR-124_cluster2101	4	-
chr10	102757362	102757393	HeLa_miR-124_cluster_plus1680	3	+
chr10	102789767	102789798	HeLa_miR-124_cluster_plus1683	2	+
chr10	103305013	103305044	HeLa_miR-124_cluster_plus1688	4	+
chr10	103335776	103335807	HeLa_miR-124_cluster2103	7	-
chr10	103531345	103531376	HeLa_miR-124_cluster2104	2	-
chr10	103535490	103535526	HeLa_miR-124_cluster2106	2	-
chr10	103576572	103576603	HeLa_miR-124_cluster2113	2	-
chr10	103899796	103899827	HeLa_miR-124_cluster_plus1700	4	+
chr10	104132452	104132483	HeLa_miR-124_cluster_plus1722	4	+
chr10	104229450	104229500	HeLa_miR-124_cluster2119	11	-
chr10	104229504	104229535	HeLa_miR-124_cluster2120	3	-
chr10	104229781	104229836	HeLa_miR-124_cluster2122	2	-
chr10	104230137	104230168	HeLa_miR-124_cluster2123	2	-
chr10	104230593	104230624	HeLa_miR-124_cluster2125	4	-
chr10	104613531	104613562	HeLa_miR-124_cluster_plus1735	7	+
chr10	105344668	105344699	HeLa_miR-124_cluster_plus1745	5	+
chr10	105347763	105347794	HeLa_miR-124_cluster2133	2	-
chr10	105349118	105349149	HeLa_miR-124_cluster2135	3	-
chr10	105350403	105350434	HeLa_miR-124_cluster2139	2	-
chr10	111632209	111632240	HeLa_miR-124_cluster2147	4	-
chr10	111637906	111637937	HeLa_miR-124_cluster2148	5	-
chr10	111885135	111885166	HeLa_miR-124_cluster_plus1759	4	+
chr10	112260949	112260980	HeLa_miR-124_cluster_plus1762	3	+
chr10	112648062	112648093	HeLa_miR-124_cluster_plus1768	2	+
chr10	112650173	112650204	HeLa_miR-124_cluster2152	3	-
chr10	112829415	112829447	HeLa_miR-124_cluster_plus1776	4	+
chr10	112829808	112829839	HeLa_miR-124_cluster_plus1779	3	+
chr10	113902080	113902111	HeLa_miR-124_cluster2155	2	-
chr10	113903154	113903207	HeLa_miR-124_cluster2157	3	-
chr10	116181082	116181118	HeLa_miR-124_cluster2167	2	-
chr10	116184128	116184159	HeLa_miR-124_cluster2175	3	-
chr10	116184874	116184905	HeLa_miR-124_cluster2176	5	-
chr10	116185636	116185667	HeLa_miR-124_cluster2178	4	-
chr10	116185868	116185899	HeLa_miR-124_cluster2179	2	-
chr10	116727229	116727260	HeLa_miR-124_cluster_plus1792	4	+
chr10	118635849	118635880	HeLa_miR-124_cluster2181	6	-
chr10	119755529	119755560	HeLa_miR-124_cluster2186	2	-
chr10	119756216	119756247	HeLa_miR-124_cluster2187	4	-
chr10	120430568	120430599	HeLa_miR-124_cluster2194	2	-
chr10	121325123	121325155	HeLa_miR-124_cluster2211	4	-
chr10	121426934	121426965	HeLa_miR-124_cluster_plus1799	3	+
chr10	121690545	121690576	HeLa_miR-124_cluster_plus1810	9	+
chr10	124003898	124003936	HeLa_miR-124_cluster_plus1822	8	+
chr10	124180304	124180351	HeLa_miR-124_cluster_plus1824	17	+
chr10	124743827	124743858	HeLa_miR-124_cluster2223	3	-
chr10	126299314	126299345	HeLa_miR-124_cluster2228	3	-
chr10	126514887	126514918	HeLa_miR-124_cluster_plus1834	2	+
chr10	126667924	126667955	HeLa_miR-124_cluster2232	2	-
chr10	129771266	129771297	HeLa_miR-124_cluster_plus1853	3	+
chr10	129786580	129786611	HeLa_miR-124_cluster2243	2	-
chr11	242686	242717	HeLa_miR-124_cluster_plus2444	5	+
chr11	309753	309784	HeLa_miR-124_cluster2272	4	-
chr11	309854	309892	HeLa_miR-124_cluster2273	5	-
chr11	310581	310612	HeLa_miR-124_cluster2274	2	-
chr11	754836	754882	HeLa_miR-124_cluster_plus3032	2	+
chr11	760661	760692	HeLa_miR-124_cluster2282	3	-
chr11	780755	780786	HeLa_miR-124_cluster2284	2	-
chr11	828688	828744	HeLa_miR-124_cluster_plus3078	6	+
chr11	1731134	1731165	HeLa_miR-124_cluster2291	2	-
chr11	2374693	2374724	HeLa_miR-124_cluster_plus2439	3	+
chr11	2375061	2375092	HeLa_miR-124_cluster_plus2440	2	+
chr11	2922611	2922638	HeLa_miR-124_cluster2297	2	-
chr11	2978776	2978807	HeLa_miR-124_cluster2308	2	-
chr11	2996438	2996478	HeLa_miR-124_cluster2309	22	-
chr11	2998083	2998106	HeLa_miR-124_cluster2310	2	-
chr11	3337414	3337445	HeLa_miR-124_cluster2312	2	-
chr11	3804891	3804936	HeLa_miR-124_cluster2324	8	-
chr11	3805218	3805260	HeLa_miR-124_cluster2326	3	-
chr11	4070549	4070616	HeLa_miR-124_cluster_plus2514	2	+
chr11	4116165	4116196	HeLa_miR-124_cluster_plus2517	2	+
chr11	5642769	5642800	HeLa_miR-124_cluster2330	4	-
chr11	6296798	6296829	HeLa_miR-124_cluster2333	3	-
chr11	6296939	6296984	HeLa_miR-124_cluster2335	2	-
chr11	6381590	6381630	HeLa_miR-124_cluster2338	9	-
chr11	6590652	6590683	HeLa_miR-124_cluster2347	2	-
chr11	6592188	6592226	HeLa_miR-124_cluster2349	2	-
chr11	8080208	8080239	HeLa_miR-124_cluster_plus3059	4	+
chr11	8082686	8082717	HeLa_miR-124_cluster_plus3063	2	+
chr11	8082859	8082907	HeLa_miR-124_cluster_plus3064	4	+
chr11	8082976	8083007	HeLa_miR-124_cluster_plus3065	2	+
chr11	8083389	8083424	HeLa_miR-124_cluster_plus3067	3	+
chr11	8083888	8083919	HeLa_miR-124_cluster_plus3068	4	+
chr11	8664585	8664616	HeLa_miR-124_cluster_plus3088	2	+
chr11	8671842	8671884	HeLa_miR-124_cluster2353	5	-
chr11	8672169	8672204	HeLa_miR-124_cluster2354	4	-
chr11	8898073	8898109	HeLa_miR-124_cluster_plus3095	3	+
chr11	8925853	8925884	HeLa_miR-124_cluster2362	2	-
chr11	9117209	9117265	HeLa_miR-124_cluster2365	6	-
chr11	9567349	9567393	HeLa_miR-124_cluster_plus3137	4	+
chr11	9729981	9730012	HeLa_miR-124_cluster_plus3139	6	+
chr11	9730440	9730471	HeLa_miR-124_cluster_plus3140	2	+
chr11	10490087	10490118	HeLa_miR-124_cluster2375	9	-
chr11	10757674	10757705	HeLa_miR-124_cluster_plus2238	2	+
chr11	10775833	10775864	HeLa_miR-124_cluster2377	7	-
chr11	12916115	12916146	HeLa_miR-124_cluster_plus2374	2	+
chr11	12919906	12919960	HeLa_miR-124_cluster_plus2377	7	+
chr11	12920295	12920332	HeLa_miR-124_cluster_plus2380	6	+
chr11	12920402	12920433	HeLa_miR-124_cluster_plus2382	3	+
chr11	12920463	12920514	HeLa_miR-124_cluster_plus2383	2	+
chr11	14257319	14257371	HeLa_miR-124_cluster2390	28	-
chr11	17966731	17966762	HeLa_miR-124_cluster2406	2	-
chr11	18257891	18257922	HeLa_miR-124_cluster2409	3	-
chr11	18386288	18386319	HeLa_miR-124_cluster_plus2409	2	+
chr11	18458512	18458543	HeLa_miR-124_cluster2412	6	-
chr11	18587525	18587556	HeLa_miR-124_cluster2421	2	-
chr11	20096444	20096488	HeLa_miR-124_cluster_plus2426	3	+
chr11	20096740	20096792	HeLa_miR-124_cluster_plus2428	4	+
chr11	20096984	20097015	HeLa_miR-124_cluster_plus2429	4	+
chr11	20097748	20097826	HeLa_miR-124_cluster_plus2431	7	+
chr11	22602720	22602751	HeLa_miR-124_cluster2427	2	-
chr11	27316773	27316804	HeLa_miR-124_cluster2429	3	-
chr11	27328171	27328202	HeLa_miR-124_cluster2431	3	-
chr11	27344646	27344677	HeLa_miR-124_cluster2434	2	-
chr11	27476403	27476434	HeLa_miR-124_cluster2445	4	-
chr11	32082592	32082623	HeLa_miR-124_cluster_plus2456	2	+
chr11	32580413	32580444	HeLa_miR-124_cluster_plus2463	2	+
chr11	32954605	32954658	HeLa_miR-124_cluster_plus2466	6	+
chr11	32955852	32955885	HeLa_miR-124_cluster_plus2470	6	+
chr11	32955918	32955946	HeLa_miR-124_cluster_plus2471	2	+
chr11	32955966	32955997	HeLa_miR-124_cluster_plus2472	4	+
chr11	32957753	32957784	HeLa_miR-124_cluster_plus2473	3	+
chr11	33684232	33684263	HeLa_miR-124_cluster2460	2	-
chr11	33684865	33684896	HeLa_miR-124_cluster2461	4	-
chr11	34076337	34076368	HeLa_miR-124_cluster_plus2482	6	+
chr11	34077790	34077821	HeLa_miR-124_cluster_plus2483	2	+
chr11	34124601	34124632	HeLa_miR-124_cluster_plus2492	3	+
chr11	34124804	34124835	HeLa_miR-124_cluster_plus2493	2	+
chr11	35207691	35207723	HeLa_miR-124_cluster_plus2500	4	+
chr11	35784690	35784721	HeLa_miR-124_cluster_plus2505	5	+
chr11	35786226	35786257	HeLa_miR-124_cluster_plus2506	2	+
chr11	36440917	36440948	HeLa_miR-124_cluster_plus2507	6	+
chr11	36441249	36441280	HeLa_miR-124_cluster_plus2508	2	+
chr11	45884326	45884357	HeLa_miR-124_cluster_plus2532	5	+
chr11	46358527	46358558	HeLa_miR-124_cluster_plus2536	2	+
chr11	46651060	46651091	HeLa_miR-124_cluster_plus2539	2	+
chr11	46656579	46656610	HeLa_miR-124_cluster2490	2	-
chr11	46656723	46656754	HeLa_miR-124_cluster2491	3	-
chr11	46721957	46721988	HeLa_miR-124_cluster2493	7	-
chr11	47139657	47139715	HeLa_miR-124_cluster_plus2545	2	+
chr11	47307302	47307327	HeLa_miR-124_cluster_plus2557	2	+
chr11	47307997	47308028	HeLa_miR-124_cluster_plus2558	2	+
chr11	47446648	47446680	HeLa_miR-124_cluster2518	7	-
chr11	47446787	47446834	HeLa_miR-124_cluster2519	3	-
chr11	47450331	47450362	HeLa_miR-124_cluster2521	2	-
chr11	47551401	47551432	HeLa_miR-124_cluster2527	2	-
chr11	48145827	48145867	HeLa_miR-124_cluster_plus2566	9	+
chr11	48145891	48145922	HeLa_miR-124_cluster_plus2567	5	+
chr11	48145932	48145963	HeLa_miR-124_cluster_plus2568	3	+
chr11	56823715	56823746	HeLa_miR-124_cluster2551	2	-
chr11	56823928	56823989	HeLa_miR-124_cluster2552	10	-
chr11	56850067	56850098	HeLa_miR-124_cluster2561	5	-
chr11	56931246	56931277	HeLa_miR-124_cluster2566	4	-
chr11	56931767	56931798	HeLa_miR-124_cluster2567	4	-
chr11	57341009	57341042	HeLa_miR-124_cluster_plus2592	4	+
chr11	57341260	57341291	HeLa_miR-124_cluster_plus2593	2	+
chr11	57341393	57341478	HeLa_miR-124_cluster_plus2594	6	+
chr11	57341697	57341755	HeLa_miR-124_cluster_plus2595	4	+
chr11	58143939	58143966	HeLa_miR-124_cluster_plus2604	3	+
chr11	59100455	59100495	HeLa_miR-124_cluster2575	3	-
chr11	59326343	59326383	HeLa_miR-124_cluster_plus2609	4	+
chr11	59326584	59326615	HeLa_miR-124_cluster_plus2610	2	+
chr11	60415099	60415130	HeLa_miR-124_cluster2582	3	-
chr11	60446525	60446576	HeLa_miR-124_cluster_plus2620	6	+
chr11	60446586	60446632	HeLa_miR-124_cluster_plus2621	4	+
chr11	60446636	60446667	HeLa_miR-124_cluster_plus2622	3	+
chr11	60446828	60446859	HeLa_miR-124_cluster_plus2623	3	+
chr11	60447408	60447435	HeLa_miR-124_cluster_plus2624	2	+
chr11	60654576	60654606	HeLa_miR-124_cluster2588	2	-
chr11	60655808	60655839	HeLa_miR-124_cluster2589	2	-
chr11	60874217	60874242	HeLa_miR-124_cluster2601	5	-
chr11	60927501	60927532	HeLa_miR-124_cluster2604	2	-
chr11	60970241	60970272	HeLa_miR-124_cluster_plus2631	2	+
chr11	61320728	61320756	HeLa_miR-124_cluster_plus2638	6	+
chr11	61957636	61957667	HeLa_miR-124_cluster2625	2	-
chr11	62139377	62139408	HeLa_miR-124_cluster2670	3	-
chr11	62139814	62139845	HeLa_miR-124_cluster2671	2	-
chr11	62149252	62149286	HeLa_miR-124_cluster2672	2	-
chr11	62245361	62245421	HeLa_miR-124_cluster2693	18	-
chr11	62246369	62246416	HeLa_miR-124_cluster2694	7	-
chr11	62247974	62248005	HeLa_miR-124_cluster2697	3	-
chr11	62250751	62250782	HeLa_miR-124_cluster2698	3	-
chr11	62262431	62262462	HeLa_miR-124_cluster_plus2647	3	+
chr11	62321406	62321437	HeLa_miR-124_cluster2704	2	-
chr11	62376091	62376119	HeLa_miR-124_cluster2706	2	-
chr11	63479006	63479037	HeLa_miR-124_cluster_plus2673	2	+
chr11	63500514	63500545	HeLa_miR-124_cluster_plus2676	3	+
chr11	63762550	63762581	HeLa_miR-124_cluster_plus2691	3	+
chr11	63813291	63813337	HeLa_miR-124_cluster_plus2704	3	+
chr11	63840945	63840979	HeLa_miR-124_cluster2718	2	-
chr11	63881332	63881363	HeLa_miR-124_cluster_plus2709	3	+
chr11	64288963	64288994	HeLa_miR-124_cluster2720	4	-
chr11	64289503	64289534	HeLa_miR-124_cluster2722	4	-
chr11	64289711	64289742	HeLa_miR-124_cluster2723	5	-
chr11	64291744	64291801	HeLa_miR-124_cluster2727	2	-
chr11	64293300	64293331	HeLa_miR-124_cluster2728	6	-
chr11	64293343	64293374	HeLa_miR-124_cluster2729	5	-
chr11	64327878	64327903	HeLa_miR-124_cluster2737	2	-
chr11	64378026	64378057	HeLa_miR-124_cluster2740	2	-
chr11	64418809	64418840	HeLa_miR-124_cluster2742	2	-
chr11	64418841	64418880	HeLa_miR-124_cluster2743	4	-
chr11	64601866	64601897	HeLa_miR-124_cluster2748	2	-
chr11	64602612	64602643	HeLa_miR-124_cluster2749	2	-
chr11	64650078	64650109	HeLa_miR-124_cluster_plus2723	2	+
chr11	64651607	64651638	HeLa_miR-124_cluster2752	7	-
chr11	64652344	64652375	HeLa_miR-124_cluster2754	3	-
chr11	64735733	64735766	HeLa_miR-124_cluster_plus2726	2	+
chr11	64821355	64821410	HeLa_miR-124_cluster_plus2729	2	+
chr11	64875928	64875959	HeLa_miR-124_cluster_plus2733	4	+
chr11	64876237	64876267	HeLa_miR-124_cluster_plus2734	2	+
chr11	64876674	64876707	HeLa_miR-124_cluster_plus2735	5	+
chr11	64935728	64935761	HeLa_miR-124_cluster_plus2739	3	+
chr11	64936182	64936214	HeLa_miR-124_cluster_plus2740	4	+
chr11	65097982	65098013	HeLa_miR-124_cluster_plus2783	4	+
chr11	65161250	65161281	HeLa_miR-124_cluster_plus2802	4	+
chr11	65243142	65243173	HeLa_miR-124_cluster_plus2808	3	+
chr11	65440899	65440936	HeLa_miR-124_cluster2773	2	-
chr11	65521565	65521599	HeLa_miR-124_cluster2777	5	-
chr11	65592824	65592879	HeLa_miR-124_cluster_plus2832	2	+
chr11	65767899	65767930	HeLa_miR-124_cluster_plus2838	3	+
chr11	65768030	65768058	HeLa_miR-124_cluster_plus2839	4	+
chr11	65800481	65800512	HeLa_miR-124_cluster_plus2846	2	+
chr11	65800657	65800688	HeLa_miR-124_cluster_plus2847	9	+
chr11	65800708	65800739	HeLa_miR-124_cluster_plus2848	2	+
chr11	65869482	65869513	HeLa_miR-124_cluster2781	2	-
chr11	65869779	65869831	HeLa_miR-124_cluster2782	5	-
chr11	66151418	66151449	HeLa_miR-124_cluster_plus2870	2	+
chr11	66573930	66573961	HeLa_miR-124_cluster_plus2882	2	+
chr11	66573967	66573998	HeLa_miR-124_cluster_plus2883	3	+
chr11	66779892	66779923	HeLa_miR-124_cluster_plus2892	2	+
chr11	66779926	66779957	HeLa_miR-124_cluster_plus2893	5	+
chr11	66780196	66780227	HeLa_miR-124_cluster_plus2894	2	+
chr11	66781163	66781225	HeLa_miR-124_cluster_plus2896	4	+
chr11	66875813	66875844	HeLa_miR-124_cluster2799	3	-
chr11	66888682	66888713	HeLa_miR-124_cluster2802	5	-
chr11	66922506	66922537	HeLa_miR-124_cluster2804	4	-
chr11	66962208	66962239	HeLa_miR-124_cluster2807	7	-
chr11	67681305	67681336	HeLa_miR-124_cluster2813	2	-
chr11	67785667	67785698	HeLa_miR-124_cluster2818	3	-
chr11	68137242	68137273	HeLa_miR-124_cluster_plus2928	5	+
chr11	68137843	68137874	HeLa_miR-124_cluster_plus2930	3	+
chr11	68138887	68138918	HeLa_miR-124_cluster_plus2932	2	+
chr11	68279869	68279900	HeLa_miR-124_cluster2819	3	-
chr11	69175399	69175430	HeLa_miR-124_cluster_plus2942	2	+
chr11	69176926	69176957	HeLa_miR-124_cluster_plus2945	2	+
chr11	69189663	69189694	HeLa_miR-124_cluster2825	2	-
chr11	69908080	69908105	HeLa_miR-124_cluster_plus2957	3	+
chr11	69959364	69959395	HeLa_miR-124_cluster_plus2964	2	+
chr11	71391656	71391687	HeLa_miR-124_cluster2831	7	-
chr11	71394013	71394046	HeLa_miR-124_cluster2836	3	-
chr11	71395882	71395908	HeLa_miR-124_cluster2837	5	-
chr11	71397831	71397862	HeLa_miR-124_cluster2838	2	-
chr11	71406890	71406943	HeLa_miR-124_cluster2845	11	-
chr11	71584890	71584921	HeLa_miR-124_cluster_plus2978	2	+
chr11	71584930	71584961	HeLa_miR-124_cluster_plus2979	5	+
chr11	71627202	71627237	HeLa_miR-124_cluster_plus2991	4	+
chr11	71627571	71627633	HeLa_miR-124_cluster_plus2993	8	+
chr11	71627752	71627806	HeLa_miR-124_cluster_plus2994	4	+
chr11	72226301	72226343	HeLa_miR-124_cluster2864	6	-
chr11	72756563	72756612	HeLa_miR-124_cluster_plus3001	6	+
chr11	72756613	72756644	HeLa_miR-124_cluster_plus3002	2	+
chr11	72784972	72785003	HeLa_miR-124_cluster_plus3004	3	+
chr11	73065823	73065858	HeLa_miR-124_cluster2870	3	-
chr11	73261425	73261472	HeLa_miR-124_cluster2872	19	-
chr11	73721139	73721170	HeLa_miR-124_cluster2879	3	-
chr11	73721411	73721442	HeLa_miR-124_cluster2881	4	-
chr11	73724687	73724718	HeLa_miR-124_cluster2882	2	-
chr11	74230526	74230557	HeLa_miR-124_cluster_plus3019	3	+
chr11	74230526	74230557	HeLa_miR-124_cluster2885	3	-
chr11	74231199	74231230	HeLa_miR-124_cluster_plus3021	7	+
chr11	74366140	74366171	HeLa_miR-124_cluster_plus3023	2	+
chr11	74395173	74395204	HeLa_miR-124_cluster_plus3025	2	+
chr11	75938868	75938899	HeLa_miR-124_cluster_plus3036	2	+
chr11	75939125	75939156	HeLa_miR-124_cluster_plus3037	2	+
chr11	75939344	75939375	HeLa_miR-124_cluster_plus3038	6	+
chr11	76185371	76185402	HeLa_miR-124_cluster_plus3042	5	+
chr11	76185808	76185839	HeLa_miR-124_cluster_plus3043	2	+
chr11	76185914	76185945	HeLa_miR-124_cluster_plus3044	5	+
chr11	76186533	76186564	HeLa_miR-124_cluster_plus3048	3	+
chr11	76998222	76998253	HeLa_miR-124_cluster_plus3050	2	+
chr11	82370218	82370249	HeLa_miR-124_cluster2916	3	-
chr11	82650427	82650458	HeLa_miR-124_cluster2917	5	-
chr11	85025002	85025044	HeLa_miR-124_cluster_plus3081	2	+
chr11	85051042	85051073	HeLa_miR-124_cluster2918	2	-
chr11	86198644	86198675	HeLa_miR-124_cluster_plus3085	2	+
chr11	86338937	86338998	HeLa_miR-124_cluster2925	5	-
chr11	93104919	93104948	HeLa_miR-124_cluster2931	4	-
chr11	93554107	93554138	HeLa_miR-124_cluster_plus3104	2	+
chr11	93554290	93554321	HeLa_miR-124_cluster_plus3106	3	+
chr11	94249119	94249150	HeLa_miR-124_cluster_plus3127	2	+
chr11	94441196	94441237	HeLa_miR-124_cluster_plus3129	4	+
chr11	95205967	95205998	HeLa_miR-124_cluster2942	2	-
chr11	95206303	95206334	HeLa_miR-124_cluster_plus3132	2	+
chr11	101607208	101607255	HeLa_miR-124_cluster_plus2213	6	+
chr11	101608085	101608116	HeLa_miR-124_cluster_plus2214	2	+
chr11	101772745	101772779	HeLa_miR-124_cluster2952	2	-
chr11	104376246	104376277	HeLa_miR-124_cluster2956	2	-
chr11	105384142	105384173	HeLa_miR-124_cluster2958	4	-
chr11	105384516	105384547	HeLa_miR-124_cluster2959	2	-
chr11	107168027	107168058	HeLa_miR-124_cluster2961	3	-
chr11	109606275	109606306	HeLa_miR-124_cluster2969	2	-
chr11	109606645	109606676	HeLa_miR-124_cluster2971	3	-
chr11	111116790	111116821	HeLa_miR-124_cluster2979	3	-
chr11	111117200	111117227	HeLa_miR-124_cluster2980	2	-
chr11	111438685	111438734	HeLa_miR-124_cluster_plus2259	7	+
chr11	111438742	111438773	HeLa_miR-124_cluster_plus2260	6	+
chr11	111460662	111460693	HeLa_miR-124_cluster_plus2261	2	+
chr11	111461343	111461374	HeLa_miR-124_cluster2983	2	-
chr11	113784563	113784594	HeLa_miR-124_cluster_plus2268	8	+
chr11	116572338	116572368	HeLa_miR-124_cluster_plus2276	2	+
chr11	116580416	116580458	HeLa_miR-124_cluster_plus2279	2	+
chr11	116580604	116580644	HeLa_miR-124_cluster_plus2280	2	+
chr11	117773749	117773780	HeLa_miR-124_cluster_plus2286	2	+
chr11	117774367	117774398	HeLa_miR-124_cluster_plus2287	4	+
chr11	118125567	118125598	HeLa_miR-124_cluster3002	3	-
chr11	118127177	118127208	HeLa_miR-124_cluster3003	6	-
chr11	118127249	118127273	HeLa_miR-124_cluster3004	3	-
chr11	118127365	118127395	HeLa_miR-124_cluster3005	2	-
chr11	118272105	118272136	HeLa_miR-124_cluster3009	2	-
chr11	118272569	118272625	HeLa_miR-124_cluster3011	2	-
chr11	118559403	118559434	HeLa_miR-124_cluster_plus2317	2	+
chr11	118676610	118676647	HeLa_miR-124_cluster_plus2318	3	+
chr11	118679381	118679412	HeLa_miR-124_cluster_plus2319	3	+
chr11	118681875	118681906	HeLa_miR-124_cluster_plus2322	5	+
chr11	119864411	119864442	HeLa_miR-124_cluster_plus2342	9	+
chr11	120464309	120464334	HeLa_miR-124_cluster_plus2346	2	+
chr11	121008160	121008191	HeLa_miR-124_cluster_plus2356	4	+
chr11	125332766	125332797	HeLa_miR-124_cluster3045	5	-
chr11	125333846	125333877	HeLa_miR-124_cluster3046	3	-
chr11	125638182	125638214	HeLa_miR-124_cluster3047	16	-
chr11	127834920	127834951	HeLa_miR-124_cluster3049	3	-
chr11	129609053	129609097	HeLa_miR-124_cluster3058	4	-
chr11	130251323	130251354	HeLa_miR-124_cluster3064	4	-
chr12	260004	260035	HeLa_miR-124_cluster3077	2	-
chr12	890114	890145	HeLa_miR-124_cluster_plus3927	5	+
chr12	1472158	1472197	HeLa_miR-124_cluster_plus3389	7	+
chr12	1765742	1765789	HeLa_miR-124_cluster_plus3402	2	+
chr12	1767985	1768015	HeLa_miR-124_cluster_plus3405	4	+
chr12	2782700	2782731	HeLa_miR-124_cluster_plus3459	3	+
chr12	2837751	2837793	HeLa_miR-124_cluster3092	5	-
chr12	3264563	3264594	HeLa_miR-124_cluster_plus3470	2	+
chr12	6537040	6537071	HeLa_miR-124_cluster3112	3	-
chr12	6549790	6549821	HeLa_miR-124_cluster3115	4	-
chr12	6560994	6561018	HeLa_miR-124_cluster3120	3	-
chr12	6710510	6710541	HeLa_miR-124_cluster_plus3802	2	+
chr12	6710600	6710631	HeLa_miR-124_cluster_plus3803	2	+
chr12	6749976	6750007	HeLa_miR-124_cluster_plus3813	2	+
chr12	6850094	6850125	HeLa_miR-124_cluster_plus3847	2	+
chr12	6850546	6850577	HeLa_miR-124_cluster_plus3848	3	+
chr12	6902217	6902248	HeLa_miR-124_cluster_plus3856	6	+
chr12	6955769	6955826	HeLa_miR-124_cluster3140	8	-
chr12	6956255	6956286	HeLa_miR-124_cluster3141	3	-
chr12	8984540	8984571	HeLa_miR-124_cluster_plus3932	2	+
chr12	9739502	9739557	HeLa_miR-124_cluster_plus3947	15	+
chr12	12165026	12165083	HeLa_miR-124_cluster3161	14	-
chr12	12686208	12686263	HeLa_miR-124_cluster_plus3331	6	+
chr12	12873875	12873906	HeLa_miR-124_cluster_plus3337	3	+
chr12	12873915	12873946	HeLa_miR-124_cluster_plus3338	3	+
chr12	12956778	12956809	HeLa_miR-124_cluster_plus3342	6	+
chr12	13127048	13127077	HeLa_miR-124_cluster_plus3374	2	+
chr12	13259603	13259634	HeLa_miR-124_cluster_plus3380	4	+
chr12	14542896	14542927	HeLa_miR-124_cluster_plus3387	2	+
chr12	14542955	14542986	HeLa_miR-124_cluster_plus3388	3	+
chr12	14831230	14831261	HeLa_miR-124_cluster3168	3	-
chr12	15947287	15947318	HeLa_miR-124_cluster_plus3396	3	+
chr12	19564217	19564248	HeLa_miR-124_cluster_plus3415	2	+
chr12	20724701	20724732	HeLa_miR-124_cluster_plus3424	2	+
chr12	21513161	21513192	HeLa_miR-124_cluster3172	8	-
chr12	21515177	21515208	HeLa_miR-124_cluster3173	3	-
chr12	21561396	21561427	HeLa_miR-124_cluster_plus3426	2	+
chr12	22109778	22109809	HeLa_miR-124_cluster_plus3429	7	+
chr12	22493807	22493838	HeLa_miR-124_cluster3177	3	-
chr12	22730854	22730931	HeLa_miR-124_cluster_plus3434	11	+
chr12	22731074	22731105	HeLa_miR-124_cluster_plus3435	3	+
chr12	22731665	22731696	HeLa_miR-124_cluster_plus3436	6	+
chr12	24855824	24855855	HeLa_miR-124_cluster3184	2	-
chr12	24861370	24861401	HeLa_miR-124_cluster3186	4	-
chr12	25253127	25253165	HeLa_miR-124_cluster3189	13	-
chr12	25253762	25253793	HeLa_miR-124_cluster3190	4	-
chr12	27018118	27018149	HeLa_miR-124_cluster3205	6	-
chr12	27368197	27368228	HeLa_miR-124_cluster_plus3444	11	+
chr12	27368952	27369007	HeLa_miR-124_cluster_plus3446	2	+
chr12	27737229	27737260	HeLa_miR-124_cluster_plus3454	5	+
chr12	27842509	27842540	HeLa_miR-124_cluster_plus3460	3	+
chr12	29385182	29385213	HeLa_miR-124_cluster3211	5	-
chr12	29546377	29546408	HeLa_miR-124_cluster3216	2	-
chr12	29546690	29546738	HeLa_miR-124_cluster3218	3	-
chr12	29547691	29547727	HeLa_miR-124_cluster3221	3	-
chr12	29550352	29550413	HeLa_miR-124_cluster3223	6	-
chr12	30673264	30673295	HeLa_miR-124_cluster3228	7	-
chr12	30673859	30673890	HeLa_miR-124_cluster3229	3	-
chr12	30674696	30674727	HeLa_miR-124_cluster3230	2	-
chr12	30779181	30779212	HeLa_miR-124_cluster3232	5	-
chr12	31324916	31324977	HeLa_miR-124_cluster3234	2	-
chr12	31427065	31427096	HeLa_miR-124_cluster3239	5	-
chr12	32684963	32684994	HeLa_miR-124_cluster_plus3471	5	+
chr12	32685098	32685129	HeLa_miR-124_cluster_plus3472	6	+
chr12	32788114	32788145	HeLa_miR-124_cluster_plus3477	4	+
chr12	34071415	34071446	HeLa_miR-124_cluster_plus3478	4	+
chr12	37001580	37001611	HeLa_miR-124_cluster_plus3479	2	+
chr12	37332718	37332782	HeLa_miR-124_cluster3260	61	-
chr12	37973467	37973498	HeLa_miR-124_cluster3265	2	-
chr12	37974158	37974189	HeLa_miR-124_cluster3266	2	-
chr12	38439362	38439393	HeLa_miR-124_cluster3275	4	-
chr12	40765255	40765286	HeLa_miR-124_cluster3279	2	-
chr12	42480552	42480583	HeLa_miR-124_cluster3285	3	-
chr12	44110798	44110849	HeLa_miR-124_cluster_plus3492	3	+
chr12	44600985	44601016	HeLa_miR-124_cluster3287	2	-
chr12	44866103	44866134	HeLa_miR-124_cluster3299	2	-
chr12	44867796	44867827	HeLa_miR-124_cluster3300	3	-
chr12	44868500	44868531	HeLa_miR-124_cluster3304	2	-
chr12	45757103	45757134	HeLa_miR-124_cluster3311	7	-
chr12	46460469	46460500	HeLa_miR-124_cluster_plus3500	2	+
chr12	46461110	46461141	HeLa_miR-124_cluster_plus3501	2	+
chr12	46461226	46461255	HeLa_miR-124_cluster_plus3502	2	+
chr12	46461589	46461620	HeLa_miR-124_cluster_plus3503	3	+
chr12	46461640	46461673	HeLa_miR-124_cluster_plus3504	2	+
chr12	46521752	46521792	HeLa_miR-124_cluster3326	9	-
chr12	46763690	46763719	HeLa_miR-124_cluster3330	9	-
chr12	46768864	46768895	HeLa_miR-124_cluster3331	2	-
chr12	46825866	46825897	HeLa_miR-124_cluster_plus3518	3	+
chr12	46825955	46825985	HeLa_miR-124_cluster_plus3519	2	+
chr12	47334005	47334036	HeLa_miR-124_cluster3332	4	-
chr12	47446754	47446784	HeLa_miR-124_cluster3339	2	-
chr12	47447443	47447474	HeLa_miR-124_cluster3342	2	-
chr12	47448195	47448226	HeLa_miR-124_cluster3344	3	-
chr12	47509871	47509902	HeLa_miR-124_cluster3349	2	-
chr12	47618893	47618978	HeLa_miR-124_cluster3362	5	-
chr12	47682518	47682549	HeLa_miR-124_cluster3363	7	-
chr12	47807841	47807872	HeLa_miR-124_cluster3387	5	-
chr12	47864859	47864890	HeLa_miR-124_cluster3390	2	-
chr12	48004314	48004345	HeLa_miR-124_cluster_plus3527	2	+
chr12	48324597	48324628	HeLa_miR-124_cluster_plus3535	2	+
chr12	48444168	48444199	HeLa_miR-124_cluster_plus3545	4	+
chr12	48444406	48444437	HeLa_miR-124_cluster_plus3546	2	+
chr12	48444670	48444705	HeLa_miR-124_cluster_plus3548	5	+
chr12	48548912	48548943	HeLa_miR-124_cluster3404	6	-
chr12	48763011	48763042	HeLa_miR-124_cluster_plus3551	3	+
chr12	48779124	48779155	HeLa_miR-124_cluster_plus3555	9	+
chr12	48856089	48856124	HeLa_miR-124_cluster3408	4	-
chr12	48856880	48856911	HeLa_miR-124_cluster3409	2	-
chr12	49427435	49427466	HeLa_miR-124_cluster_plus3571	2	+
chr12	49612351	49612410	HeLa_miR-124_cluster_plus3576	8	+
chr12	50033035	50033066	HeLa_miR-124_cluster3422	2	-
chr12	50674784	50674815	HeLa_miR-124_cluster_plus3585	2	+
chr12	50739032	50739063	HeLa_miR-124_cluster_plus3588	3	+
chr12	50739474	50739505	HeLa_miR-124_cluster_plus3590	2	+
chr12	50849086	50849117	HeLa_miR-124_cluster3424	5	-
chr12	51577305	51577352	HeLa_miR-124_cluster3441	4	-
chr12	51578516	51578546	HeLa_miR-124_cluster3442	2	-
chr12	51581208	51581251	HeLa_miR-124_cluster3443	6	-
chr12	51584801	51584832	HeLa_miR-124_cluster3444	2	-
chr12	51585027	51585080	HeLa_miR-124_cluster3445	4	-
chr12	51629475	51629508	HeLa_miR-124_cluster_plus3598	5	+
chr12	51720508	51720539	HeLa_miR-124_cluster_plus3605	2	+
chr12	51744944	51744982	HeLa_miR-124_cluster3450	2	-
chr12	51745115	51745146	HeLa_miR-124_cluster3451	2	-
chr12	51869318	51869349	HeLa_miR-124_cluster_plus3612	4	+
chr12	51891065	51891094	HeLa_miR-124_cluster3456	5	-
chr12	51934310	51934341	HeLa_miR-124_cluster_plus3613	3	+
chr12	52092999	52093034	HeLa_miR-124_cluster_plus3625	3	+
chr12	52095324	52095355	HeLa_miR-124_cluster_plus3627	8	+
chr12	52095425	52095452	HeLa_miR-124_cluster_plus3628	2	+
chr12	52126228	52126251	HeLa_miR-124_cluster_plus3629	2	+
chr12	52160608	52160639	HeLa_miR-124_cluster3461	2	-
chr12	52160745	52160777	HeLa_miR-124_cluster_plus3634	3	+
chr12	52196384	52196415	HeLa_miR-124_cluster3468	7	-
chr12	52196769	52196800	HeLa_miR-124_cluster3469	3	-
chr12	52345292	52345370	HeLa_miR-124_cluster3470	4	-
chr12	52399796	52399827	HeLa_miR-124_cluster3473	3	-
chr12	52642707	52642738	HeLa_miR-124_cluster3474	2	-
chr12	52656118	52656159	HeLa_miR-124_cluster_plus3640	2	+
chr12	52692605	52692636	HeLa_miR-124_cluster_plus3643	2	+
chr12	52710589	52710620	HeLa_miR-124_cluster_plus3645	3	+
chr12	52862596	52862627	HeLa_miR-124_cluster3477	4	-
chr12	52912662	52912693	HeLa_miR-124_cluster3481	2	-
chr12	52912953	52912984	HeLa_miR-124_cluster3482	2	-
chr12	52913549	52913580	HeLa_miR-124_cluster3484	3	-
chr12	52914506	52914536	HeLa_miR-124_cluster3485	3	-
chr12	52914674	52914705	HeLa_miR-124_cluster3486	2	-
chr12	52918333	52918364	HeLa_miR-124_cluster3493	2	-
chr12	52919159	52919185	HeLa_miR-124_cluster3494	2	-
chr12	52919352	52919383	HeLa_miR-124_cluster3495	3	-
chr12	53031049	53031080	HeLa_miR-124_cluster_plus3653	2	+
chr12	53031209	53031235	HeLa_miR-124_cluster_plus3654	2	+
chr12	53031319	53031350	HeLa_miR-124_cluster_plus3655	4	+
chr12	53050288	53050319	HeLa_miR-124_cluster3506	2	-
chr12	54672936	54672967	HeLa_miR-124_cluster_plus3665	7	+
chr12	54673959	54673995	HeLa_miR-124_cluster_plus3666	3	+
chr12	54674079	54674132	HeLa_miR-124_cluster_plus3668	4	+
chr12	54824182	54824218	HeLa_miR-124_cluster_plus3688	3	+
chr12	54824659	54824690	HeLa_miR-124_cluster_plus3690	3	+
chr12	54886788	54886819	HeLa_miR-124_cluster3530	2	-
chr12	54909358	54909389	HeLa_miR-124_cluster_plus3697	3	+
chr12	54918660	54918691	HeLa_miR-124_cluster3532	3	-
chr12	54918855	54918914	HeLa_miR-124_cluster3533	6	-
chr12	54919091	54919119	HeLa_miR-124_cluster3534	5	-
chr12	54919289	54919320	HeLa_miR-124_cluster3535	2	-
chr12	54919928	54919966	HeLa_miR-124_cluster3536	10	-
chr12	54922446	54922474	HeLa_miR-124_cluster3539	2	-
chr12	54922879	54922910	HeLa_miR-124_cluster3541	6	-
chr12	54923167	54923198	HeLa_miR-124_cluster3543	2	-
chr12	55150047	55150077	HeLa_miR-124_cluster_plus3699	3	+
chr12	55275999	55276030	HeLa_miR-124_cluster3566	2	-
chr12	55277903	55277964	HeLa_miR-124_cluster3568	3	-
chr12	55343525	55343556	HeLa_miR-124_cluster3584	2	-
chr12	55350357	55350388	HeLa_miR-124_cluster3585	2	-
chr12	55368046	55368075	HeLa_miR-124_cluster3586	2	-
chr12	55393213	55393243	HeLa_miR-124_cluster3588	2	-
chr12	55394687	55394728	HeLa_miR-124_cluster3589	8	-
chr12	55682313	55682344	HeLa_miR-124_cluster3591	5	-
chr12	55682756	55682787	HeLa_miR-124_cluster3592	2	-
chr12	55776586	55776613	HeLa_miR-124_cluster3598	2	-
chr12	55785360	55785391	HeLa_miR-124_cluster3599	5	-
chr12	55788218	55788249	HeLa_miR-124_cluster3601	2	-
chr12	55892683	55892714	HeLa_miR-124_cluster_plus3705	6	+
chr12	56281968	56281999	HeLa_miR-124_cluster_plus3724	3	+
chr12	56306627	56306658	HeLa_miR-124_cluster3608	2	-
chr12	56401366	56401397	HeLa_miR-124_cluster_plus3734	6	+
chr12	56401451	56401494	HeLa_miR-124_cluster_plus3736	15	+
chr12	56428526	56428557	HeLa_miR-124_cluster3610	2	-
chr12	56501998	56502029	HeLa_miR-124_cluster3616	2	-
chr12	56502917	56502948	HeLa_miR-124_cluster3618	3	-
chr12	56503229	56503260	HeLa_miR-124_cluster3619	6	-
chr12	56503392	56503414	HeLa_miR-124_cluster3620	2	-
chr12	61328443	61328474	HeLa_miR-124_cluster3629	4	-
chr12	62822755	62822786	HeLa_miR-124_cluster_plus3762	3	+
chr12	63181445	63181476	HeLa_miR-124_cluster_plus3767	2	+
chr12	63393585	63393631	HeLa_miR-124_cluster3634	2	-
chr12	63394454	63394485	HeLa_miR-124_cluster3636	2	-
chr12	63926482	63926513	HeLa_miR-124_cluster_plus3770	3	+
chr12	63927764	63927800	HeLa_miR-124_cluster_plus3771	2	+
chr12	63927902	63927933	HeLa_miR-124_cluster_plus3772	3	+
chr12	64643727	64643758	HeLa_miR-124_cluster_plus3777	7	+
chr12	65992899	65992930	HeLa_miR-124_cluster_plus3794	5	+
chr12	65994378	65994409	HeLa_miR-124_cluster_plus3796	2	+
chr12	66341560	66341591	HeLa_miR-124_cluster_plus3797	3	+
chr12	66342229	66342260	HeLa_miR-124_cluster_plus3799	2	+
chr12	67006973	67007004	HeLa_miR-124_cluster3646	2	-
chr12	67339841	67339872	HeLa_miR-124_cluster_plus3806	2	+
chr12	68070361	68070392	HeLa_miR-124_cluster_plus3823	2	+
chr12	68255215	68255246	HeLa_miR-124_cluster_plus3828	4	+
chr12	68255344	68255375	HeLa_miR-124_cluster_plus3829	2	+
chr12	68258657	68258688	HeLa_miR-124_cluster_plus3831	2	+
chr12	74728071	74728102	HeLa_miR-124_cluster3663	2	-
chr12	75270767	75270819	HeLa_miR-124_cluster3669	4	-
chr12	75273576	75273607	HeLa_miR-124_cluster3672	2	-
chr12	78368581	78368612	HeLa_miR-124_cluster3676	2	-
chr12	78692610	78692641	HeLa_miR-124_cluster3679	3	-
chr12	78693701	78693732	HeLa_miR-124_cluster3681	3	-
chr12	88506283	88506321	HeLa_miR-124_cluster3693	6	-
chr12	91061201	91061232	HeLa_miR-124_cluster3700	3	-
chr12	91692014	91692045	HeLa_miR-124_cluster3704	6	-
chr12	92768324	92768355	HeLa_miR-124_cluster_plus3936	2	+
chr12	93998749	93998780	HeLa_miR-124_cluster3709	2	-
chr12	94431820	94431871	HeLa_miR-124_cluster_plus3941	3	+
chr12	94576464	94576495	HeLa_miR-124_cluster3712	7	-
chr12	95185461	95185492	HeLa_miR-124_cluster_plus3943	4	+
chr12	97519539	97519599	HeLa_miR-124_cluster_plus3960	2	+
chr12	97543223	97543264	HeLa_miR-124_cluster3725	2	-
chr12	99075126	99075157	HeLa_miR-124_cluster3731	2	-
chr12	99088840	99088871	HeLa_miR-124_cluster3732	3	-
chr12	100664454	100664485	HeLa_miR-124_cluster3737	3	-
chr12	102691289	102691320	HeLa_miR-124_cluster3743	2	-
chr12	103266735	103266769	HeLa_miR-124_cluster_plus3176	3	+
chr12	103267144	103267210	HeLa_miR-124_cluster_plus3177	6	+
chr12	103267327	103267358	HeLa_miR-124_cluster_plus3178	2	+
chr12	103267588	103267619	HeLa_miR-124_cluster_plus3179	3	+
chr12	103267625	103267656	HeLa_miR-124_cluster_plus3180	2	+
chr12	103267657	103267687	HeLa_miR-124_cluster_plus3181	3	+
chr12	103268117	103268148	HeLa_miR-124_cluster_plus3182	2	+
chr12	103268149	103268180	HeLa_miR-124_cluster_plus3183	3	+
chr12	103722677	103722708	HeLa_miR-124_cluster3746	3	-
chr12	104982523	104982554	HeLa_miR-124_cluster3749	2	-
chr12	105804630	105804661	HeLa_miR-124_cluster_plus3196	3	+
chr12	105889779	105889807	HeLa_miR-124_cluster_plus3198	2	+
chr12	107437380	107437411	HeLa_miR-124_cluster_plus3203	2	+
chr12	107564048	107564080	HeLa_miR-124_cluster3761	3	-
chr12	107705444	107705504	HeLa_miR-124_cluster3766	3	-
chr12	108190005	108190036	HeLa_miR-124_cluster_plus3207	8	+
chr12	108190284	108190315	HeLa_miR-124_cluster_plus3208	3	+
chr12	109269489	109269543	HeLa_miR-124_cluster_plus3225	6	+
chr12	109271168	109271199	HeLa_miR-124_cluster_plus3226	3	+
chr12	109457427	109457458	HeLa_miR-124_cluster3778	2	-
chr12	110944931	110944962	HeLa_miR-124_cluster_plus3234	5	+
chr12	111075616	111075662	HeLa_miR-124_cluster_plus3237	3	+
chr12	111429703	111429760	HeLa_miR-124_cluster_plus3241	9	+
chr12	111429830	111429875	HeLa_miR-124_cluster_plus3242	26	+
chr12	111429878	111429909	HeLa_miR-124_cluster_plus3243	2	+
chr12	111430194	111430225	HeLa_miR-124_cluster_plus3246	9	+
chr12	111431056	111431087	HeLa_miR-124_cluster_plus3248	5	+
chr12	112080909	112080940	HeLa_miR-124_cluster3812	4	-
chr12	112081063	112081094	HeLa_miR-124_cluster3813	2	-
chr12	112081161	112081231	HeLa_miR-124_cluster3814	2	-
chr12	112744667	112744698	HeLa_miR-124_cluster3816	6	-
chr12	114882038	114882069	HeLa_miR-124_cluster3820	2	-
chr12	115498614	115498674	HeLa_miR-124_cluster_plus3258	5	+
chr12	115639071	115639099	HeLa_miR-124_cluster3829	4	-
chr12	116956254	116956285	HeLa_miR-124_cluster3837	4	-
chr12	117067487	117067518	HeLa_miR-124_cluster_plus3266	2	+
chr12	117067543	117067574	HeLa_miR-124_cluster_plus3267	4	+
chr12	117072414	117072445	HeLa_miR-124_cluster3841	2	-
chr12	118116476	118116510	HeLa_miR-124_cluster_plus3272	7	+
chr12	118116580	118116611	HeLa_miR-124_cluster_plus3273	7	+
chr12	118116662	118116713	HeLa_miR-124_cluster_plus3274	2	+
chr12	118608553	118608584	HeLa_miR-124_cluster3844	4	-
chr12	118608684	118608717	HeLa_miR-124_cluster3845	3	-
chr12	119049522	119049579	HeLa_miR-124_cluster3854	6	-
chr12	119132838	119132869	HeLa_miR-124_cluster3877	2	-
chr12	119133217	119133279	HeLa_miR-124_cluster3878	5	-
chr12	119366531	119366562	HeLa_miR-124_cluster3882	2	-
chr12	119623026	119623057	HeLa_miR-124_cluster_plus3286	3	+
chr12	119644390	119644417	HeLa_miR-124_cluster_plus3288	2	+
chr12	119644418	119644449	HeLa_miR-124_cluster_plus3289	2	+
chr12	120563925	120563956	HeLa_miR-124_cluster_plus3292	5	+
chr12	120717592	120717633	HeLa_miR-124_cluster3895	5	-
chr12	120982875	120982906	HeLa_miR-124_cluster_plus3295	4	+
chr12	121193178	121193209	HeLa_miR-124_cluster_plus3301	2	+
chr12	121194116	121194147	HeLa_miR-124_cluster_plus3302	4	+
chr12	121555704	121555735	HeLa_miR-124_cluster3908	11	-
chr12	121916687	121916737	HeLa_miR-124_cluster3911	12	-
chr12	122034765	122034807	HeLa_miR-124_cluster3912	8	-
chr12	122647425	122647453	HeLa_miR-124_cluster_plus3315	2	+
chr12	123063452	123063488	HeLa_miR-124_cluster_plus3323	4	+
chr12	123375316	123375347	HeLa_miR-124_cluster3924	3	-
chr12	124192752	124192783	HeLa_miR-124_cluster_plus3328	2	+
chr12	127844514	127844559	HeLa_miR-124_cluster3954	5	-
chr12	129841506	129841539	HeLa_miR-124_cluster3956	8	-
chr12	130973428	130973459	HeLa_miR-124_cluster_plus3366	2	+
chr12	131189480	131189511	HeLa_miR-124_cluster3958	4	-
chr12	131855709	131855740	HeLa_miR-124_cluster3968	3	-
chr12	131855961	131855992	HeLa_miR-124_cluster3969	3	-
chr12	131856221	131856252	HeLa_miR-124_cluster3971	3	-
chr12	131858835	131858866	HeLa_miR-124_cluster3974	3	-
chr12	132011185	132011216	HeLa_miR-124_cluster3979	2	-
chr13	20446599	20446630	HeLa_miR-124_cluster3989	2	-
chr13	20626445	20626476	HeLa_miR-124_cluster3993	3	-
chr13	20853580	20853611	HeLa_miR-124_cluster3995	7	-
chr13	20853612	20853643	HeLa_miR-124_cluster3996	4	-
chr13	24378636	24378678	HeLa_miR-124_cluster4018	4	-
chr13	28982036	28982067	HeLa_miR-124_cluster4024	2	-
chr13	28984662	28984692	HeLa_miR-124_cluster4029	4	-
chr13	28985065	28985096	HeLa_miR-124_cluster4030	2	-
chr13	29677584	29677615	HeLa_miR-124_cluster4034	2	-
chr13	29677689	29677732	HeLa_miR-124_cluster4035	5	-
chr13	29677838	29677876	HeLa_miR-124_cluster4036	5	-
chr13	32247396	32247427	HeLa_miR-124_cluster_plus4065	2	+
chr13	35246167	35246198	HeLa_miR-124_cluster4043	2	-
chr13	38482249	38482280	HeLa_miR-124_cluster4053	2	-
chr13	38521070	38521121	HeLa_miR-124_cluster_plus4078	3	+
chr13	40601517	40601548	HeLa_miR-124_cluster4064	2	-
chr13	41795334	41795365	HeLa_miR-124_cluster_plus4094	2	+
chr13	47518217	47518276	HeLa_miR-124_cluster_plus4101	5	+
chr13	49005756	49005783	HeLa_miR-124_cluster4085	2	-
chr13	49486723	49486754	HeLa_miR-124_cluster4092	5	-
chr13	51623481	51623512	HeLa_miR-124_cluster4098	2	-
chr13	51885782	51885813	HeLa_miR-124_cluster4100	2	-
chr13	51887173	51887200	HeLa_miR-124_cluster4101	2	-
chr13	72181829	72181860	HeLa_miR-124_cluster4106	2	-
chr13	72231874	72231905	HeLa_miR-124_cluster4109	3	-
chr13	74757229	74757260	HeLa_miR-124_cluster4112	3	-
chr13	74758736	74758767	HeLa_miR-124_cluster4115	3	-
chr13	76356103	76356134	HeLa_miR-124_cluster4124	2	-
chr13	76356812	76356843	HeLa_miR-124_cluster4125	2	-
chr13	78792254	78792301	HeLa_miR-124_cluster4146	6	-
chr13	79025206	79025237	HeLa_miR-124_cluster_plus4173	2	+
chr13	96842280	96842312	HeLa_miR-124_cluster_plus4187	16	+
chr13	97472060	97472116	HeLa_miR-124_cluster_plus4195	4	+
chr13	97902521	97902552	HeLa_miR-124_cluster4161	5	-
chr13	97903014	97903067	HeLa_miR-124_cluster4162	3	-
chr13	102291545	102291582	HeLa_miR-124_cluster_plus3979	2	+
chr13	109205921	109205944	HeLa_miR-124_cluster4180	2	-
chr13	109600384	109600427	HeLa_miR-124_cluster4185	9	-
chr13	109600666	109600729	HeLa_miR-124_cluster4186	8	-
chr13	109963315	109963346	HeLa_miR-124_cluster_plus3991	2	+
chr13	110356442	110356473	HeLa_miR-124_cluster4193	3	-
chr13	110753850	110753881	HeLa_miR-124_cluster_plus4000	2	+
chr13	112586246	112586277	HeLa_miR-124_cluster_plus4003	2	+
chr13	112880280	112880311	HeLa_miR-124_cluster4199	2	-
chr14	19995488	19995542	HeLa_miR-124_cluster_plus4332	3	+
chr14	19995579	19995610	HeLa_miR-124_cluster_plus4333	5	+
chr14	20014632	20014663	HeLa_miR-124_cluster_plus4337	3	+
chr14	20534907	20534939	HeLa_miR-124_cluster_plus4343	4	+
chr14	20627176	20627216	HeLa_miR-124_cluster_plus4347	2	+
chr14	20627269	20627300	HeLa_miR-124_cluster_plus4348	4	+
chr14	20749087	20749129	HeLa_miR-124_cluster4215	3	-
chr14	21034675	21034706	HeLa_miR-124_cluster_plus4353	2	+
chr14	22149848	22149879	HeLa_miR-124_cluster_plus4354	2	+
chr14	22149892	22149922	HeLa_miR-124_cluster_plus4355	5	+
chr14	22416875	22416957	HeLa_miR-124_cluster_plus4364	41	+
chr14	22485539	22485570	HeLa_miR-124_cluster_plus4365	2	+
chr14	22512220	22512251	HeLa_miR-124_cluster4251	2	-
chr14	22637514	22637545	HeLa_miR-124_cluster_plus4366	2	+
chr14	22848619	22848650	HeLa_miR-124_cluster_plus4369	4	+
chr14	22864333	22864365	HeLa_miR-124_cluster_plus4374	6	+
chr14	23705480	23705511	HeLa_miR-124_cluster_plus4384	3	+
chr14	23719390	23719439	HeLa_miR-124_cluster4271	6	-
chr14	23722054	23722085	HeLa_miR-124_cluster4272	2	-
chr14	23722530	23722561	HeLa_miR-124_cluster4273	3	-
chr14	23722633	23722688	HeLa_miR-124_cluster4274	10	-
chr14	23748749	23748780	HeLa_miR-124_cluster4277	3	-
chr14	23829727	23829758	HeLa_miR-124_cluster4281	2	-
chr14	23976544	23976575	HeLa_miR-124_cluster_plus4395	5	+
chr14	23977288	23977336	HeLa_miR-124_cluster_plus4398	2	+
chr14	23977599	23977630	HeLa_miR-124_cluster_plus4399	2	+
chr14	30432824	30432855	HeLa_miR-124_cluster4285	2	-
chr14	30433718	30433763	HeLa_miR-124_cluster4286	2	-
chr14	33463841	33463872	HeLa_miR-124_cluster4310	3	-
chr14	33464482	33464513	HeLa_miR-124_cluster4311	4	-
chr14	33464769	33464800	HeLa_miR-124_cluster4312	6	-
chr14	34250949	34250987	HeLa_miR-124_cluster4318	9	-
chr14	34251111	34251142	HeLa_miR-124_cluster4319	7	-
chr14	34292372	34292403	HeLa_miR-124_cluster4323	5	-
chr14	34568151	34568182	HeLa_miR-124_cluster_plus4412	4	+
chr14	35166122	35166153	HeLa_miR-124_cluster4331	2	-
chr14	37750709	37750740	HeLa_miR-124_cluster_plus4424	2	+
chr14	38572019	38572050	HeLa_miR-124_cluster4337	4	-
chr14	38938291	38938322	HeLa_miR-124_cluster4343	2	-
chr14	44654364	44654395	HeLa_miR-124_cluster_plus4432	5	+
chr14	49161852	49161883	HeLa_miR-124_cluster4356	7	-
chr14	49645862	49645893	HeLa_miR-124_cluster4359	2	-
chr14	49653808	49653839	HeLa_miR-124_cluster4361	2	-
chr14	49781509	49781540	HeLa_miR-124_cluster4365	4	-
chr14	51265550	51265605	HeLa_miR-124_cluster_plus4447	2	+
chr14	51967427	51967458	HeLa_miR-124_cluster4381	8	-
chr14	51968394	51968430	HeLa_miR-124_cluster4382	13	-
chr14	52178948	52178975	HeLa_miR-124_cluster4383	2	-
chr14	52264222	52264253	HeLa_miR-124_cluster_plus4454	4	+
chr14	52308298	52308329	HeLa_miR-124_cluster_plus4455	8	+
chr14	52393928	52393959	HeLa_miR-124_cluster4384	3	-
chr14	52394041	52394085	HeLa_miR-124_cluster4385	5	-
chr14	52394709	52394740	HeLa_miR-124_cluster4387	3	-
chr14	53964023	53964054	HeLa_miR-124_cluster4394	2	-
chr14	54013104	54013135	HeLa_miR-124_cluster4398	3	-
chr14	54013253	54013279	HeLa_miR-124_cluster4399	2	-
chr14	54014259	54014290	HeLa_miR-124_cluster4400	2	-
chr14	54602196	54602227	HeLa_miR-124_cluster_plus4472	2	+
chr14	54605687	54605718	HeLa_miR-124_cluster_plus4474	6	+
chr14	55835447	55835478	HeLa_miR-124_cluster_plus4495	2	+
chr14	57908822	57908853	HeLa_miR-124_cluster_plus4504	2	+
chr14	57945400	57945431	HeLa_miR-124_cluster4410	10	-
chr14	58905346	58905391	HeLa_miR-124_cluster_plus4509	2	+
chr14	58905581	58905616	HeLa_miR-124_cluster_plus4510	2	+
chr14	61232138	61232197	HeLa_miR-124_cluster_plus4519	5	+
chr14	62911128	62911159	HeLa_miR-124_cluster4416	2	-
chr14	63221779	63221831	HeLa_miR-124_cluster4419	2	-
chr14	63221884	63221915	HeLa_miR-124_cluster4420	3	-
chr14	64598413	64598444	HeLa_miR-124_cluster4422	2	-
chr14	66869533	66869564	HeLa_miR-124_cluster_plus4558	5	+
chr14	66921188	66921219	HeLa_miR-124_cluster_plus4562	3	+
chr14	66923717	66923748	HeLa_miR-124_cluster4427	2	-
chr14	67283486	67283518	HeLa_miR-124_cluster4430	2	-
chr14	67284793	67284824	HeLa_miR-124_cluster4431	2	-
chr14	68324694	68324727	HeLa_miR-124_cluster4440	4	-
chr14	68324904	68324961	HeLa_miR-124_cluster4441	17	-
chr14	68325221	68325273	HeLa_miR-124_cluster4442	3	-
chr14	68325344	68325396	HeLa_miR-124_cluster4443	10	-
chr14	68777825	68777856	HeLa_miR-124_cluster_plus4565	4	+
chr14	68778525	68778556	HeLa_miR-124_cluster_plus4566	3	+
chr14	68916888	68916922	HeLa_miR-124_cluster4457	2	-
chr14	69247737	69247768	HeLa_miR-124_cluster_plus4570	5	+
chr14	69249132	69249163	HeLa_miR-124_cluster_plus4573	2	+
chr14	69568141	69568173	HeLa_miR-124_cluster_plus4582	2	+
chr14	69908995	69909041	HeLa_miR-124_cluster4461	11	-
chr14	69909043	69909074	HeLa_miR-124_cluster4462	2	-
chr14	70266563	70266594	HeLa_miR-124_cluster4467	4	-
chr14	70648201	70648240	HeLa_miR-124_cluster_plus4592	4	+
chr14	70648523	70648554	HeLa_miR-124_cluster_plus4593	2	+
chr14	73251671	73251702	HeLa_miR-124_cluster4473	9	-
chr14	73251824	73251861	HeLa_miR-124_cluster4474	2	-
chr14	73252451	73252482	HeLa_miR-124_cluster4476	2	-
chr14	73252766	73252797	HeLa_miR-124_cluster4478	2	-
chr14	73255423	73255454	HeLa_miR-124_cluster4479	2	-
chr14	73467993	73468024	HeLa_miR-124_cluster_plus4611	2	+
chr14	73601696	73601727	HeLa_miR-124_cluster4483	10	-
chr14	73836651	73836682	HeLa_miR-124_cluster4485	2	-
chr14	74199715	74199746	HeLa_miR-124_cluster4496	2	-
chr14	74438762	74438793	HeLa_miR-124_cluster_plus4634	2	+
chr14	74438852	74438883	HeLa_miR-124_cluster_plus4635	2	+
chr14	74439779	74439810	HeLa_miR-124_cluster_plus4637	2	+
chr14	74439955	74439986	HeLa_miR-124_cluster_plus4638	3	+
chr14	74668462	74668493	HeLa_miR-124_cluster4504	6	-
chr14	75187243	75187274	HeLa_miR-124_cluster4511	2	-
chr14	75495253	75495284	HeLa_miR-124_cluster4512	3	-
chr14	76323844	76323875	HeLa_miR-124_cluster4513	5	-
chr14	76560669	76560696	HeLa_miR-124_cluster4514	3	-
chr14	76652761	76652792	HeLa_miR-124_cluster_plus4648	9	+
chr14	76811256	76811313	HeLa_miR-124_cluster4516	3	-
chr14	76963245	76963276	HeLa_miR-124_cluster4521	2	-
chr14	77048051	77048082	HeLa_miR-124_cluster4523	2	-
chr14	77209781	77209812	HeLa_miR-124_cluster4525	2	-
chr14	81011607	81011652	HeLa_miR-124_cluster4543	5	-
chr14	88148147	88148178	HeLa_miR-124_cluster_plus4661	3	+
chr14	88694413	88694444	HeLa_miR-124_cluster4547	4	-
chr14	89941275	89941308	HeLa_miR-124_cluster_plus4668	4	+
chr14	90994613	90994644	HeLa_miR-124_cluster4557	2	-
chr14	91505655	91505727	HeLa_miR-124_cluster4559	21	-
chr14	91698142	91698186	HeLa_miR-124_cluster_plus4677	9	+
chr14	92375844	92375875	HeLa_miR-124_cluster_plus4680	3	+
chr14	92477411	92477442	HeLa_miR-124_cluster4562	2	-
chr14	93587159	93587190	HeLa_miR-124_cluster4566	8	-
chr14	94623628	94623659	HeLa_miR-124_cluster4579	4	-
chr14	94625911	94625942	HeLa_miR-124_cluster4581	5	-
chr14	95080694	95080725	HeLa_miR-124_cluster_plus4684	2	+
chr14	95624745	95624776	HeLa_miR-124_cluster_plus4686	4	+
chr14	96101592	96101628	HeLa_miR-124_cluster_plus4694	2	+
chr14	96102146	96102174	HeLa_miR-124_cluster_plus4695	2	+
chr14	99814373	99814432	HeLa_miR-124_cluster_plus4701	2	+
chr14	99870215	99870258	HeLa_miR-124_cluster4594	7	-
chr14	100073801	100073837	HeLa_miR-124_cluster4600	3	-
chr14	100073891	100073922	HeLa_miR-124_cluster4601	2	-
chr14	101461903	101461936	HeLa_miR-124_cluster_plus4216	3	+
chr14	101463178	101463209	HeLa_miR-124_cluster_plus4217	2	+
chr14	101617435	101617466	HeLa_miR-124_cluster4604	2	-
chr14	101617489	101617520	HeLa_miR-124_cluster4605	3	-
chr14	102035328	102035359	HeLa_miR-124_cluster_plus4267	4	+
chr14	102036933	102036964	HeLa_miR-124_cluster_plus4269	4	+
chr14	102262629	102262660	HeLa_miR-124_cluster_plus4270	3	+
chr14	102263320	102263351	HeLa_miR-124_cluster_plus4273	2	+
chr14	102263818	102263848	HeLa_miR-124_cluster_plus4275	2	+
chr14	102469312	102469343	HeLa_miR-124_cluster4610	3	-
chr14	102671813	102671844	HeLa_miR-124_cluster_plus4280	2	+
chr14	102877167	102877194	HeLa_miR-124_cluster_plus4285	6	+
chr14	103237516	103237547	HeLa_miR-124_cluster_plus4300	6	+
chr14	103269535	103269566	HeLa_miR-124_cluster_plus4302	4	+
chr14	103716176	103716207	HeLa_miR-124_cluster_plus4308	2	+
chr14	104241377	104241408	HeLa_miR-124_cluster_plus4311	2	+
chr14	104307019	104307050	HeLa_miR-124_cluster4627	9	-
chr14	104474944	104474975	HeLa_miR-124_cluster4630	3	-
chr14	104474997	104475042	HeLa_miR-124_cluster4631	3	-
chr14	104547621	104547652	HeLa_miR-124_cluster4689	4	-
chr14	104547920	104547963	HeLa_miR-124_cluster4690	3	-
chr14	104548492	104548523	HeLa_miR-124_cluster4692	2	-
chr14	104679819	104679850	HeLa_miR-124_cluster4694	5	-
chr15	20556847	20556879	HeLa_miR-124_cluster4696	3	-
chr15	20597029	20597060	HeLa_miR-124_cluster4697	2	-
chr15	20834520	20834551	HeLa_miR-124_cluster4699	2	-
chr15	20867470	20867501	HeLa_miR-124_cluster4701	3	-
chr15	20890385	20890411	HeLa_miR-124_cluster4704	3	-
chr15	20907632	20907663	HeLa_miR-124_cluster4705	2	-
chr15	29454334	29454365	HeLa_miR-124_cluster_plus4734	3	+
chr15	29454689	29454720	HeLa_miR-124_cluster_plus4735	2	+
chr15	29455243	29455274	HeLa_miR-124_cluster_plus4736	2	+
chr15	32309381	32309415	HeLa_miR-124_cluster_plus4746	7	+
chr15	32312896	32312918	HeLa_miR-124_cluster4760	2	-
chr15	32464924	32464952	HeLa_miR-124_cluster4762	2	-
chr15	33058652	33058701	HeLa_miR-124_cluster4773	3	-
chr15	33060076	33060104	HeLa_miR-124_cluster4775	2	-
chr15	34971199	34971230	HeLa_miR-124_cluster4780	6	-
chr15	36432643	36432674	HeLa_miR-124_cluster_plus4750	3	+
chr15	36433082	36433113	HeLa_miR-124_cluster_plus4751	2	+
chr15	36433936	36433967	HeLa_miR-124_cluster_plus4752	2	+
chr15	36434150	36434186	HeLa_miR-124_cluster_plus4753	11	+
chr15	36434821	36434852	HeLa_miR-124_cluster_plus4754	2	+
chr15	37675695	37675726	HeLa_miR-124_cluster_plus4765	3	+
chr15	38114856	38114887	HeLa_miR-124_cluster_plus4772	4	+
chr15	38167655	38167716	HeLa_miR-124_cluster4788	4	-
chr15	38169474	38169505	HeLa_miR-124_cluster4793	2	-
chr15	38170181	38170211	HeLa_miR-124_cluster4795	2	-
chr15	38170428	38170468	HeLa_miR-124_cluster4797	3	-
chr15	38170659	38170707	HeLa_miR-124_cluster4798	6	-
chr15	38411729	38411760	HeLa_miR-124_cluster4803	3	-
chr15	38412961	38412992	HeLa_miR-124_cluster4806	4	-
chr15	38413392	38413423	HeLa_miR-124_cluster4807	2	-
chr15	38413444	38413475	HeLa_miR-124_cluster4808	3	-
chr15	38497741	38497811	HeLa_miR-124_cluster_plus4786	9	+
chr15	38546759	38546790	HeLa_miR-124_cluster_plus4794	7	+
chr15	38552299	38552330	HeLa_miR-124_cluster_plus4797	3	+
chr15	38552400	38552431	HeLa_miR-124_cluster_plus4798	4	+
chr15	38810928	38810961	HeLa_miR-124_cluster_plus4807	2	+
chr15	38811058	38811089	HeLa_miR-124_cluster_plus4808	2	+
chr15	38811276	38811307	HeLa_miR-124_cluster_plus4809	3	+
chr15	39136157	39136188	HeLa_miR-124_cluster4815	8	-
chr15	39159240	39159271	HeLa_miR-124_cluster4816	6	-
chr15	39175089	39175120	HeLa_miR-124_cluster4817	3	-
chr15	39459928	39459984	HeLa_miR-124_cluster_plus4820	8	+
chr15	39474455	39474486	HeLa_miR-124_cluster4821	4	-
chr15	39476464	39476495	HeLa_miR-124_cluster4824	5	-
chr15	39562342	39562373	HeLa_miR-124_cluster_plus4826	3	+
chr15	39658148	39658179	HeLa_miR-124_cluster_plus4829	3	+
chr15	39847164	39847195	HeLa_miR-124_cluster_plus4845	4	+
chr15	40492654	40492685	HeLa_miR-124_cluster4842	8	-
chr15	40648487	40648518	HeLa_miR-124_cluster_plus4858	6	+
chr15	40823909	40823940	HeLa_miR-124_cluster4856	2	-
chr15	41407629	41407660	HeLa_miR-124_cluster4863	3	-
chr15	41850845	41850899	HeLa_miR-124_cluster_plus4877	4	+
chr15	41851341	41851372	HeLa_miR-124_cluster_plus4878	3	+
chr15	41875124	41875155	HeLa_miR-124_cluster_plus4880	4	+
chr15	41881278	41881309	HeLa_miR-124_cluster_plus4882	2	+
chr15	42640876	42640907	HeLa_miR-124_cluster_plus4890	3	+
chr15	42641124	42641155	HeLa_miR-124_cluster_plus4891	2	+
chr15	42797100	42797131	HeLa_miR-124_cluster_plus4893	3	+
chr15	42797441	42797473	HeLa_miR-124_cluster_plus4894	3	+
chr15	43153130	43153188	HeLa_miR-124_cluster_plus4896	5	+
chr15	43154096	43154127	HeLa_miR-124_cluster_plus4897	3	+
chr15	43770619	43770650	HeLa_miR-124_cluster_plus4904	2	+
chr15	45851265	45851296	HeLa_miR-124_cluster_plus4905	6	+
chr15	50144608	50144639	HeLa_miR-124_cluster_plus4925	5	+
chr15	50390780	50390805	HeLa_miR-124_cluster_plus4926	2	+
chr15	50392543	50392574	HeLa_miR-124_cluster4961	5	-
chr15	50628957	50628996	HeLa_miR-124_cluster4967	4	-
chr15	50630912	50630959	HeLa_miR-124_cluster4969	7	-
chr15	50689780	50689812	HeLa_miR-124_cluster4974	3	-
chr15	51602715	51602768	HeLa_miR-124_cluster4975	8	-
chr15	53283766	53283822	HeLa_miR-124_cluster4979	2	-
chr15	53456528	53456559	HeLa_miR-124_cluster4984	2	-
chr15	53908965	53908996	HeLa_miR-124_cluster4988	3	-
chr15	53928317	53928348	HeLa_miR-124_cluster4991	4	-
chr15	54170308	54170337	HeLa_miR-124_cluster4992	2	-
chr15	54171265	54171296	HeLa_miR-124_cluster4993	3	-
chr15	54172793	54172824	HeLa_miR-124_cluster4994	3	-
chr15	55366319	55366350	HeLa_miR-124_cluster_plus4936	2	+
chr15	55796916	55796947	HeLa_miR-124_cluster_plus4939	3	+
chr15	56033059	56033090	HeLa_miR-124_cluster5003	3	-
chr15	56676988	56677047	HeLa_miR-124_cluster5006	6	-
chr15	56770970	56771003	HeLa_miR-124_cluster5008	3	-
chr15	57204459	57204490	HeLa_miR-124_cluster5012	2	-
chr15	57215848	57215879	HeLa_miR-124_cluster5013	2	-
chr15	57215882	57215913	HeLa_miR-124_cluster5014	3	-
chr15	57215977	57216008	HeLa_miR-124_cluster5015	5	-
chr15	57742579	57742610	HeLa_miR-124_cluster5025	2	-
chr15	58502135	58502163	HeLa_miR-124_cluster5029	2	-
chr15	61143404	61143434	HeLa_miR-124_cluster_plus4963	4	+
chr15	61145226	61145257	HeLa_miR-124_cluster_plus4964	8	+
chr15	61344883	61344914	HeLa_miR-124_cluster_plus4973	6	+
chr15	61402823	61402854	HeLa_miR-124_cluster5046	3	-
chr15	61403833	61403896	HeLa_miR-124_cluster5048	5	-
chr15	61403906	61403937	HeLa_miR-124_cluster5049	3	-
chr15	62217168	62217199	HeLa_miR-124_cluster_plus4980	2	+
chr15	62236089	62236133	HeLa_miR-124_cluster5060	3	-
chr15	62444952	62444983	HeLa_miR-124_cluster5065	2	-
chr15	62764797	62764828	HeLa_miR-124_cluster_plus4998	5	+
chr15	63042996	63043027	HeLa_miR-124_cluster5066	2	-
chr15	63337855	63337896	HeLa_miR-124_cluster5075	3	-
chr15	63657103	63657134	HeLa_miR-124_cluster_plus5004	2	+
chr15	63657366	63657397	HeLa_miR-124_cluster_plus5005	5	+
chr15	63672845	63672876	HeLa_miR-124_cluster5080	2	-
chr15	63679284	63679308	HeLa_miR-124_cluster_plus5007	16	+
chr15	63968035	63968066	HeLa_miR-124_cluster_plus5009	3	+
chr15	64570809	64570837	HeLa_miR-124_cluster_plus5016	2	+
chr15	64580657	64580708	HeLa_miR-124_cluster5090	6	-
chr15	64628571	64628602	HeLa_miR-124_cluster_plus5023	3	+
chr15	65270362	65270406	HeLa_miR-124_cluster_plus5030	7	+
chr15	65271354	65271385	HeLa_miR-124_cluster_plus5031	2	+
chr15	65271778	65271831	HeLa_miR-124_cluster_plus5032	3	+
chr15	65273829	65273860	HeLa_miR-124_cluster_plus5035	4	+
chr15	65274509	65274540	HeLa_miR-124_cluster_plus5036	7	+
chr15	66381388	66381439	HeLa_miR-124_cluster5096	4	-
chr15	66381913	66381944	HeLa_miR-124_cluster5098	2	-
chr15	67349867	67349923	HeLa_miR-124_cluster_plus5045	4	+
chr15	67350594	67350648	HeLa_miR-124_cluster_plus5046	2	+
chr15	69905798	69905829	HeLa_miR-124_cluster5116	4	-
chr15	70240159	70240181	HeLa_miR-124_cluster_plus5064	4	+
chr15	70423320	70423351	HeLa_miR-124_cluster5131	2	-
chr15	70831898	70831929	HeLa_miR-124_cluster5135	6	-
chr15	71792938	71793000	HeLa_miR-124_cluster_plus5071	4	+
chr15	71793653	71793702	HeLa_miR-124_cluster_plus5073	5	+
chr15	72115711	72115742	HeLa_miR-124_cluster_plus5077	2	+
chr15	72124431	72124462	HeLa_miR-124_cluster_plus5079	3	+
chr15	72910078	72910102	HeLa_miR-124_cluster_plus5082	2	+
chr15	72924422	72924467	HeLa_miR-124_cluster5156	6	-
chr15	72977076	72977107	HeLa_miR-124_cluster_plus5083	3	+
chr15	72979561	72979593	HeLa_miR-124_cluster5157	4	-
chr15	72980322	72980353	HeLa_miR-124_cluster5159	2	-
chr15	73035083	73035114	HeLa_miR-124_cluster5165	3	-
chr15	73419378	73419420	HeLa_miR-124_cluster_plus5094	2	+
chr15	73419525	73419556	HeLa_miR-124_cluster_plus5095	2	+
chr15	73547971	73548002	HeLa_miR-124_cluster5178	4	-
chr15	73718733	73718755	HeLa_miR-124_cluster5182	2	-
chr15	73718769	73718807	HeLa_miR-124_cluster5183	10	-
chr15	73736954	73736985	HeLa_miR-124_cluster_plus5099	2	+
chr15	74013735	74013766	HeLa_miR-124_cluster_plus5103	7	+
chr15	74421692	74421740	HeLa_miR-124_cluster_plus5104	23	+
chr15	75125662	75125690	HeLa_miR-124_cluster5191	2	-
chr15	75190363	75190394	HeLa_miR-124_cluster5193	3	-
chr15	75191052	75191083	HeLa_miR-124_cluster5195	4	-
chr15	75191638	75191669	HeLa_miR-124_cluster5196	2	-
chr15	75563334	75563364	HeLa_miR-124_cluster_plus5107	4	+
chr15	76074884	76074915	HeLa_miR-124_cluster5202	3	-
chr15	76249850	76249881	HeLa_miR-124_cluster_plus5112	2	+
chr15	76577554	76577598	HeLa_miR-124_cluster_plus5119	3	+
chr15	77976242	77976273	HeLa_miR-124_cluster5210	2	-
chr15	79057710	79057741	HeLa_miR-124_cluster5213	3	-
chr15	81300344	81300391	HeLa_miR-124_cluster_plus5137	2	+
chr15	81449965	81449996	HeLa_miR-124_cluster_plus5138	4	+
chr15	81464652	81464683	HeLa_miR-124_cluster5220	2	-
chr15	81477033	81477090	HeLa_miR-124_cluster5223	6	-
chr15	81598311	81598342	HeLa_miR-124_cluster5224	4	-
chr15	82987441	82987472	HeLa_miR-124_cluster5226	2	-
chr15	83013850	83013881	HeLa_miR-124_cluster5229	5	-
chr15	83013906	83013937	HeLa_miR-124_cluster5230	13	-
chr15	83035801	83035832	HeLa_miR-124_cluster5232	4	-
chr15	84090297	84090331	HeLa_miR-124_cluster_plus5158	4	+
chr15	84090393	84090442	HeLa_miR-124_cluster_plus5159	4	+
chr15	84090724	84090779	HeLa_miR-124_cluster_plus5160	3	+
chr15	84091379	84091410	HeLa_miR-124_cluster_plus5162	2	+
chr15	84091493	84091524	HeLa_miR-124_cluster_plus5163	2	+
chr15	84092165	84092196	HeLa_miR-124_cluster_plus5164	5	+
chr15	87540884	87540929	HeLa_miR-124_cluster_plus5169	4	+
chr15	87971790	87971821	HeLa_miR-124_cluster_plus5186	4	+
chr15	88094329	88094360	HeLa_miR-124_cluster5243	7	-
chr15	88177609	88177640	HeLa_miR-124_cluster5245	2	-
chr15	88573247	88573278	HeLa_miR-124_cluster_plus5191	2	+
chr15	88573363	88573394	HeLa_miR-124_cluster_plus5194	3	+
chr15	88575592	88575623	HeLa_miR-124_cluster5249	2	-
chr15	88844323	88844373	HeLa_miR-124_cluster_plus5204	2	+
chr15	88845064	88845095	HeLa_miR-124_cluster_plus5206	3	+
chr15	88845203	88845233	HeLa_miR-124_cluster_plus5207	3	+
chr15	88845321	88845352	HeLa_miR-124_cluster_plus5208	3	+
chr15	88987501	88987532	HeLa_miR-124_cluster_plus5211	8	+
chr15	88988586	88988653	HeLa_miR-124_cluster_plus5216	9	+
chr15	88988866	88988897	HeLa_miR-124_cluster_plus5218	2	+
chr15	89310536	89310567	HeLa_miR-124_cluster5251	5	-
chr15	89310841	89310872	HeLa_miR-124_cluster5252	4	-
chr15	89311033	89311064	HeLa_miR-124_cluster5253	2	-
chr15	89342976	89343007	HeLa_miR-124_cluster5259	4	-
chr15	91371784	91371815	HeLa_miR-124_cluster_plus5236	2	+
chr15	94681959	94681990	HeLa_miR-124_cluster_plus5239	2	+
chr15	96316339	96316370	HeLa_miR-124_cluster_plus5241	4	+
chr15	96317764	96317808	HeLa_miR-124_cluster_plus5242	6	+
chr15	97322975	97323006	HeLa_miR-124_cluster_plus5256	2	+
chr15	97493002	97493033	HeLa_miR-124_cluster_plus5267	2	+
chr15	97586305	97586336	HeLa_miR-124_cluster5266	13	-
chr15	98070706	98070737	HeLa_miR-124_cluster_plus5271	3	+
chr15	98070990	98071021	HeLa_miR-124_cluster_plus5272	4	+
chr15	98073016	98073058	HeLa_miR-124_cluster_plus5273	4	+
chr15	99273908	99273939	HeLa_miR-124_cluster_plus5281	2	+
chr15	99533745	99533776	HeLa_miR-124_cluster5272	4	-
chr15	99534232	99534263	HeLa_miR-124_cluster5273	2	-
chr15	99999952	99999983	HeLa_miR-124_cluster5278	3	-
chr15	100000035	100000066	HeLa_miR-124_cluster5279	2	-
chr16	37372	37431	HeLa_miR-124_cluster5280	4	-
chr16	75985	76016	HeLa_miR-124_cluster5282	2	-
chr16	76309	76369	HeLa_miR-124_cluster5283	6	-
chr16	255068	255099	HeLa_miR-124_cluster_plus5498	2	+
chr16	277646	277679	HeLa_miR-124_cluster5290	2	-
chr16	361683	361714	HeLa_miR-124_cluster5291	2	-
chr16	390444	390475	HeLa_miR-124_cluster_plus5663	4	+
chr16	573699	573730	HeLa_miR-124_cluster_plus5788	2	+
chr16	1315146	1315177	HeLa_miR-124_cluster_plus5297	2	+
chr16	1436503	1436534	HeLa_miR-124_cluster5322	2	-
chr16	1689668	1689699	HeLa_miR-124_cluster_plus5341	2	+
chr16	1691261	1691292	HeLa_miR-124_cluster_plus5344	6	+
chr16	1761920	1761951	HeLa_miR-124_cluster5326	2	-
chr16	1762185	1762224	HeLa_miR-124_cluster5328	5	-
chr16	1928347	1928378	HeLa_miR-124_cluster5333	5	-
chr16	1951880	1951911	HeLa_miR-124_cluster_plus5365	2	+
chr16	2166945	2166976	HeLa_miR-124_cluster_plus5399	3	+
chr16	2198977	2199008	HeLa_miR-124_cluster_plus5408	2	+
chr16	2252737	2252768	HeLa_miR-124_cluster5352	5	-
chr16	2448477	2448508	HeLa_miR-124_cluster_plus5449	3	+
chr16	2492257	2492288	HeLa_miR-124_cluster_plus5484	2	+
chr16	2492541	2492572	HeLa_miR-124_cluster_plus5485	3	+
chr16	2492620	2492651	HeLa_miR-124_cluster_plus5486	4	+
chr16	2589053	2589088	HeLa_miR-124_cluster_plus5501	9	+
chr16	2592222	2592253	HeLa_miR-124_cluster_plus5503	2	+
chr16	2760867	2760898	HeLa_miR-124_cluster_plus5525	2	+
chr16	2761050	2761081	HeLa_miR-124_cluster_plus5526	3	+
chr16	2761104	2761135	HeLa_miR-124_cluster_plus5527	3	+
chr16	2961983	2962014	HeLa_miR-124_cluster_plus5563	2	+
chr16	3281371	3281402	HeLa_miR-124_cluster_plus5655	4	+
chr16	3372079	3372110	HeLa_miR-124_cluster5359	4	-
chr16	3372643	3372674	HeLa_miR-124_cluster5360	3	-
chr16	4499855	4499886	HeLa_miR-124_cluster_plus5676	5	+
chr16	4870778	4870811	HeLa_miR-124_cluster5390	2	-
chr16	4870862	4870893	HeLa_miR-124_cluster_plus5699	6	+
chr16	4871600	4871631	HeLa_miR-124_cluster_plus5700	2	+
chr16	4872519	4872557	HeLa_miR-124_cluster5391	4	-
chr16	5075020	5075051	HeLa_miR-124_cluster_plus5713	3	+
chr16	8849343	8849374	HeLa_miR-124_cluster_plus5994	3	+
chr16	8849896	8849927	HeLa_miR-124_cluster_plus5997	11	+
chr16	8850356	8850387	HeLa_miR-124_cluster_plus5999	2	+
chr16	8893690	8893733	HeLa_miR-124_cluster5411	5	-
chr16	10530486	10530517	HeLa_miR-124_cluster5416	2	-
chr16	10769327	10769358	HeLa_miR-124_cluster_plus5283	7	+
chr16	11352889	11352920	HeLa_miR-124_cluster_plus5287	2	+
chr16	11549899	11549930	HeLa_miR-124_cluster5418	2	-
chr16	11550928	11550984	HeLa_miR-124_cluster5419	7	-
chr16	11678155	11678186	HeLa_miR-124_cluster5420	4	-
chr16	11678194	11678225	HeLa_miR-124_cluster_plus5289	3	+
chr16	11869775	11869805	HeLa_miR-124_cluster5433	2	-
chr16	12570371	12570395	HeLa_miR-124_cluster_plus5293	2	+
chr16	12575027	12575058	HeLa_miR-124_cluster_plus5294	2	+
chr16	14267766	14267797	HeLa_miR-124_cluster_plus5304	8	+
chr16	14437502	14437533	HeLa_miR-124_cluster5445	2	-
chr16	14437752	14437811	HeLa_miR-124_cluster5447	2	-
chr16	14669212	14669243	HeLa_miR-124_cluster_plus5307	2	+
chr16	15061899	15061930	HeLa_miR-124_cluster5449	5	-
chr16	15588942	15588973	HeLa_miR-124_cluster_plus5317	2	+
chr16	18711893	18711924	HeLa_miR-124_cluster5475	3	-
chr16	18723922	18723953	HeLa_miR-124_cluster5480	6	-
chr16	18727086	18727116	HeLa_miR-124_cluster5482	2	-
chr16	18727953	18727984	HeLa_miR-124_cluster5483	3	-
chr16	18981490	18981521	HeLa_miR-124_cluster_plus5349	8	+
chr16	19034970	19035001	HeLa_miR-124_cluster_plus5356	3	+
chr16	19038791	19038822	HeLa_miR-124_cluster_plus5359	4	+
chr16	19040035	19040066	HeLa_miR-124_cluster_plus5360	2	+
chr16	19040075	19040125	HeLa_miR-124_cluster_plus5361	5	+
chr16	20778670	20778701	HeLa_miR-124_cluster5499	3	-
chr16	20842942	20842985	HeLa_miR-124_cluster_plus5389	5	+
chr16	21574556	21574587	HeLa_miR-124_cluster_plus5393	2	+
chr16	22203615	22203646	HeLa_miR-124_cluster_plus5411	2	+
chr16	22252548	22252579	HeLa_miR-124_cluster_plus5415	2	+
chr16	22982149	22982180	HeLa_miR-124_cluster5505	4	-
chr16	23385268	23385299	HeLa_miR-124_cluster5515	2	-
chr16	23385705	23385763	HeLa_miR-124_cluster5517	6	-
chr16	23385831	23385862	HeLa_miR-124_cluster5518	2	-
chr16	23385969	23386030	HeLa_miR-124_cluster5519	3	-
chr16	23492609	23492640	HeLa_miR-124_cluster_plus5422	2	+
chr16	23586580	23586611	HeLa_miR-124_cluster_plus5427	3	+
chr16	24134022	24134053	HeLa_miR-124_cluster_plus5439	4	+
chr16	24743809	24743840	HeLa_miR-124_cluster_plus5480	4	+
chr16	24744518	24744562	HeLa_miR-124_cluster_plus5481	7	+
chr16	25156192	25156223	HeLa_miR-124_cluster5538	3	-
chr16	27379563	27379594	HeLa_miR-124_cluster5543	3	-
chr16	27698491	27698536	HeLa_miR-124_cluster_plus5528	4	+
chr16	28016923	28016995	HeLa_miR-124_cluster5559	16	-
chr16	28755900	28755931	HeLa_miR-124_cluster_plus5549	2	+
chr16	28823745	28823776	HeLa_miR-124_cluster5594	4	-
chr16	29729138	29729187	HeLa_miR-124_cluster_plus5570	4	+
chr16	29729700	29729731	HeLa_miR-124_cluster_plus5571	3	+
chr16	29739594	29739625	HeLa_miR-124_cluster_plus5574	5	+
chr16	29777239	29777270	HeLa_miR-124_cluster5599	5	-
chr16	30204221	30204252	HeLa_miR-124_cluster5609	4	-
chr16	30276650	30276681	HeLa_miR-124_cluster5611	2	-
chr16	30473357	30473388	HeLa_miR-124_cluster5630	4	-
chr16	30501000	30501031	HeLa_miR-124_cluster5631	2	-
chr16	30658633	30658664	HeLa_miR-124_cluster_plus5615	2	+
chr16	30697356	30697381	HeLa_miR-124_cluster5633	2	-
chr16	30867186	30867217	HeLa_miR-124_cluster_plus5625	2	+
chr16	30867507	30867538	HeLa_miR-124_cluster_plus5626	3	+
chr16	31110373	31110414	HeLa_miR-124_cluster_plus5647	7	+
chr16	31143859	31143882	HeLa_miR-124_cluster_plus5649	2	+
chr16	31409293	31409324	HeLa_miR-124_cluster5641	3	-
chr16	45251492	45251528	HeLa_miR-124_cluster5649	2	-
chr16	45251794	45251828	HeLa_miR-124_cluster5651	21	-
chr16	45289177	45289215	HeLa_miR-124_cluster_plus5677	4	+
chr16	45394092	45394123	HeLa_miR-124_cluster5655	3	-
chr16	46943233	46943264	HeLa_miR-124_cluster_plus5691	3	+
chr16	48907478	48907509	HeLa_miR-124_cluster_plus5706	2	+
chr16	52081688	52081719	HeLa_miR-124_cluster_plus5719	4	+
chr16	52083795	52083826	HeLa_miR-124_cluster5671	2	-
chr16	52705669	52705700	HeLa_miR-124_cluster_plus5722	5	+
chr16	55021206	55021231	HeLa_miR-124_cluster5677	4	-
chr16	55200827	55200908	HeLa_miR-124_cluster_plus5732	3	+
chr16	55534536	55534567	HeLa_miR-124_cluster_plus5745	2	+
chr16	55534940	55534979	HeLa_miR-124_cluster_plus5746	6	+
chr16	55674474	55674505	HeLa_miR-124_cluster_plus5755	5	+
chr16	55830395	55830424	HeLa_miR-124_cluster_plus5762	2	+
chr16	56020498	56020531	HeLa_miR-124_cluster5685	2	-
chr16	56255169	56255200	HeLa_miR-124_cluster_plus5778	4	+
chr16	56256360	56256391	HeLa_miR-124_cluster_plus5781	2	+
chr16	56349790	56349821	HeLa_miR-124_cluster5691	2	-
chr16	56871389	56871420	HeLa_miR-124_cluster_plus5785	2	+
chr16	57123362	57123393	HeLa_miR-124_cluster5705	7	-
chr16	57123424	57123455	HeLa_miR-124_cluster5706	2	-
chr16	57167865	57167906	HeLa_miR-124_cluster5712	3	-
chr16	57178050	57178081	HeLa_miR-124_cluster5714	2	-
chr16	57190803	57190860	HeLa_miR-124_cluster5715	3	-
chr16	65102318	65102349	HeLa_miR-124_cluster5724	2	-
chr16	65102374	65102408	HeLa_miR-124_cluster5725	4	-
chr16	65102822	65102853	HeLa_miR-124_cluster5726	2	-
chr16	65207619	65207663	HeLa_miR-124_cluster5728	4	-
chr16	65207818	65207849	HeLa_miR-124_cluster5729	6	-
chr16	65313250	65313281	HeLa_miR-124_cluster5730	2	-
chr16	65314686	65314717	HeLa_miR-124_cluster5731	2	-
chr16	65525113	65525145	HeLa_miR-124_cluster5736	3	-
chr16	65691859	65691890	HeLa_miR-124_cluster_plus5805	2	+
chr16	65767181	65767207	HeLa_miR-124_cluster5738	6	-
chr16	65767775	65767806	HeLa_miR-124_cluster5739	2	-
chr16	66519568	66519599	HeLa_miR-124_cluster_plus5834	2	+
chr16	66520128	66520159	HeLa_miR-124_cluster5758	2	-
chr16	66520705	66520735	HeLa_miR-124_cluster_plus5836	2	+
chr16	66852299	66852330	HeLa_miR-124_cluster_plus5848	3	+
chr16	66890004	66890035	HeLa_miR-124_cluster5762	5	-
chr16	67707331	67707362	HeLa_miR-124_cluster5765	4	-
chr16	67709671	67709702	HeLa_miR-124_cluster5766	5	-
chr16	67710568	67710599	HeLa_miR-124_cluster5767	4	-
chr16	67894801	67894832	HeLa_miR-124_cluster5769	3	-
chr16	68053993	68054024	HeLa_miR-124_cluster_plus5867	3	+
chr16	68290676	68290707	HeLa_miR-124_cluster_plus5872	2	+
chr16	68293289	68293320	HeLa_miR-124_cluster_plus5875	2	+
chr16	68294731	68294755	HeLa_miR-124_cluster_plus5877	2	+
chr16	68295456	68295487	HeLa_miR-124_cluster_plus5879	2	+
chr16	68300905	68300936	HeLa_miR-124_cluster5774	3	-
chr16	68301027	68301058	HeLa_miR-124_cluster5775	2	-
chr16	68301070	68301101	HeLa_miR-124_cluster5776	5	-
chr16	68531513	68531544	HeLa_miR-124_cluster_plus5881	2	+
chr16	68970878	68970909	HeLa_miR-124_cluster5799	3	-
chr16	69163187	69163218	HeLa_miR-124_cluster_plus5903	2	+
chr16	70451451	70451482	HeLa_miR-124_cluster5827	2	-
chr16	73044636	73044667	HeLa_miR-124_cluster5853	2	-
chr16	73044694	73044725	HeLa_miR-124_cluster5854	2	-
chr16	73048045	73048076	HeLa_miR-124_cluster5855	2	-
chr16	73086174	73086205	HeLa_miR-124_cluster5857	2	-
chr16	73087930	73087961	HeLa_miR-124_cluster5858	2	-
chr16	73100295	73100326	HeLa_miR-124_cluster5859	2	-
chr16	73212961	73213019	HeLa_miR-124_cluster5860	3	-
chr16	73214596	73214628	HeLa_miR-124_cluster5864	3	-
chr16	73820521	73820579	HeLa_miR-124_cluster5872	8	-
chr16	74147468	74147493	HeLa_miR-124_cluster5879	2	-
chr16	74168844	74168875	HeLa_miR-124_cluster_plus5922	2	+
chr16	74190879	74190910	HeLa_miR-124_cluster5880	2	-
chr16	74204128	74204159	HeLa_miR-124_cluster5882	2	-
chr16	79567459	79567492	HeLa_miR-124_cluster5892	8	-
chr16	79969129	79969160	HeLa_miR-124_cluster_plus5937	3	+
chr16	80302810	80302841	HeLa_miR-124_cluster_plus5945	2	+
chr16	82715163	82715194	HeLa_miR-124_cluster5896	4	-
chr16	83067633	83067668	HeLa_miR-124_cluster5899	2	-
chr16	83069184	83069215	HeLa_miR-124_cluster5901	3	-
chr16	83157246	83157299	HeLa_miR-124_cluster5903	10	-
chr16	83157656	83157687	HeLa_miR-124_cluster5904	3	-
chr16	83497832	83497863	HeLa_miR-124_cluster_plus5954	2	+
chr16	83566053	83566084	HeLa_miR-124_cluster5906	5	-
chr16	83566175	83566206	HeLa_miR-124_cluster5907	2	-
chr16	84267175	84267205	HeLa_miR-124_cluster_plus5957	2	+
chr16	85922360	85922386	HeLa_miR-124_cluster5914	4	-
chr16	85998755	85998786	HeLa_miR-124_cluster5915	3	-
chr16	85999556	85999602	HeLa_miR-124_cluster5916	4	-
chr16	86423147	86423178	HeLa_miR-124_cluster5928	3	-
chr16	87034398	87034426	HeLa_miR-124_cluster_plus5977	2	+
chr16	87034552	87034583	HeLa_miR-124_cluster_plus5978	2	+
chr16	87407714	87407745	HeLa_miR-124_cluster5940	2	-
chr16	87408296	87408327	HeLa_miR-124_cluster5941	2	-
chr16	88157190	88157234	HeLa_miR-124_cluster_plus5991	2	+
chr16	88239289	88239346	HeLa_miR-124_cluster5949	3	-
chr16	88243355	88243386	HeLa_miR-124_cluster5950	3	-
chr16	88334638	88334669	HeLa_miR-124_cluster_plus5993	2	+
chr17	362006	362037	HeLa_miR-124_cluster5958	3	-
chr17	650770	650801	HeLa_miR-124_cluster5976	2	-
chr17	650808	650839	HeLa_miR-124_cluster5977	3	-
chr17	855697	855728	HeLa_miR-124_cluster5981	2	-
chr17	1194626	1194656	HeLa_miR-124_cluster5987	2	-
chr17	1195037	1195068	HeLa_miR-124_cluster5989	8	-
chr17	1219731	1219762	HeLa_miR-124_cluster5992	2	-
chr17	1250214	1250247	HeLa_miR-124_cluster5993	2	-
chr17	1272537	1272568	HeLa_miR-124_cluster5994	3	-
chr17	1344756	1344787	HeLa_miR-124_cluster6003	3	-
chr17	1369091	1369122	HeLa_miR-124_cluster6006	4	-
chr17	1747269	1747300	HeLa_miR-124_cluster_plus6050	3	+
chr17	2173815	2173846	HeLa_miR-124_cluster_plus6115	2	+
chr17	2235230	2235261	HeLa_miR-124_cluster6038	8	-
chr17	2235446	2235477	HeLa_miR-124_cluster6039	3	-
chr17	2236603	2236634	HeLa_miR-124_cluster6041	2	-
chr17	2540565	2540596	HeLa_miR-124_cluster6045	2	-
chr17	3511174	3511235	HeLa_miR-124_cluster_plus6303	5	+
chr17	3513085	3513116	HeLa_miR-124_cluster6055	2	-
chr17	3523453	3523484	HeLa_miR-124_cluster6059	3	-
chr17	3662520	3662551	HeLa_miR-124_cluster6063	2	-
chr17	3662697	3662747	HeLa_miR-124_cluster6064	12	-
chr17	3712019	3712050	HeLa_miR-124_cluster6067	2	-
chr17	4014367	4014407	HeLa_miR-124_cluster6078	5	-
chr17	4015113	4015147	HeLa_miR-124_cluster6079	11	-
chr17	4017194	4017231	HeLa_miR-124_cluster6082	10	-
chr17	4121928	4121959	HeLa_miR-124_cluster6089	2	-
chr17	4122341	4122372	HeLa_miR-124_cluster6090	2	-
chr17	4389451	4389481	HeLa_miR-124_cluster6092	2	-
chr17	4781543	4781574	HeLa_miR-124_cluster6108	2	-
chr17	4868177	4868208	HeLa_miR-124_cluster_plus6608	3	+
chr17	4868246	4868277	HeLa_miR-124_cluster_plus6609	3	+
chr17	5286313	5286344	HeLa_miR-124_cluster6123	3	-
chr17	5334723	5334754	HeLa_miR-124_cluster_plus6636	2	+
chr17	6294539	6294587	HeLa_miR-124_cluster_plus6723	4	+
chr17	6294935	6294966	HeLa_miR-124_cluster_plus6724	2	+
chr17	6296139	6296176	HeLa_miR-124_cluster6130	2	-
chr17	6296581	6296612	HeLa_miR-124_cluster6131	3	-
chr17	6861333	6861364	HeLa_miR-124_cluster_plus6759	4	+
chr17	7069205	7069268	HeLa_miR-124_cluster_plus6782	11	+
chr17	7069455	7069487	HeLa_miR-124_cluster6136	3	-
chr17	7079570	7079601	HeLa_miR-124_cluster6140	2	-
chr17	7084862	7084964	HeLa_miR-124_cluster6143	20	-
chr17	7155885	7155933	HeLa_miR-124_cluster_plus6814	5	+
chr17	7156423	7156452	HeLa_miR-124_cluster_plus6816	3	+
chr17	7236937	7236968	HeLa_miR-124_cluster6159	2	-
chr17	7263517	7263548	HeLa_miR-124_cluster_plus6831	3	+
chr17	7305141	7305172	HeLa_miR-124_cluster6164	3	-
chr17	7358295	7358347	HeLa_miR-124_cluster_plus6869	10	+
chr17	7358401	7358436	HeLa_miR-124_cluster_plus6870	3	+
chr17	7422905	7422936	HeLa_miR-124_cluster_plus6886	4	+
chr17	7431625	7431656	HeLa_miR-124_cluster_plus6889	3	+
chr17	7697621	7697652	HeLa_miR-124_cluster_plus6935	2	+
chr17	7698382	7698413	HeLa_miR-124_cluster_plus6938	3	+
chr17	7704099	7704130	HeLa_miR-124_cluster_plus6940	3	+
chr17	7704923	7704954	HeLa_miR-124_cluster_plus6942	2	+
chr17	7775117	7775148	HeLa_miR-124_cluster6180	3	-
chr17	8074604	8074634	HeLa_miR-124_cluster6184	3	-
chr17	8075335	8075366	HeLa_miR-124_cluster6185	4	-
chr17	8079912	8079962	HeLa_miR-124_cluster6186	4	-
chr17	8133883	8133914	HeLa_miR-124_cluster_plus7017	3	+
chr17	8318708	8318739	HeLa_miR-124_cluster6189	6	-
chr17	10524711	10524742	HeLa_miR-124_cluster6197	5	-
chr17	11985807	11985838	HeLa_miR-124_cluster_plus6013	2	+
chr17	16186778	16186809	HeLa_miR-124_cluster6213	5	-
chr17	17335510	17335541	HeLa_miR-124_cluster_plus6048	2	+
chr17	17337117	17337170	HeLa_miR-124_cluster_plus6049	5	+
chr17	17349708	17349755	HeLa_miR-124_cluster6219	3	-
chr17	17691163	17691194	HeLa_miR-124_cluster6227	3	-
chr17	17951810	17951859	HeLa_miR-124_cluster_plus6059	2	+
chr17	18053926	18053973	HeLa_miR-124_cluster_plus6063	2	+
chr17	18168185	18168216	HeLa_miR-124_cluster_plus6076	3	+
chr17	18649671	18649702	HeLa_miR-124_cluster_plus6082	2	+
chr17	19178158	19178189	HeLa_miR-124_cluster_plus6088	4	+
chr17	20843647	20843678	HeLa_miR-124_cluster6256	4	-
chr17	20843944	20844006	HeLa_miR-124_cluster6257	6	-
chr17	20844280	20844324	HeLa_miR-124_cluster6258	4	-
chr17	20845891	20845922	HeLa_miR-124_cluster6263	2	-
chr17	20846213	20846244	HeLa_miR-124_cluster6264	3	-
chr17	20846474	20846505	HeLa_miR-124_cluster6266	2	-
chr17	20846910	20846961	HeLa_miR-124_cluster6268	49	-
chr17	22973955	22973986	HeLa_miR-124_cluster_plus6127	5	+
chr17	23546186	23546217	HeLa_miR-124_cluster_plus6129	4	+
chr17	23546875	23546922	HeLa_miR-124_cluster_plus6130	6	+
chr17	23697581	23697612	HeLa_miR-124_cluster_plus6133	2	+
chr17	23713050	23713081	HeLa_miR-124_cluster_plus6137	9	+
chr17	23749987	23750018	HeLa_miR-124_cluster6278	2	-
chr17	24101029	24101060	HeLa_miR-124_cluster_plus6159	2	+
chr17	24107665	24107690	HeLa_miR-124_cluster6309	2	-
chr17	24107886	24107945	HeLa_miR-124_cluster6310	4	-
chr17	24211847	24211895	HeLa_miR-124_cluster_plus6162	2	+
chr17	24211978	24212029	HeLa_miR-124_cluster_plus6163	3	+
chr17	24230577	24230608	HeLa_miR-124_cluster6315	2	-
chr17	24230764	24230795	HeLa_miR-124_cluster6316	2	-
chr17	24607521	24607552	HeLa_miR-124_cluster6328	2	-
chr17	24609461	24609492	HeLa_miR-124_cluster6329	3	-
chr17	24609614	24609645	HeLa_miR-124_cluster6330	5	-
chr17	24609745	24609776	HeLa_miR-124_cluster6331	3	-
chr17	24612905	24612936	HeLa_miR-124_cluster6332	2	-
chr17	24614751	24614782	HeLa_miR-124_cluster6333	3	-
chr17	24894638	24894684	HeLa_miR-124_cluster_plus6171	3	+
chr17	24895294	24895329	HeLa_miR-124_cluster_plus6173	2	+
chr17	24913569	24913600	HeLa_miR-124_cluster6339	3	-
chr17	24925203	24925234	HeLa_miR-124_cluster6340	3	-
chr17	24965154	24965185	HeLa_miR-124_cluster_plus6175	6	+
[truncated: 2,885 more rows]
